# Supplementary material for: Mycophenolic acid directly protects podocytes by preserving the actin cytoskeleton and increasing cell survival
Source: Sci Rep. 2023 Mar 15;13:4281. doi: 10.1038/s41598-023-31326-z (PMC10017704; doi:10.1038/s41598-023-31326-z)
Supplement: Supplementary file 1 — Supplementary Information 1. [file 41598_2023_31326_MOESM1_ESM.xlsx]

## Sheet: Blatt 1 - cluster_1_GO_table
cluster_1_GO_table
GO.ID	Term	Annotated	Significant	Expected	classicFisher	foldEnrichment	GOclass
GO:0008284	positive regulation of cell proliferation	967	9	1.49	1.1e-05	2.59461267075488	BP
GO:0010748	negative regulation of plasma membrane long-chain fatty acid transport	4	2	0.01	1.4e-05	7.64385618977472	BP
GO:1904668	positive regulation of ubiquitin protein ligase activity	7	2	0.01	4.8e-05	7.64385618977472	BP
GO:0000070	mitotic sister chromatid segregation	143	4	0.22	6.8e-05	4.18442457113743	BP
GO:0043154	negative regulation of cysteine-type endopeptidase activity involved in apoptotic process	80	3	0.12	0.00025	4.64385618977472	BP
GO:0010763	positive regulation of fibroblast migration	18	2	0.03	0.00035	6.05889368905357	BP
GO:0048013	ephrin receptor signaling pathway	33	2	0.05	0.00119	5.32192809488736	BP
GO:0060709	glycogen cell differentiation involved in embryonic placenta development	1	1	0	0.00155	Inf	BP
GO:0090242	retinoic acid receptor signaling pathway involved in somitogenesis	1	1	0	0.00155	Inf	BP
GO:1905673	positive regulation of lysosome organization	1	1	0	0.00155	Inf	BP
GO:0043065	positive regulation of apoptotic process	632	5	0.98	0.00266	2.35107444054688	BP
GO:1903364	positive regulation of cellular protein catabolic process	135	4	0.21	0.00269	4.25153876699596	BP
GO:0071675	regulation of mononuclear cell migration	50	2	0.08	0.00271	4.64385618977472	BP
GO:0043491	protein kinase B signaling	187	3	0.29	0.00297	3.37083769536831	BP
GO:0043030	regulation of macrophage activation	53	2	0.08	0.00304	4.64385618977472	BP
GO:0070194	synaptonemal complex disassembly	2	1	0	0.00309	Inf	BP
GO:0000089	mitotic metaphase	2	1	0	0.00309	Inf	BP
GO:0002380	immunoglobulin secretion involved in immune response	2	1	0	0.00309	Inf	BP
GO:0043536	positive regulation of blood vessel endothelial cell migration	56	2	0.09	0.00338	4.47393118833241	BP
GO:0002042	cell migration involved in sprouting angiogenesis	56	2	0.09	0.00338	4.47393118833241	BP
GO:0090307	mitotic spindle assembly	57	2	0.09	0.00350	4.47393118833241	BP
GO:2000377	regulation of reactive oxygen species metabolic process	199	3	0.31	0.00354	3.27462238010901	BP
GO:0000302	response to reactive oxygen species	200	3	0.31	0.00359	3.27462238010901	BP
GO:1903078	positive regulation of protein localization to plasma membrane	59	2	0.09	0.00375	4.47393118833241	BP
GO:2000401	regulation of lymphocyte migration	59	2	0.09	0.00375	4.47393118833241	BP
GO:0035494	SNARE complex disassembly	3	1	0	0.00463	Inf	BP
GO:0002605	negative regulation of dendritic cell antigen processing and presentation	3	1	0	0.00463	Inf	BP
GO:0010916	negative regulation of very-low-density lipoprotein particle clearance	3	1	0	0.00463	Inf	BP
GO:0010751	negative regulation of nitric oxide mediated signal transduction	3	1	0	0.00463	Inf	BP
GO:0106016	positive regulation of inflammatory response to wounding	3	1	0	0.00463	Inf	BP
GO:1901740	negative regulation of myoblast fusion	3	1	0	0.00463	Inf	BP
GO:0002581	negative regulation of antigen processing and presentation of peptide or polysaccharide antigen via MHC class II	3	1	0	0.00463	Inf	BP
GO:0046104	thymidine metabolic process	3	1	0	0.00463	Inf	BP
GO:2001027	negative regulation of endothelial cell chemotaxis	3	1	0	0.00463	Inf	BP
GO:0034764	positive regulation of transmembrane transport	233	3	0.36	0.00549	3.05889368905357	BP
GO:0000079	regulation of cyclin-dependent protein serine/threonine kinase activity	73	2	0.11	0.00568	4.18442457113743	BP
GO:0043393	regulation of protein binding	240	3	0.37	0.00596	3.01936532486693	BP
GO:0030951	establishment or maintenance of microtubule cytoskeleton polarity	4	1	0.01	0.00617	6.64385618977472	BP
GO:0032079	positive regulation of endodeoxyribonuclease activity	4	1	0.01	0.00617	6.64385618977472	BP
GO:1902564	negative regulation of neutrophil activation	4	1	0.01	0.00617	6.64385618977472	BP
GO:1905907	negative regulation of amyloid fibril formation	4	1	0.01	0.00617	6.64385618977472	BP
GO:0002265	astrocyte activation involved in immune response	4	1	0.01	0.00617	6.64385618977472	BP
GO:0035799	ureter maturation	4	1	0.01	0.00617	6.64385618977472	BP
GO:1903588	negative regulation of blood vessel endothelial cell proliferation involved in sprouting angiogenesis	4	1	0.01	0.00617	6.64385618977472	BP
GO:0072332	intrinsic apoptotic signaling pathway by p53 class mediator	77	2	0.12	0.00630	4.05889368905357	BP
GO:0051649	establishment of localization in cell	1897	8	2.93	0.00697	1.44909933535248	BP
GO:0032436	positive regulation of proteasomal ubiquitin-dependent protein catabolic process	82	2	0.13	0.00712	3.94341647163363	BP
GO:0014032	neural crest cell development	85	2	0.13	0.00763	3.94341647163363	BP
GO:0060266	negative regulation of respiratory burst involved in inflammatory response	5	1	0.01	0.00771	6.64385618977472	BP
GO:1901509	regulation of endothelial tube morphogenesis	5	1	0.01	0.00771	6.64385618977472	BP
GO:1903721	positive regulation of I-kappaB phosphorylation	5	1	0.01	0.00771	6.64385618977472	BP
GO:0002282	microglial cell activation involved in immune response	5	1	0.01	0.00771	6.64385618977472	BP
GO:0051081	nuclear envelope disassembly	5	1	0.01	0.00771	6.64385618977472	BP
GO:0048254	snoRNA localization	5	1	0.01	0.00771	6.64385618977472	BP
GO:0072656	maintenance of protein location in mitochondrion	5	1	0.01	0.00771	6.64385618977472	BP
GO:0002690	positive regulation of leukocyte chemotaxis	87	2	0.13	0.00798	3.94341647163363	BP
GO:0010941	regulation of cell death	1684	11	2.6	0.00817	2.08091999538357	BP
GO:0034504	protein localization to nucleus	272	3	0.42	0.00840	2.83650126771712	BP
GO:0042770	signal transduction in response to DNA damage	90	2	0.14	0.00852	3.83650126771712	BP
GO:0031647	regulation of protein stability	275	3	0.43	0.00865	2.80255393579378	BP
GO:0030001	metal ion transport	838	5	1.3	0.00872	1.94341647163363	BP
GO:0060998	regulation of dendritic spine development	92	2	0.14	0.00889	3.83650126771712	BP
GO:0051304	chromosome separation	92	2	0.14	0.00889	3.83650126771712	BP
GO:0040038	polar body extrusion after meiotic divisions	6	1	0.01	0.00924	6.64385618977472	BP
GO:0010757	negative regulation of plasminogen activation	6	1	0.01	0.00924	6.64385618977472	BP
GO:0010032	meiotic chromosome condensation	6	1	0.01	0.00924	6.64385618977472	BP
GO:1901098	positive regulation of autophagosome maturation	6	1	0.01	0.00924	6.64385618977472	BP
GO:2000664	positive regulation of interleukin-5 secretion	6	1	0.01	0.00924	6.64385618977472	BP
GO:0031999	negative regulation of fatty acid beta-oxidation	6	1	0.01	0.00924	6.64385618977472	BP
GO:1903334	positive regulation of protein folding	6	1	0.01	0.00924	6.64385618977472	BP
GO:0075044	autophagy of host cells involved in interaction with symbiont	6	1	0.01	0.00924	6.64385618977472	BP
GO:0035655	interleukin-18-mediated signaling pathway	6	1	0.01	0.00924	6.64385618977472	BP
GO:0060548	negative regulation of cell death	1047	8	1.62	0.01043	2.3040061868901	BP
GO:0070141	response to UV-A	7	1	0.01	0.01077	6.64385618977472	BP
GO:1903979	negative regulation of microglial cell activation	7	1	0.01	0.01077	6.64385618977472	BP
GO:0150093	amyloid-beta clearance by transcytosis	7	1	0.01	0.01077	6.64385618977472	BP
GO:0042904	9-cis-retinoic acid biosynthetic process	7	1	0.01	0.01077	6.64385618977472	BP
GO:0042905	9-cis-retinoic acid metabolic process	7	1	0.01	0.01077	6.64385618977472	BP
GO:0051918	negative regulation of fibrinolysis	7	1	0.01	0.01077	6.64385618977472	BP
GO:0010754	negative regulation of cGMP-mediated signaling	7	1	0.01	0.01077	6.64385618977472	BP
GO:0060332	positive regulation of response to interferon-gamma	7	1	0.01	0.01077	6.64385618977472	BP
GO:0060335	positive regulation of interferon-gamma-mediated signaling pathway	7	1	0.01	0.01077	6.64385618977472	BP
GO:0051983	regulation of chromosome segregation	102	2	0.16	0.01083	3.64385618977472	BP
GO:0051289	protein homotetramerization	103	2	0.16	0.01104	3.64385618977472	BP
GO:0032091	negative regulation of protein binding	106	2	0.16	0.01166	3.64385618977472	BP
GO:0048661	positive regulation of smooth muscle cell proliferation	106	2	0.16	0.01166	3.64385618977472	BP
GO:0002696	positive regulation of leukocyte activation	309	3	0.48	0.01187	2.64385618977472	BP
GO:2000379	positive regulation of reactive oxygen species metabolic process	108	2	0.17	0.01208	3.55639334852439	BP
GO:0032287	peripheral nervous system myelin maintenance	8	1	0.01	0.01230	6.64385618977472	BP
GO:1905247	positive regulation of aspartic-type peptidase activity	8	1	0.01	0.01230	6.64385618977472	BP
GO:0007021	tubulin complex assembly	8	1	0.01	0.01230	6.64385618977472	BP
GO:0016321	female meiosis chromosome segregation	8	1	0.01	0.01230	6.64385618977472	BP
GO:1900222	negative regulation of amyloid-beta clearance	8	1	0.01	0.01230	6.64385618977472	BP
GO:0019221	cytokine-mediated signaling pathway	336	4	0.52	0.01298	2.94341647163363	BP
GO:0043270	positive regulation of ion transport	321	3	0.5	0.01314	2.58496250072116	BP
GO:0050867	positive regulation of cell activation	324	3	0.5	0.01347	2.58496250072116	BP
GO:0042118	endothelial cell activation	9	1	0.01	0.01383	6.64385618977472	BP
GO:0061303	cornea development in camera-type eye	9	1	0.01	0.01383	6.64385618977472	BP
GO:0007042	lysosomal lumen acidification	9	1	0.01	0.01383	6.64385618977472	BP
GO:1904776	regulation of protein localization to cell cortex	9	1	0.01	0.01383	6.64385618977472	BP
GO:0051259	protein complex oligomerization	617	4	0.95	0.01450	2.07400058144378	BP
GO:0031109	microtubule polymerization or depolymerization	120	2	0.19	0.01476	3.39592867633114	BP
GO:0071621	granulocyte chemotaxis	121	2	0.19	0.01499	3.39592867633114	BP
GO:0001936	regulation of endothelial cell proliferation	129	3	0.2	0.01501	3.90689059560852	BP
GO:0043010	camera-type eye development	339	3	0.52	0.01520	2.52837897235479	BP
GO:0099509	regulation of presynaptic cytosolic calcium ion concentration	10	1	0.02	0.01536	5.64385618977472	BP
GO:1905245	regulation of aspartic-type peptidase activity	10	1	0.02	0.01536	5.64385618977472	BP
GO:0045176	apical protein localization	10	1	0.02	0.01536	5.64385618977472	BP
GO:0051917	regulation of fibrinolysis	10	1	0.02	0.01536	5.64385618977472	BP
GO:0090129	positive regulation of synapse maturation	10	1	0.02	0.01536	5.64385618977472	BP
GO:0140052	cellular response to oxidised low-density lipoprotein particle stimulus	10	1	0.02	0.01536	5.64385618977472	BP
GO:0060179	male mating behavior	10	1	0.02	0.01536	5.64385618977472	BP
GO:0050678	regulation of epithelial cell proliferation	357	4	0.55	0.01553	2.86249647625006	BP
GO:0018107	peptidyl-threonine phosphorylation	125	2	0.19	0.01594	3.39592867633114	BP
GO:0006954	inflammatory response	680	5	1.05	0.01681	2.25153876699596	BP
GO:0000492	box C/D snoRNP assembly	11	1	0.02	0.01688	5.64385618977472	BP
GO:0016102	diterpenoid biosynthetic process	11	1	0.02	0.01688	5.64385618977472	BP
GO:0071732	cellular response to nitric oxide	11	1	0.02	0.01688	5.64385618977472	BP
GO:0002138	retinoic acid biosynthetic process	11	1	0.02	0.01688	5.64385618977472	BP
GO:0150079	negative regulation of neuroinflammatory response	11	1	0.02	0.01688	5.64385618977472	BP
GO:0090435	protein localization to nuclear envelope	11	1	0.02	0.01688	5.64385618977472	BP
GO:0032463	negative regulation of protein homooligomerization	11	1	0.02	0.01688	5.64385618977472	BP
GO:0010807	regulation of synaptic vesicle priming	11	1	0.02	0.01688	5.64385618977472	BP
GO:0018210	peptidyl-threonine modification	133	2	0.21	0.01792	3.25153876699596	BP
GO:0001935	endothelial cell proliferation	143	3	0.22	0.01834	3.76938707185858	BP
GO:0032026	response to magnesium ion	12	1	0.02	0.01840	5.64385618977472	BP
GO:1900426	positive regulation of defense response to bacterium	12	1	0.02	0.01840	5.64385618977472	BP
GO:2000402	negative regulation of lymphocyte migration	12	1	0.02	0.01840	5.64385618977472	BP
GO:0080135	regulation of cellular response to stress	664	4	1.03	0.01851	1.95735566259151	BP
GO:0000491	small nucleolar ribonucleoprotein complex assembly	13	1	0.02	0.01992	5.64385618977472	BP
GO:0051315	attachment of mitotic spindle microtubules to kinetochore	13	1	0.02	0.01992	5.64385618977472	BP
GO:0072425	signal transduction involved in G2 DNA damage checkpoint	13	1	0.02	0.01992	5.64385618977472	BP
GO:0010918	positive regulation of mitochondrial membrane potential	13	1	0.02	0.01992	5.64385618977472	BP
GO:0002091	negative regulation of receptor internalization	13	1	0.02	0.01992	5.64385618977472	BP
GO:0035751	regulation of lysosomal lumen pH	13	1	0.02	0.01992	5.64385618977472	BP
GO:0031145	anaphase-promoting complex-dependent catabolic process	13	1	0.02	0.01992	5.64385618977472	BP
GO:0071380	cellular response to prostaglandin E stimulus	13	1	0.02	0.01992	5.64385618977472	BP
GO:0045792	negative regulation of cell size	13	1	0.02	0.01992	5.64385618977472	BP
GO:1902170	cellular response to reactive nitrogen species	13	1	0.02	0.01992	5.64385618977472	BP
GO:0097530	granulocyte migration	143	2	0.22	0.02053	3.18442457113743	BP
GO:0051260	protein homooligomerization	383	3	0.59	0.02096	2.34617564113404	BP
GO:0006924	activation-induced cell death of T cells	14	1	0.02	0.02143	5.64385618977472	BP
GO:0048680	positive regulation of axon regeneration	14	1	0.02	0.02143	5.64385618977472	BP
GO:0035745	T-helper 2 cell cytokine production	14	1	0.02	0.02143	5.64385618977472	BP
GO:0099151	regulation of postsynaptic density assembly	14	1	0.02	0.02143	5.64385618977472	BP
GO:0031915	positive regulation of synaptic plasticity	14	1	0.02	0.02143	5.64385618977472	BP
GO:0042574	retinal metabolic process	14	1	0.02	0.02143	5.64385618977472	BP
GO:0043031	negative regulation of macrophage activation	14	1	0.02	0.02143	5.64385618977472	BP
GO:0097011	cellular response to granulocyte macrophage colony-stimulating factor stimulus	14	1	0.02	0.02143	5.64385618977472	BP
GO:1900221	regulation of amyloid-beta clearance	14	1	0.02	0.02143	5.64385618977472	BP
GO:0072697	protein localization to cell cortex	14	1	0.02	0.02143	5.64385618977472	BP
GO:0001654	eye development	387	3	0.6	0.02154	2.32192809488736	BP
GO:0150063	visual system development	390	3	0.6	0.02198	2.32192809488736	BP
GO:0034614	cellular response to reactive oxygen species	149	2	0.23	0.02217	3.12029423371771	BP
GO:0048880	sensory system development	393	3	0.61	0.02242	2.29808135293299	BP
GO:0006606	protein import into nucleus	151	2	0.23	0.02272	3.12029423371771	BP
GO:0016114	terpenoid biosynthetic process	15	1	0.02	0.02295	5.64385618977472	BP
GO:1902043	positive regulation of extrinsic apoptotic signaling pathway via death domain receptors	15	1	0.02	0.02295	5.64385618977472	BP
GO:0000463	maturation of LSU-rRNA from tricistronic rRNA transcript (SSU-rRNA, 5.8S rRNA, LSU-rRNA)	15	1	0.02	0.02295	5.64385618977472	BP
GO:0071731	response to nitric oxide	15	1	0.02	0.02295	5.64385618977472	BP
GO:1903978	regulation of microglial cell activation	15	1	0.02	0.02295	5.64385618977472	BP
GO:1904294	positive regulation of ERAD pathway	15	1	0.02	0.02295	5.64385618977472	BP
GO:0007076	mitotic chromosome condensation	15	1	0.02	0.02295	5.64385618977472	BP
GO:0043217	myelin maintenance	15	1	0.02	0.02295	5.64385618977472	BP
GO:0060330	regulation of response to interferon-gamma	15	1	0.02	0.02295	5.64385618977472	BP
GO:0060334	regulation of interferon-gamma-mediated signaling pathway	15	1	0.02	0.02295	5.64385618977472	BP
GO:0010819	regulation of T cell chemotaxis	15	1	0.02	0.02295	5.64385618977472	BP
GO:0070572	positive regulation of neuron projection regeneration	15	1	0.02	0.02295	5.64385618977472	BP
GO:0097012	response to granulocyte macrophage colony-stimulating factor	15	1	0.02	0.02295	5.64385618977472	BP
GO:0051170	import into nucleus	155	2	0.24	0.02386	3.05889368905357	BP
GO:0051896	regulation of protein kinase B signaling	155	2	0.24	0.02386	3.05889368905357	BP
GO:0098974	postsynaptic actin cytoskeleton organization	16	1	0.02	0.02446	5.64385618977472	BP
GO:0043518	negative regulation of DNA damage response, signal transduction by p53 class mediator	16	1	0.02	0.02446	5.64385618977472	BP
GO:0043652	engulfment of apoptotic cell	16	1	0.02	0.02446	5.64385618977472	BP
GO:0090128	regulation of synapse maturation	16	1	0.02	0.02446	5.64385618977472	BP
GO:0099188	postsynaptic cytoskeleton organization	16	1	0.02	0.02446	5.64385618977472	BP
GO:0071379	cellular response to prostaglandin stimulus	16	1	0.02	0.02446	5.64385618977472	BP
GO:0090051	negative regulation of cell migration involved in sprouting angiogenesis	16	1	0.02	0.02446	5.64385618977472	BP
GO:0042640	anagen	16	1	0.02	0.02446	5.64385618977472	BP
GO:0050673	epithelial cell proliferation	425	4	0.66	0.02465	2.59946207041627	BP
GO:0007565	female pregnancy	158	2	0.24	0.02472	3.05889368905357	BP
GO:2001233	regulation of apoptotic signaling pathway	414	3	0.64	0.02565	2.22881869049588	BP
GO:0035988	chondrocyte proliferation	17	1	0.03	0.02597	5.05889368905357	BP
GO:0010752	regulation of cGMP-mediated signaling	17	1	0.03	0.02597	5.05889368905357	BP
GO:0071636	positive regulation of transforming growth factor beta production	17	1	0.03	0.02597	5.05889368905357	BP
GO:0051000	positive regulation of nitric-oxide synthase activity	17	1	0.03	0.02597	5.05889368905357	BP
GO:0032460	negative regulation of protein oligomerization	17	1	0.03	0.02597	5.05889368905357	BP
GO:0045725	positive regulation of glycogen biosynthetic process	17	1	0.03	0.02597	5.05889368905357	BP
GO:1904889	regulation of excitatory synapse assembly	17	1	0.03	0.02597	5.05889368905357	BP
GO:0048660	regulation of smooth muscle cell proliferation	163	2	0.25	0.02619	3	BP
GO:1904064	positive regulation of cation transmembrane transport	163	2	0.25	0.02619	3	BP
GO:0009617	response to bacterium	741	4	1.15	0.02645	1.79836613883035	BP
GO:0010959	regulation of metal ion transport	421	3	0.65	0.02679	2.20645087746743	BP
GO:0006816	calcium ion transport	423	3	0.65	0.02711	2.20645087746743	BP
GO:0034695	response to prostaglandin E	18	1	0.03	0.02747	5.05889368905357	BP
GO:0150052	regulation of postsynapse assembly	18	1	0.03	0.02747	5.05889368905357	BP
GO:0099150	regulation of postsynaptic specialization assembly	18	1	0.03	0.02747	5.05889368905357	BP
GO:0048659	smooth muscle cell proliferation	168	2	0.26	0.02769	2.94341647163363	BP
GO:0007010	cytoskeleton organization	1304	8	2.02	0.02790	1.98564470702293	BP
GO:0050821	protein stabilization	169	2	0.26	0.02800	2.94341647163363	BP
GO:0040037	negative regulation of fibroblast growth factor receptor signaling pathway	19	1	0.03	0.02898	5.05889368905357	BP
GO:1905874	regulation of postsynaptic density organization	19	1	0.03	0.02898	5.05889368905357	BP
GO:0032695	negative regulation of interleukin-12 production	19	1	0.03	0.02898	5.05889368905357	BP
GO:1900424	regulation of defense response to bacterium	19	1	0.03	0.02898	5.05889368905357	BP
GO:0070875	positive regulation of glycogen metabolic process	19	1	0.03	0.02898	5.05889368905357	BP
GO:0010818	T cell chemotaxis	19	1	0.03	0.02898	5.05889368905357	BP
GO:0090026	positive regulation of monocyte chemotaxis	19	1	0.03	0.02898	5.05889368905357	BP
GO:0051100	negative regulation of binding	173	2	0.27	0.02923	2.88896868761126	BP
GO:1901800	positive regulation of proteasomal protein catabolic process	103	3	0.16	0.03013	4.22881869049588	BP
GO:0045838	positive regulation of membrane potential	20	1	0.03	0.03048	5.05889368905357	BP
GO:0042730	fibrinolysis	20	1	0.03	0.03048	5.05889368905357	BP
GO:0007035	vacuolar acidification	20	1	0.03	0.03048	5.05889368905357	BP
GO:0048261	negative regulation of receptor-mediated endocytosis	20	1	0.03	0.03048	5.05889368905357	BP
GO:1902254	negative regulation of intrinsic apoptotic signaling pathway by p53 class mediator	20	1	0.03	0.03048	5.05889368905357	BP
GO:0009612	response to mechanical stimulus	177	2	0.27	0.03049	2.88896868761126	BP
GO:0033554	cellular response to stress	1761	8	2.72	0.03092	1.55639334852439	BP
GO:0007416	synapse assembly	179	2	0.28	0.03112	2.83650126771712	BP
GO:0034767	positive regulation of ion transmembrane transport	179	2	0.28	0.03112	2.83650126771712	BP
GO:0031396	regulation of protein ubiquitination	198	4	0.31	0.03113	3.68965987938785	BP
GO:0050808	synapse organization	450	3	0.7	0.03176	2.09953567355091	BP
GO:1901673	regulation of mitotic spindle assembly	21	1	0.03	0.03198	5.05889368905357	BP
GO:1901623	regulation of lymphocyte chemotaxis	21	1	0.03	0.03198	5.05889368905357	BP
GO:0034694	response to prostaglandin	21	1	0.03	0.03198	5.05889368905357	BP
GO:0010759	positive regulation of macrophage chemotaxis	21	1	0.03	0.03198	5.05889368905357	BP
GO:0097107	postsynaptic density assembly	21	1	0.03	0.03198	5.05889368905357	BP
GO:0060333	interferon-gamma-mediated signaling pathway	21	1	0.03	0.03198	5.05889368905357	BP
GO:0090201	negative regulation of release of cytochrome c from mitochondria	21	1	0.03	0.03198	5.05889368905357	BP
GO:0042535	positive regulation of tumor necrosis factor biosynthetic process	21	1	0.03	0.03198	5.05889368905357	BP
GO:0051262	protein tetramerization	183	2	0.28	0.03241	2.83650126771712	BP
GO:0045766	positive regulation of angiogenesis	185	2	0.29	0.03306	2.78587519464715	BP
GO:0033993	response to lipid	797	4	1.23	0.03335	1.70134168443548	BP
GO:0000470	maturation of LSU-rRNA	22	1	0.03	0.03348	5.05889368905357	BP
GO:0044851	hair cycle phase	22	1	0.03	0.03348	5.05889368905357	BP
GO:2000010	positive regulation of protein localization to cell surface	22	1	0.03	0.03348	5.05889368905357	BP
GO:0002115	store-operated calcium entry	22	1	0.03	0.03348	5.05889368905357	BP
GO:0034405	response to fluid shear stress	22	1	0.03	0.03348	5.05889368905357	BP
GO:2000353	positive regulation of endothelial cell apoptotic process	22	1	0.03	0.03348	5.05889368905357	BP
GO:0032462	regulation of protein homooligomerization	22	1	0.03	0.03348	5.05889368905357	BP
GO:0044706	multi-multicellular organism process	188	2	0.29	0.03405	2.78587519464715	BP
GO:0071276	cellular response to cadmium ion	23	1	0.04	0.03498	4.64385618977472	BP
GO:0035743	CD4-positive, alpha-beta T cell cytokine production	23	1	0.04	0.03498	4.64385618977472	BP
GO:0045056	transcytosis	23	1	0.04	0.03498	4.64385618977472	BP
GO:0051783	regulation of nuclear division	191	2	0.3	0.03505	2.73696559416621	BP
GO:0051656	establishment of organelle localization	470	3	0.73	0.03546	2.03899413161586	BP
GO:0070838	divalent metal ion transport	471	3	0.73	0.03565	2.03899413161586	BP
GO:0006469	negative regulation of protein kinase activity	194	2	0.3	0.03606	2.73696559416621	BP
GO:0072511	divalent inorganic cation transport	474	3	0.73	0.03622	2.03899413161586	BP
GO:0032770	positive regulation of monooxygenase activity	24	1	0.04	0.03647	4.64385618977472	BP
GO:0150077	regulation of neuroinflammatory response	24	1	0.04	0.03647	4.64385618977472	BP
GO:0007064	mitotic sister chromatid cohesion	24	1	0.04	0.03647	4.64385618977472	BP
GO:0045736	negative regulation of cyclin-dependent protein serine/threonine kinase activity	24	1	0.04	0.03647	4.64385618977472	BP
GO:0022607	cellular component assembly	2787	10	4.31	0.03698	1.21424022557299	BP
GO:0050679	positive regulation of epithelial cell proliferation	198	2	0.31	0.03742	2.68965987938785	BP
GO:1900048	positive regulation of hemostasis	25	1	0.04	0.03796	4.64385618977472	BP
GO:0055094	response to lipoprotein particle	25	1	0.04	0.03796	4.64385618977472	BP
GO:0070050	neuron cellular homeostasis	25	1	0.04	0.03796	4.64385618977472	BP
GO:0048266	behavioral response to pain	25	1	0.04	0.03796	4.64385618977472	BP
GO:0071677	positive regulation of mononuclear cell migration	25	1	0.04	0.03796	4.64385618977472	BP
GO:0042573	retinoic acid metabolic process	25	1	0.04	0.03796	4.64385618977472	BP
GO:0030194	positive regulation of blood coagulation	25	1	0.04	0.03796	4.64385618977472	BP
GO:0045737	positive regulation of cyclin-dependent protein serine/threonine kinase activity	25	1	0.04	0.03796	4.64385618977472	BP
GO:0051345	positive regulation of hydrolase activity	508	4	0.79	0.03897	2.34007544159762	BP
GO:0010035	response to inorganic substance	489	3	0.76	0.03917	1.9808911770523	BP
GO:0060341	regulation of cellular localization	954	6	1.47	0.03929	2.02914634565952	BP
GO:0060716	labyrinthine layer blood vessel development	26	1	0.04	0.03945	4.64385618977472	BP
GO:0016082	synaptic vesicle priming	26	1	0.04	0.03945	4.64385618977472	BP
GO:1905523	positive regulation of macrophage migration	26	1	0.04	0.03945	4.64385618977472	BP
GO:1904030	negative regulation of cyclin-dependent protein kinase activity	26	1	0.04	0.03945	4.64385618977472	BP
GO:0090025	regulation of monocyte chemotaxis	26	1	0.04	0.03945	4.64385618977472	BP
GO:0097529	myeloid leukocyte migration	204	2	0.32	0.03950	2.64385618977472	BP
GO:0001666	response to hypoxia	204	2	0.32	0.03950	2.64385618977472	BP
GO:1904018	positive regulation of vasculature development	204	2	0.32	0.03950	2.64385618977472	BP
GO:1902115	regulation of organelle assembly	206	2	0.32	0.04021	2.64385618977472	BP
GO:1903320	regulation of protein modification by small protein conjugation or removal	228	4	0.35	0.04060	3.51457317282976	BP
GO:0043032	positive regulation of macrophage activation	27	1	0.04	0.04094	4.64385618977472	BP
GO:0071402	cellular response to lipoprotein particle stimulus	27	1	0.04	0.04094	4.64385618977472	BP
GO:0017038	protein import	209	2	0.32	0.04127	2.64385618977472	BP
GO:0019935	cyclic-nucleotide-mediated signaling	211	2	0.33	0.04199	2.59946207041627	BP
GO:0061564	axon development	504	3	0.78	0.04223	1.94341647163363	BP
GO:0050820	positive regulation of coagulation	28	1	0.04	0.04242	4.64385618977472	BP
GO:0010962	regulation of glucan biosynthetic process	28	1	0.04	0.04242	4.64385618977472	BP
GO:0030511	positive regulation of transforming growth factor beta receptor signaling pathway	28	1	0.04	0.04242	4.64385618977472	BP
GO:0090169	regulation of spindle assembly	28	1	0.04	0.04242	4.64385618977472	BP
GO:1904292	regulation of ERAD pathway	28	1	0.04	0.04242	4.64385618977472	BP
GO:0033005	positive regulation of mast cell activation	28	1	0.04	0.04242	4.64385618977472	BP
GO:1903846	positive regulation of cellular response to transforming growth factor beta stimulus	28	1	0.04	0.04242	4.64385618977472	BP
GO:0098698	postsynaptic specialization assembly	28	1	0.04	0.04242	4.64385618977472	BP
GO:1904031	positive regulation of cyclin-dependent protein kinase activity	28	1	0.04	0.04242	4.64385618977472	BP
GO:0005979	regulation of glycogen biosynthetic process	28	1	0.04	0.04242	4.64385618977472	BP
GO:1904861	excitatory synapse assembly	28	1	0.04	0.04242	4.64385618977472	BP
GO:0071168	protein localization to chromatin	28	1	0.04	0.04242	4.64385618977472	BP
GO:0048820	hair follicle maturation	28	1	0.04	0.04242	4.64385618977472	BP
GO:0033673	negative regulation of kinase activity	214	2	0.33	0.04307	2.59946207041627	BP
GO:1902532	negative regulation of intracellular signal transduction	528	4	0.82	0.04314	2.28630418515664	BP
GO:0035265	organ growth	215	2	0.33	0.04343	2.59946207041627	BP
GO:0072422	signal transduction involved in DNA damage checkpoint	29	1	0.04	0.04390	4.64385618977472	BP
GO:0072401	signal transduction involved in DNA integrity checkpoint	29	1	0.04	0.04390	4.64385618977472	BP
GO:0031295	T cell costimulation	29	1	0.04	0.04390	4.64385618977472	BP
GO:0071480	cellular response to gamma radiation	29	1	0.04	0.04390	4.64385618977472	BP
GO:0010800	positive regulation of peptidyl-threonine phosphorylation	29	1	0.04	0.04390	4.64385618977472	BP
GO:0072395	signal transduction involved in cell cycle checkpoint	29	1	0.04	0.04390	4.64385618977472	BP
GO:0080134	regulation of response to stress	1324	6	2.05	0.04428	1.54933859099043	BP
GO:0000132	establishment of mitotic spindle orientation	30	1	0.05	0.04538	4.32192809488736	BP
GO:0001893	maternal placenta development	30	1	0.05	0.04538	4.32192809488736	BP
GO:0008608	attachment of spindle microtubules to kinetochore	30	1	0.05	0.04538	4.32192809488736	BP
GO:0008299	isoprenoid biosynthetic process	30	1	0.05	0.04538	4.32192809488736	BP
GO:0042533	tumor necrosis factor biosynthetic process	30	1	0.05	0.04538	4.32192809488736	BP
GO:0042534	regulation of tumor necrosis factor biosynthetic process	30	1	0.05	0.04538	4.32192809488736	BP
GO:0022011	myelination in peripheral nervous system	30	1	0.05	0.04538	4.32192809488736	BP
GO:1902253	regulation of intrinsic apoptotic signaling pathway by p53 class mediator	30	1	0.05	0.04538	4.32192809488736	BP
GO:0032292	peripheral nervous system axon ensheathment	30	1	0.05	0.04538	4.32192809488736	BP
GO:0099504	synaptic vesicle cycle	221	2	0.34	0.04564	2.55639334852439	BP
GO:0071241	cellular response to inorganic substance	223	2	0.34	0.04638	2.55639334852439	BP
GO:0043537	negative regulation of blood vessel endothelial cell migration	31	1	0.05	0.04686	4.32192809488736	BP
GO:0060074	synapse maturation	31	1	0.05	0.04686	4.32192809488736	BP
GO:0045662	negative regulation of myoblast differentiation	31	1	0.05	0.04686	4.32192809488736	BP
GO:0010758	regulation of macrophage chemotaxis	31	1	0.05	0.04686	4.32192809488736	BP
GO:0031294	lymphocyte costimulation	31	1	0.05	0.04686	4.32192809488736	BP
GO:1901797	negative regulation of signal transduction by p53 class mediator	31	1	0.05	0.04686	4.32192809488736	BP
GO:0050999	regulation of nitric-oxide synthase activity	31	1	0.05	0.04686	4.32192809488736	BP
GO:0006508	proteolysis	1641	9	2.54	0.04712	1.82509650444487	BP
GO:0031572	G2 DNA damage checkpoint	32	1	0.05	0.04834	4.32192809488736	BP
GO:0040036	regulation of fibroblast growth factor receptor signaling pathway	32	1	0.05	0.04834	4.32192809488736	BP
GO:0060561	apoptotic process involved in morphogenesis	32	1	0.05	0.04834	4.32192809488736	BP
GO:0097242	amyloid-beta clearance	32	1	0.05	0.04834	4.32192809488736	BP
GO:1903052	positive regulation of proteolysis involved in cellular protein catabolic process	116	3	0.18	0.04834	4.05889368905357	BP
GO:0030182	neuron differentiation	1486	7	2.3	0.04880	1.60572106088795	BP
GO:0036293	response to decreased oxygen levels	230	2	0.36	0.04902	2.47393118833241	BP
GO:2001234	negative regulation of apoptotic signaling pathway	231	2	0.36	0.04940	2.47393118833241	BP
GO:0048566	embryonic digestive tract development	33	1	0.05	0.04981	4.32192809488736	BP
GO:0014044	Schwann cell development	33	1	0.05	0.04981	4.32192809488736	BP
GO:0040001	establishment of mitotic spindle localization	33	1	0.05	0.04981	4.32192809488736	BP
GO:0099068	postsynapse assembly	33	1	0.05	0.04981	4.32192809488736	BP
GO:0045862	positive regulation of proteolysis	329	4	0.51	0.04991	2.97143084780323	BP
GO:0033002	muscle cell proliferation	234	2	0.36	0.05055	2.47393118833241	BP
GO:0007617	mating behavior	34	1	0.05	0.05128	4.32192809488736	BP
GO:0032094	response to food	34	1	0.05	0.05128	4.32192809488736	BP
GO:0048679	regulation of axon regeneration	34	1	0.05	0.05128	4.32192809488736	BP
GO:0097366	response to bronchodilator	34	1	0.05	0.05128	4.32192809488736	BP
GO:1905898	positive regulation of response to endoplasmic reticulum stress	34	1	0.05	0.05128	4.32192809488736	BP
GO:0046686	response to cadmium ion	34	1	0.05	0.05128	4.32192809488736	BP
GO:0071634	regulation of transforming growth factor beta production	34	1	0.05	0.05128	4.32192809488736	BP
GO:0018208	peptidyl-proline modification	34	1	0.05	0.05128	4.32192809488736	BP
GO:2000406	positive regulation of T cell migration	34	1	0.05	0.05128	4.32192809488736	BP
GO:0034976	response to endoplasmic reticulum stress	238	2	0.37	0.05210	2.43440282414578	BP
GO:0051301	cell division	574	4	0.89	0.05239	2.16812275880833	BP
GO:0043516	regulation of DNA damage response, signal transduction by p53 class mediator	35	1	0.05	0.05275	4.32192809488736	BP
GO:0051452	intracellular pH reduction	35	1	0.05	0.05275	4.32192809488736	BP
GO:1990090	cellular response to nerve growth factor stimulus	35	1	0.05	0.05275	4.32192809488736	BP
GO:1990089	response to nerve growth factor	35	1	0.05	0.05275	4.32192809488736	BP
GO:0009954	proximal/distal pattern formation	35	1	0.05	0.05275	4.32192809488736	BP
GO:0097106	postsynaptic density organization	35	1	0.05	0.05275	4.32192809488736	BP
GO:0070873	regulation of glycogen metabolic process	35	1	0.05	0.05275	4.32192809488736	BP
GO:1901215	negative regulation of neuron death	243	2	0.38	0.05406	2.39592867633114	BP
GO:0016043	cellular component organization	5901	20	9.12	0.05414	1.13289427049735	BP
GO:0035115	embryonic forelimb morphogenesis	36	1	0.06	0.05422	4.05889368905357	BP
GO:0040020	regulation of meiotic nuclear division	36	1	0.06	0.05422	4.05889368905357	BP
GO:0051294	establishment of spindle orientation	36	1	0.06	0.05422	4.05889368905357	BP
GO:0003417	growth plate cartilage development	36	1	0.06	0.05422	4.05889368905357	BP
GO:0007094	mitotic spindle assembly checkpoint	36	1	0.06	0.05422	4.05889368905357	BP
GO:0071398	cellular response to fatty acid	36	1	0.06	0.05422	4.05889368905357	BP
GO:0046329	negative regulation of JNK cascade	36	1	0.06	0.05422	4.05889368905357	BP
GO:0071604	transforming growth factor beta production	36	1	0.06	0.05422	4.05889368905357	BP
GO:1904037	positive regulation of epithelial cell apoptotic process	36	1	0.06	0.05422	4.05889368905357	BP
GO:0048009	insulin-like growth factor receptor signaling pathway	36	1	0.06	0.05422	4.05889368905357	BP
GO:0071173	spindle assembly checkpoint	36	1	0.06	0.05422	4.05889368905357	BP
GO:0099003	vesicle-mediated transport in synapse	244	2	0.38	0.05445	2.39592867633114	BP
GO:0043085	positive regulation of catalytic activity	1047	7	1.62	0.05487	2.1113611089477	BP
GO:0051348	negative regulation of transferase activity	246	2	0.38	0.05525	2.39592867633114	BP
GO:0044085	cellular component biogenesis	3013	10	4.66	0.05547	1.10159814000781	BP
GO:0001953	negative regulation of cell-matrix adhesion	37	1	0.06	0.05568	4.05889368905357	BP
GO:0032885	regulation of polysaccharide biosynthetic process	37	1	0.06	0.05568	4.05889368905357	BP
GO:0042092	type 2 immune response	37	1	0.06	0.05568	4.05889368905357	BP
GO:0060674	placenta blood vessel development	37	1	0.06	0.05568	4.05889368905357	BP
GO:0034097	response to cytokine	981	5	1.52	0.05615	1.7178567712185	BP
GO:0044087	regulation of cellular component biogenesis	946	4	1.46	0.05650	1.45403163089471	BP
GO:0060236	regulation of mitotic spindle organization	38	1	0.06	0.05714	4.05889368905357	BP
GO:0032781	positive regulation of ATPase activity	38	1	0.06	0.05714	4.05889368905357	BP
GO:0019934	cGMP-mediated signaling	38	1	0.06	0.05714	4.05889368905357	BP
GO:0048265	response to pain	38	1	0.06	0.05714	4.05889368905357	BP
GO:0070570	regulation of neuron projection regeneration	38	1	0.06	0.05714	4.05889368905357	BP
GO:2000403	positive regulation of lymphocyte migration	38	1	0.06	0.05714	4.05889368905357	BP
GO:0071174	mitotic spindle checkpoint	38	1	0.06	0.05714	4.05889368905357	BP
GO:0006952	defense response	1433	6	2.22	0.05785	1.43440282414577	BP
GO:0010595	positive regulation of endothelial cell migration	97	3	0.15	0.05794	4.32192809488736	BP
GO:1900087	positive regulation of G1/S transition of mitotic cell cycle	39	1	0.06	0.05860	4.05889368905357	BP
GO:0035188	hatching	39	1	0.06	0.05860	4.05889368905357	BP
GO:0001835	blastocyst hatching	39	1	0.06	0.05860	4.05889368905357	BP
GO:0071684	organism emergence from protective structure	39	1	0.06	0.05860	4.05889368905357	BP
GO:0031076	embryonic camera-type eye development	39	1	0.06	0.05860	4.05889368905357	BP
GO:0090049	regulation of cell migration involved in sprouting angiogenesis	39	1	0.06	0.05860	4.05889368905357	BP
GO:0051403	stress-activated MAPK cascade	256	2	0.4	0.05928	2.32192809488736	BP
GO:1901990	regulation of mitotic cell cycle phase transition	257	2	0.4	0.05969	2.32192809488736	BP
GO:0010564	regulation of cell cycle process	581	3	0.9	0.05981	1.73696559416621	BP
GO:0002686	negative regulation of leukocyte migration	40	1	0.06	0.06006	4.05889368905357	BP
GO:0031577	spindle checkpoint	40	1	0.06	0.06006	4.05889368905357	BP
GO:0014037	Schwann cell differentiation	40	1	0.06	0.06006	4.05889368905357	BP
GO:0045851	pH reduction	40	1	0.06	0.06006	4.05889368905357	BP
GO:0002369	T cell cytokine production	40	1	0.06	0.06006	4.05889368905357	BP
GO:0045841	negative regulation of mitotic metaphase/anaphase transition	40	1	0.06	0.06006	4.05889368905357	BP
GO:2000008	regulation of protein localization to cell surface	41	1	0.06	0.06152	4.05889368905357	BP
GO:2000816	negative regulation of mitotic sister chromatid separation	41	1	0.06	0.06152	4.05889368905357	BP
GO:0051281	positive regulation of release of sequestered calcium ion into cytosol	41	1	0.06	0.06152	4.05889368905357	BP
GO:0046326	positive regulation of glucose import	41	1	0.06	0.06152	4.05889368905357	BP
GO:0071364	cellular response to epidermal growth factor stimulus	41	1	0.06	0.06152	4.05889368905357	BP
GO:1905521	regulation of macrophage migration	41	1	0.06	0.06152	4.05889368905357	BP
GO:0032459	regulation of protein oligomerization	41	1	0.06	0.06152	4.05889368905357	BP
GO:0099084	postsynaptic specialization organization	41	1	0.06	0.06152	4.05889368905357	BP
GO:0051640	organelle localization	593	3	0.92	0.06282	1.70525673443887	BP
GO:1902742	apoptotic process involved in development	42	1	0.06	0.06297	4.05889368905357	BP
GO:0032768	regulation of monooxygenase activity	42	1	0.06	0.06297	4.05889368905357	BP
GO:0007080	mitotic metaphase plate congression	42	1	0.06	0.06297	4.05889368905357	BP
GO:0010765	positive regulation of sodium ion transport	42	1	0.06	0.06297	4.05889368905357	BP
GO:0090224	regulation of spindle organization	42	1	0.06	0.06297	4.05889368905357	BP
GO:1902100	negative regulation of metaphase/anaphase transition of cell cycle	42	1	0.06	0.06297	4.05889368905357	BP
GO:0007423	sensory organ development	594	3	0.92	0.06308	1.70525673443887	BP
GO:0071396	cellular response to lipid	594	3	0.92	0.06308	1.70525673443887	BP
GO:0071222	cellular response to lipopolysaccharide	266	2	0.41	0.06341	2.28630418515664	BP
GO:0050807	regulation of synapse organization	266	2	0.41	0.06341	2.28630418515664	BP
GO:0034599	cellular response to oxidative stress	267	2	0.41	0.06383	2.28630418515664	BP
GO:0010038	response to metal ion	268	2	0.41	0.06424	2.28630418515664	BP
GO:1901381	positive regulation of potassium ion transmembrane transport	43	1	0.07	0.06442	3.83650126771712	BP
GO:0051293	establishment of spindle localization	43	1	0.07	0.06442	3.83650126771712	BP
GO:0009250	glucan biosynthetic process	43	1	0.07	0.06442	3.83650126771712	BP
GO:0042771	intrinsic apoptotic signaling pathway in response to DNA damage by p53 class mediator	43	1	0.07	0.06442	3.83650126771712	BP
GO:0003416	endochondral bone growth	43	1	0.07	0.06442	3.83650126771712	BP
GO:0010907	positive regulation of glucose metabolic process	43	1	0.07	0.06442	3.83650126771712	BP
GO:1905819	negative regulation of chromosome separation	43	1	0.07	0.06442	3.83650126771712	BP
GO:0043277	apoptotic cell clearance	43	1	0.07	0.06442	3.83650126771712	BP
GO:0048246	macrophage chemotaxis	43	1	0.07	0.06442	3.83650126771712	BP
GO:0005978	glycogen biosynthetic process	43	1	0.07	0.06442	3.83650126771712	BP
GO:0006897	endocytosis	603	3	0.93	0.06539	1.68965987938785	BP
GO:0071840	cellular component organization or biogenesis	6077	20	9.39	0.06545	1.09080293700831	BP
GO:0070303	negative regulation of stress-activated protein kinase signaling cascade	44	1	0.07	0.06587	3.83650126771712	BP
GO:0032881	regulation of polysaccharide metabolic process	44	1	0.07	0.06587	3.83650126771712	BP
GO:0032873	negative regulation of stress-activated MAPK cascade	44	1	0.07	0.06587	3.83650126771712	BP
GO:0033048	negative regulation of mitotic sister chromatid segregation	44	1	0.07	0.06587	3.83650126771712	BP
GO:0070849	response to epidermal growth factor	44	1	0.07	0.06587	3.83650126771712	BP
GO:0051898	negative regulation of protein kinase B signaling	44	1	0.07	0.06587	3.83650126771712	BP
GO:0060135	maternal process involved in female pregnancy	44	1	0.07	0.06587	3.83650126771712	BP
GO:0044848	biological phase	48	2	0.07	0.06669	4.83650126771712	BP
GO:0071219	cellular response to molecule of bacterial origin	274	2	0.42	0.06678	2.25153876699596	BP
GO:0051707	response to other organism	1003	4	1.55	0.06720	1.36773178450049	BP
GO:0071229	cellular response to acid chemical	275	2	0.43	0.06721	2.21759143507263	BP
GO:0001961	positive regulation of cytokine-mediated signaling pathway	45	1	0.07	0.06732	3.83650126771712	BP
GO:0035136	forelimb morphogenesis	45	1	0.07	0.06732	3.83650126771712	BP
GO:0019228	neuronal action potential	45	1	0.07	0.06732	3.83650126771712	BP
GO:0098662	inorganic cation transmembrane transport	611	3	0.94	0.06747	1.67422983881824	BP
GO:0043207	response to external biotic stimulus	1005	4	1.55	0.06760	1.36773178450049	BP
GO:0050803	regulation of synapse structure or activity	276	2	0.43	0.06763	2.21759143507263	BP
GO:0071902	positive regulation of protein serine/threonine kinase activity	277	2	0.43	0.06806	2.21759143507263	BP
GO:1902041	regulation of extrinsic apoptotic signaling pathway via death domain receptors	46	1	0.07	0.06877	3.83650126771712	BP
GO:0035458	cellular response to interferon-beta	46	1	0.07	0.06877	3.83650126771712	BP
GO:0098868	bone growth	46	1	0.07	0.06877	3.83650126771712	BP
GO:0045429	positive regulation of nitric oxide biosynthetic process	46	1	0.07	0.06877	3.83650126771712	BP
GO:0033046	negative regulation of sister chromatid segregation	46	1	0.07	0.06877	3.83650126771712	BP
GO:0010799	regulation of peptidyl-threonine phosphorylation	46	1	0.07	0.06877	3.83650126771712	BP
GO:0043029	T cell homeostasis	46	1	0.07	0.06877	3.83650126771712	BP
GO:2000404	regulation of T cell migration	46	1	0.07	0.06877	3.83650126771712	BP
GO:0070482	response to oxygen levels	279	2	0.43	0.06892	2.21759143507263	BP
GO:0070588	calcium ion transmembrane transport	280	2	0.43	0.06935	2.21759143507263	BP
GO:0003007	heart morphogenesis	280	2	0.43	0.06935	2.21759143507263	BP
GO:1904407	positive regulation of nitric oxide metabolic process	47	1	0.07	0.07021	3.83650126771712	BP
GO:0003197	endocardial cushion development	47	1	0.07	0.07021	3.83650126771712	BP
GO:0019098	reproductive behavior	47	1	0.07	0.07021	3.83650126771712	BP
GO:0071300	cellular response to retinoic acid	47	1	0.07	0.07021	3.83650126771712	BP
GO:0045907	positive regulation of vasoconstriction	47	1	0.07	0.07021	3.83650126771712	BP
GO:0001568	blood vessel development	719	5	1.11	0.07029	2.17136841831198	BP
GO:0007162	negative regulation of cell adhesion	283	2	0.44	0.07065	2.18442457113743	BP
GO:0001667	ameboidal-type cell migration	406	4	0.63	0.07125	2.66657626627481	BP
GO:0051653	spindle localization	48	1	0.07	0.07165	3.83650126771712	BP
GO:1902808	positive regulation of cell cycle G1/S phase transition	48	1	0.07	0.07165	3.83650126771712	BP
GO:0031648	protein destabilization	48	1	0.07	0.07165	3.83650126771712	BP
GO:0090199	regulation of release of cytochrome c from mitochondria	48	1	0.07	0.07165	3.83650126771712	BP
GO:0033003	regulation of mast cell activation	48	1	0.07	0.07165	3.83650126771712	BP
GO:1903037	regulation of leukocyte cell-cell adhesion	286	2	0.44	0.07195	2.18442457113743	BP
GO:0006913	nucleocytoplasmic transport	287	2	0.44	0.07239	2.18442457113743	BP
GO:0051169	nuclear transport	287	2	0.44	0.07239	2.18442457113743	BP
GO:1901987	regulation of cell cycle phase transition	288	2	0.45	0.07282	2.15200309344505	BP
GO:0010332	response to gamma radiation	49	1	0.08	0.07309	3.64385618977472	BP
GO:0051985	negative regulation of chromosome segregation	49	1	0.08	0.07309	3.64385618977472	BP
GO:0030195	negative regulation of blood coagulation	49	1	0.08	0.07309	3.64385618977472	BP
GO:0099054	presynapse assembly	49	1	0.08	0.07309	3.64385618977472	BP
GO:0031098	stress-activated protein kinase signaling cascade	289	2	0.45	0.07326	2.15200309344505	BP
GO:0009607	response to biotic stimulus	1037	4	1.6	0.07407	1.32192809488736	BP
GO:0048699	generation of neurons	1664	7	2.57	0.07430	1.44558656263845	BP
GO:1900047	negative regulation of hemostasis	50	1	0.08	0.07452	3.64385618977472	BP
GO:0031663	lipopolysaccharide-mediated signaling pathway	50	1	0.08	0.07452	3.64385618977472	BP
GO:0071622	regulation of granulocyte chemotaxis	50	1	0.08	0.07452	3.64385618977472	BP
GO:0048247	lymphocyte chemotaxis	50	1	0.08	0.07452	3.64385618977472	BP
GO:0010828	positive regulation of glucose transmembrane transport	50	1	0.08	0.07452	3.64385618977472	BP
GO:0071214	cellular response to abiotic stimulus	292	2	0.45	0.07458	2.15200309344505	BP
GO:0104004	cellular response to environmental stimulus	292	2	0.45	0.07458	2.15200309344505	BP
GO:0030003	cellular cation homeostasis	639	3	0.99	0.07501	1.59946207041627	BP
GO:0045765	regulation of angiogenesis	307	3	0.47	0.07525	2.67422983881824	BP
GO:0051353	positive regulation of oxidoreductase activity	51	1	0.08	0.07596	3.64385618977472	BP
GO:0050819	negative regulation of coagulation	51	1	0.08	0.07596	3.64385618977472	BP
GO:0030071	regulation of mitotic metaphase/anaphase transition	51	1	0.08	0.07596	3.64385618977472	BP
GO:0032355	response to estradiol	51	1	0.08	0.07596	3.64385618977472	BP
GO:0031103	axon regeneration	51	1	0.08	0.07596	3.64385618977472	BP
GO:0070542	response to fatty acid	51	1	0.08	0.07596	3.64385618977472	BP
GO:0061001	regulation of dendritic spine morphogenesis	51	1	0.08	0.07596	3.64385618977472	BP
GO:0050804	modulation of chemical synaptic transmission	644	3	1	0.07640	1.58496250072116	BP
GO:0099177	regulation of trans-synaptic signaling	645	3	1	0.07668	1.58496250072116	BP
GO:0071216	cellular response to biotic stimulus	297	2	0.46	0.07680	2.12029423371771	BP
GO:1902750	negative regulation of cell cycle G2/M phase transition	52	1	0.08	0.07739	3.64385618977472	BP
GO:0060760	positive regulation of response to cytokine stimulus	52	1	0.08	0.07739	3.64385618977472	BP
GO:0035924	cellular response to vascular endothelial growth factor stimulus	52	1	0.08	0.07739	3.64385618977472	BP
GO:0007019	microtubule depolymerization	52	1	0.08	0.07739	3.64385618977472	BP
GO:0043268	positive regulation of potassium ion transport	52	1	0.08	0.07739	3.64385618977472	BP
GO:0060351	cartilage development involved in endochondral bone morphogenesis	52	1	0.08	0.07739	3.64385618977472	BP
GO:0006911	phagocytosis, engulfment	53	1	0.08	0.07882	3.64385618977472	BP
GO:0002548	monocyte chemotaxis	53	1	0.08	0.07882	3.64385618977472	BP
GO:0001944	vasculature development	752	5	1.16	0.07882	2.10780328953452	BP
GO:0006873	cellular ion homeostasis	653	3	1.01	0.07892	1.57060720774409	BP
GO:0021700	developmental maturation	316	3	0.49	0.07915	2.61410884638067	BP
GO:0098660	inorganic ion transmembrane transport	654	3	1.01	0.07920	1.57060720774409	BP
GO:1902099	regulation of metaphase/anaphase transition of cell cycle	54	1	0.08	0.08025	3.64385618977472	BP
GO:0045839	negative regulation of mitotic nuclear division	54	1	0.08	0.08025	3.64385618977472	BP
GO:0007618	mating	54	1	0.08	0.08025	3.64385618977472	BP
GO:2000351	regulation of endothelial cell apoptotic process	54	1	0.08	0.08025	3.64385618977472	BP
GO:0002833	positive regulation of response to biotic stimulus	54	1	0.08	0.08025	3.64385618977472	BP
GO:0007091	metaphase/anaphase transition of mitotic cell cycle	55	1	0.09	0.08167	3.47393118833241	BP
GO:0001523	retinoid metabolic process	55	1	0.09	0.08167	3.47393118833241	BP
GO:0032655	regulation of interleukin-12 production	55	1	0.09	0.08167	3.47393118833241	BP
GO:0072358	cardiovascular system development	765	5	1.18	0.08231	2.08314123530025	BP
GO:0035456	response to interferon-beta	56	1	0.09	0.08310	3.47393118833241	BP
GO:0090303	positive regulation of wound healing	56	1	0.09	0.08310	3.47393118833241	BP
GO:0031641	regulation of myelination	56	1	0.09	0.08310	3.47393118833241	BP
GO:0010965	regulation of mitotic sister chromatid separation	56	1	0.09	0.08310	3.47393118833241	BP
GO:0007062	sister chromatid cohesion	56	1	0.09	0.08310	3.47393118833241	BP
GO:0099172	presynapse organization	56	1	0.09	0.08310	3.47393118833241	BP
GO:1905517	macrophage migration	56	1	0.09	0.08310	3.47393118833241	BP
GO:0010823	negative regulation of mitochondrion organization	56	1	0.09	0.08310	3.47393118833241	BP
GO:0051310	metaphase plate congression	57	1	0.09	0.08452	3.47393118833241	BP
GO:0016101	diterpenoid metabolic process	57	1	0.09	0.08452	3.47393118833241	BP
GO:0051445	regulation of meiotic cell cycle	57	1	0.09	0.08452	3.47393118833241	BP
GO:0070231	T cell apoptotic process	57	1	0.09	0.08452	3.47393118833241	BP
GO:0046622	positive regulation of organ growth	57	1	0.09	0.08452	3.47393118833241	BP
GO:0072577	endothelial cell apoptotic process	57	1	0.09	0.08452	3.47393118833241	BP
GO:0072678	T cell migration	57	1	0.09	0.08452	3.47393118833241	BP
GO:0044784	metaphase/anaphase transition of cell cycle	58	1	0.09	0.08594	3.47393118833241	BP
GO:0070098	chemokine-mediated signaling pathway	58	1	0.09	0.08594	3.47393118833241	BP
GO:0032615	interleukin-12 production	58	1	0.09	0.08594	3.47393118833241	BP
GO:0007159	leukocyte cell-cell adhesion	318	2	0.49	0.08634	2.02914634565952	BP
GO:0018105	peptidyl-serine phosphorylation	318	2	0.49	0.08634	2.02914634565952	BP
GO:0060322	head development	682	3	1.05	0.08730	1.51457317282976	BP
GO:0045806	negative regulation of endocytosis	59	1	0.09	0.08735	3.47393118833241	BP
GO:0051306	mitotic sister chromatid separation	59	1	0.09	0.08735	3.47393118833241	BP
GO:0001755	neural crest cell migration	59	1	0.09	0.08735	3.47393118833241	BP
GO:0060711	labyrinthine layer development	59	1	0.09	0.08735	3.47393118833241	BP
GO:2001238	positive regulation of extrinsic apoptotic signaling pathway	59	1	0.09	0.08735	3.47393118833241	BP
GO:0010524	positive regulation of calcium ion transport into cytosol	59	1	0.09	0.08735	3.47393118833241	BP
GO:0030155	regulation of cell adhesion	684	3	1.06	0.08789	1.50089823593268	BP
GO:0001947	heart looping	60	1	0.09	0.08877	3.47393118833241	BP
GO:0031102	neuron projection regeneration	60	1	0.09	0.08877	3.47393118833241	BP
GO:0060324	face development	60	1	0.09	0.08877	3.47393118833241	BP
GO:0010812	negative regulation of cell-substrate adhesion	60	1	0.09	0.08877	3.47393118833241	BP
GO:1903428	positive regulation of reactive oxygen species biosynthetic process	60	1	0.09	0.08877	3.47393118833241	BP
GO:0098655	cation transmembrane transport	687	3	1.06	0.08878	1.50089823593268	BP
GO:0042981	regulation of apoptotic process	1514	9	2.34	0.08923	1.94341647163363	BP
GO:0045600	positive regulation of fat cell differentiation	61	1	0.09	0.09018	3.47393118833241	BP
GO:0001836	release of cytochrome c from mitochondria	61	1	0.09	0.09018	3.47393118833241	BP
GO:0045143	homologous chromosome segregation	61	1	0.09	0.09018	3.47393118833241	BP
GO:1901342	regulation of vasculature development	341	3	0.53	0.09029	2.50089823593268	BP
GO:0006417	regulation of translation	328	2	0.51	0.09101	1.97143084780323	BP
GO:0045661	regulation of myoblast differentiation	62	1	0.1	0.09159	3.32192809488736	BP
GO:0006721	terpenoid metabolic process	62	1	0.1	0.09159	3.32192809488736	BP
GO:0048488	synaptic vesicle endocytosis	62	1	0.1	0.09159	3.32192809488736	BP
GO:1905818	regulation of chromosome separation	62	1	0.1	0.09159	3.32192809488736	BP
GO:0018149	peptide cross-linking	62	1	0.1	0.09159	3.32192809488736	BP
GO:0140238	presynaptic endocytosis	62	1	0.1	0.09159	3.32192809488736	BP
GO:0099024	plasma membrane invagination	62	1	0.1	0.09159	3.32192809488736	BP
GO:0051129	negative regulation of cellular component organization	752	5	1.16	0.09207	2.10780328953452	BP
GO:0022008	neurogenesis	1770	7	2.74	0.09213	1.3531790288718	BP
GO:0071260	cellular response to mechanical stimulus	63	1	0.1	0.09300	3.32192809488736	BP
GO:0060999	positive regulation of dendritic spine development	63	1	0.1	0.09300	3.32192809488736	BP
GO:0043462	regulation of ATPase activity	63	1	0.1	0.09300	3.32192809488736	BP
GO:0030330	DNA damage response, signal transduction by p53 class mediator	63	1	0.1	0.09300	3.32192809488736	BP
GO:0010676	positive regulation of cellular carbohydrate metabolic process	64	1	0.1	0.09441	3.32192809488736	BP
GO:0009880	embryonic pattern specification	64	1	0.1	0.09441	3.32192809488736	BP
GO:0071479	cellular response to ionizing radiation	64	1	0.1	0.09441	3.32192809488736	BP
GO:0007566	embryo implantation	64	1	0.1	0.09441	3.32192809488736	BP
GO:0043067	regulation of programmed cell death	1535	9	2.37	0.09456	1.92503794231878	BP
GO:0051784	negative regulation of nuclear division	65	1	0.1	0.09581	3.32192809488736	BP
GO:0032496	response to lipopolysaccharide	341	2	0.53	0.09719	1.91593573521153	BP
GO:0034394	protein localization to cell surface	66	1	0.1	0.09721	3.32192809488736	BP
GO:0046324	regulation of glucose import	66	1	0.1	0.09721	3.32192809488736	BP
GO:0018209	peptidyl-serine modification	343	2	0.53	0.09815	1.91593573521153	BP
GO:0045576	mast cell activation	67	1	0.1	0.09861	3.32192809488736	BP
GO:0048678	response to axon injury	67	1	0.1	0.09861	3.32192809488736	BP
GO:0061371	determination of heart left/right asymmetry	67	1	0.1	0.09861	3.32192809488736	BP
GO:0045428	regulation of nitric oxide biosynthetic process	67	1	0.1	0.09861	3.32192809488736	BP
GO:0097194	execution phase of apoptosis	67	1	0.1	0.09861	3.32192809488736	BP
GO:0033047	regulation of mitotic sister chromatid segregation	67	1	0.1	0.09861	3.32192809488736	BP
GO:0003143	embryonic heart tube morphogenesis	67	1	0.1	0.09861	3.32192809488736	BP
GO:2000378	negative regulation of reactive oxygen species metabolic process	67	1	0.1	0.09861	3.32192809488736	BP
GO:0033692	cellular polysaccharide biosynthetic process	67	1	0.1	0.09861	3.32192809488736	BP
GO:0033043	regulation of organelle organization	1236	6	1.91	0.09961	1.65138986246013	BP
GO:1903036	positive regulation of response to wounding	73	2	0.11	0.09977	4.18442457113743	BP
GO:0051453	regulation of intracellular pH	68	1	0.11	0.10001	3.18442457113743	BP
GO:0042273	ribosomal large subunit biogenesis	68	1	0.11	0.10001	3.18442457113743	BP
GO:1990868	response to chemokine	68	1	0.11	0.10001	3.18442457113743	BP
GO:1990869	cellular response to chemokine	68	1	0.11	0.10001	3.18442457113743	BP
GO:0032387	negative regulation of intracellular transport	68	1	0.11	0.10001	3.18442457113743	BP
GO:0048167	regulation of synaptic plasticity	347	2	0.54	0.10008	1.88896868761126	BP
GO:1904062	regulation of cation transmembrane transport	349	2	0.54	0.10105	1.88896868761126	BP
GO:0010324	membrane invagination	69	1	0.11	0.10141	3.18442457113743	BP
GO:0060997	dendritic spine morphogenesis	69	1	0.11	0.10141	3.18442457113743	BP
GO:0006081	cellular aldehyde metabolic process	69	1	0.11	0.10141	3.18442457113743	BP
GO:0000281	mitotic cytokinesis	69	1	0.11	0.10141	3.18442457113743	BP
GO:0055080	cation homeostasis	729	3	1.13	0.10165	1.40863972808069	BP
GO:0010498	proteasomal protein catabolic process	456	4	0.7	0.10244	2.51457317282976	BP
GO:0002090	regulation of receptor internalization	70	1	0.11	0.10280	3.18442457113743	BP
GO:1901796	regulation of signal transduction by p53 class mediator	70	1	0.11	0.10280	3.18442457113743	BP
GO:0061045	negative regulation of wound healing	70	1	0.11	0.10280	3.18442457113743	BP
GO:2001021	negative regulation of response to DNA damage stimulus	70	1	0.11	0.10280	3.18442457113743	BP
GO:0098657	import into cell	734	3	1.13	0.10323	1.40863972808069	BP
GO:1904375	regulation of protein localization to cell periphery	134	3	0.21	0.10352	3.83650126771712	BP
GO:0044772	mitotic cell cycle phase transition	355	2	0.55	0.10397	1.86249647625007	BP
GO:0001101	response to acid chemical	356	2	0.55	0.10446	1.86249647625007	BP
GO:0007422	peripheral nervous system development	72	1	0.11	0.10558	3.18442457113743	BP
GO:0031397	negative regulation of protein ubiquitination	72	1	0.11	0.10558	3.18442457113743	BP
GO:0002237	response to molecule of bacterial origin	359	2	0.55	0.10594	1.86249647625007	BP
GO:0098771	inorganic ion homeostasis	743	3	1.15	0.10611	1.38332863955151	BP
GO:0048878	chemical homeostasis	1179	4	1.82	0.10647	1.13606154957603	BP
GO:0042108	positive regulation of cytokine biosynthetic process	73	1	0.11	0.10697	3.18442457113743	BP
GO:0036465	synaptic vesicle recycling	73	1	0.11	0.10697	3.18442457113743	BP
GO:1901701	cellular response to oxygen-containing compound	1184	4	1.83	0.10772	1.12815635149068	BP
GO:0008543	fibroblast growth factor receptor signaling pathway	74	1	0.11	0.10835	3.18442457113743	BP
GO:0008625	extrinsic apoptotic signaling pathway via death domain receptors	74	1	0.11	0.10835	3.18442457113743	BP
GO:0010507	negative regulation of autophagy	74	1	0.11	0.10835	3.18442457113743	BP
GO:0051303	establishment of chromosome localization	75	1	0.12	0.10974	3.05889368905357	BP
GO:0000271	polysaccharide biosynthetic process	75	1	0.12	0.10974	3.05889368905357	BP
GO:0006809	nitric oxide biosynthetic process	75	1	0.12	0.10974	3.05889368905357	BP
GO:0046323	glucose import	75	1	0.12	0.10974	3.05889368905357	BP
GO:0030641	regulation of cellular pH	75	1	0.12	0.10974	3.05889368905357	BP
GO:0060350	endochondral bone morphogenesis	75	1	0.12	0.10974	3.05889368905357	BP
GO:1901214	regulation of neuron death	367	2	0.57	0.10989	1.81096617560998	BP
GO:0001505	regulation of neurotransmitter levels	369	2	0.57	0.11089	1.81096617560998	BP
GO:0050000	chromosome localization	76	1	0.12	0.11112	3.05889368905357	BP
GO:0019229	regulation of vasoconstriction	76	1	0.12	0.11112	3.05889368905357	BP
GO:1900182	positive regulation of protein localization to nucleus	76	1	0.12	0.11112	3.05889368905357	BP
GO:0072594	establishment of protein localization to organelle	371	2	0.57	0.11189	1.81096617560998	BP
GO:0043066	negative regulation of apoptotic process	918	6	1.42	0.11205	2.0790715709912	BP
GO:0030193	regulation of blood coagulation	77	1	0.12	0.11250	3.05889368905357	BP
GO:0051480	regulation of cytosolic calcium ion concentration	373	2	0.58	0.11289	1.78587519464715	BP
GO:1900046	regulation of hemostasis	78	1	0.12	0.11388	3.05889368905357	BP
GO:0044042	glucan metabolic process	78	1	0.12	0.11388	3.05889368905357	BP
GO:0006073	cellular glucan metabolic process	78	1	0.12	0.11388	3.05889368905357	BP
GO:0034637	cellular carbohydrate biosynthetic process	78	1	0.12	0.11388	3.05889368905357	BP
GO:0002260	lymphocyte homeostasis	78	1	0.12	0.11388	3.05889368905357	BP
GO:1905897	regulation of response to endoplasmic reticulum stress	78	1	0.12	0.11388	3.05889368905357	BP
GO:0032465	regulation of cytokinesis	78	1	0.12	0.11388	3.05889368905357	BP
GO:0051881	regulation of mitochondrial membrane potential	78	1	0.12	0.11388	3.05889368905357	BP
GO:0005977	glycogen metabolic process	78	1	0.12	0.11388	3.05889368905357	BP
GO:0046209	nitric oxide metabolic process	79	1	0.12	0.11525	3.05889368905357	BP
GO:0061844	antimicrobial humoral immune response mediated by antimicrobial peptide	79	1	0.12	0.11525	3.05889368905357	BP
GO:0043525	positive regulation of neuron apoptotic process	79	1	0.12	0.11525	3.05889368905357	BP
GO:0051279	regulation of release of sequestered calcium ion into cytosol	79	1	0.12	0.11525	3.05889368905357	BP
GO:0034248	regulation of cellular amide metabolic process	378	2	0.58	0.11540	1.78587519464715	BP
GO:1904427	positive regulation of calcium ion transmembrane transport	80	1	0.12	0.11662	3.05889368905357	BP
GO:0043069	negative regulation of programmed cell death	936	6	1.45	0.11748	2.04890960048095	BP
GO:0050818	regulation of coagulation	81	1	0.13	0.11799	2.94341647163363	BP
GO:0006720	isoprenoid metabolic process	81	1	0.13	0.11799	2.94341647163363	BP
GO:0033045	regulation of sister chromatid segregation	81	1	0.13	0.11799	2.94341647163363	BP
GO:0002088	lens development in camera-type eye	81	1	0.13	0.11799	2.94341647163363	BP
GO:0010634	positive regulation of epithelial cell migration	143	3	0.22	0.11908	3.76938707185858	BP
GO:0090630	activation of GTPase activity	82	1	0.13	0.11936	2.94341647163363	BP
GO:0035050	embryonic heart tube development	82	1	0.13	0.11936	2.94341647163363	BP
GO:1903321	negative regulation of protein modification by small protein conjugation or removal	82	1	0.13	0.11936	2.94341647163363	BP
GO:1901992	positive regulation of mitotic cell cycle phase transition	83	1	0.13	0.12073	2.94341647163363	BP
GO:2001057	reactive nitrogen species metabolic process	83	1	0.13	0.12073	2.94341647163363	BP
GO:0000165	MAPK cascade	788	3	1.22	0.12094	1.29808135293299	BP
GO:0065003	protein-containing complex assembly	1715	5	2.65	0.12106	0.915935735211525	BP
GO:0002684	positive regulation of immune system process	926	5	1.43	0.12135	1.8059129478837	BP
GO:0051341	regulation of oxidoreductase activity	84	1	0.13	0.12210	2.94341647163363	BP
GO:1901379	regulation of potassium ion transmembrane transport	84	1	0.13	0.12210	2.94341647163363	BP
GO:0003151	outflow tract morphogenesis	84	1	0.13	0.12210	2.94341647163363	BP
GO:0045913	positive regulation of carbohydrate metabolic process	84	1	0.13	0.12210	2.94341647163363	BP
GO:0009314	response to radiation	392	2	0.61	0.12250	1.71311885221184	BP
GO:0044770	cell cycle phase transition	393	2	0.61	0.12302	1.71311885221184	BP
GO:0022407	regulation of cell-cell adhesion	393	2	0.61	0.12302	1.71311885221184	BP
GO:0034502	protein localization to chromosome	85	1	0.13	0.12346	2.94341647163363	BP
GO:0032526	response to retinoic acid	85	1	0.13	0.12346	2.94341647163363	BP
GO:0010827	regulation of glucose transmembrane transport	86	1	0.13	0.12482	2.94341647163363	BP
GO:0065008	regulation of biological quality	4020	12	6.21	0.12540	0.950369232275399	BP
GO:0048609	multicellular organismal reproductive process	835	4	1.29	0.12605	1.63262893435147	BP
GO:1903035	negative regulation of response to wounding	87	1	0.13	0.12618	2.94341647163363	BP
GO:0023014	signal transduction by protein phosphorylation	805	3	1.24	0.12674	1.27462238010901	BP
GO:0010639	negative regulation of organelle organization	401	2	0.62	0.12713	1.68965987938785	BP
GO:0044344	cellular response to fibroblast growth factor stimulus	88	1	0.14	0.12753	2.83650126771712	BP
GO:0031016	pancreas development	88	1	0.14	0.12753	2.83650126771712	BP
GO:0006112	energy reserve metabolic process	88	1	0.14	0.12753	2.83650126771712	BP
GO:0055082	cellular chemical homeostasis	808	3	1.25	0.12777	1.26303440583379	BP
GO:0050801	ion homeostasis	809	3	1.25	0.12812	1.26303440583379	BP
GO:0070997	neuron death	404	2	0.62	0.12868	1.68965987938785	BP
GO:0019226	transmission of nerve impulse	89	1	0.14	0.12889	2.83650126771712	BP
GO:1904035	regulation of epithelial cell apoptotic process	89	1	0.14	0.12889	2.83650126771712	BP
GO:0032504	multicellular organism reproduction	846	4	1.31	0.12974	1.61043318823727	BP
GO:0071774	response to fibroblast growth factor	90	1	0.14	0.13024	2.83650126771712	BP
GO:1903524	positive regulation of blood circulation	90	1	0.14	0.13024	2.83650126771712	BP
GO:0072655	establishment of protein localization to mitochondrion	90	1	0.14	0.13024	2.83650126771712	BP
GO:0034220	ion transmembrane transport	875	5	1.35	0.13057	1.88896868761126	BP
GO:0001933	negative regulation of protein phosphorylation	408	2	0.63	0.13076	1.66657626627481	BP
GO:0051336	regulation of hydrolase activity	984	6	1.52	0.13152	1.9808911770523	BP
GO:0001938	positive regulation of endothelial cell proliferation	91	1	0.14	0.13159	2.83650126771712	BP
GO:0002028	regulation of sodium ion transport	91	1	0.14	0.13159	2.83650126771712	BP
GO:0045785	positive regulation of cell adhesion	410	2	0.63	0.13180	1.66657626627481	BP
GO:0061136	regulation of proteasomal protein catabolic process	179	3	0.28	0.13201	3.42146376843828	BP
GO:0044093	positive regulation of molecular function	1425	7	2.2	0.13288	1.66985139830767	BP
GO:0006885	regulation of pH	92	1	0.14	0.13294	2.83650126771712	BP
GO:0045445	myoblast differentiation	92	1	0.14	0.13294	2.83650126771712	BP
GO:0000045	autophagosome assembly	92	1	0.14	0.13294	2.83650126771712	BP
GO:0050773	regulation of dendrite development	190	3	0.29	0.13334	3.37083769536831	BP
GO:0046889	positive regulation of lipid biosynthetic process	93	1	0.14	0.13429	2.83650126771712	BP
GO:0140029	exocytic process	93	1	0.14	0.13429	2.83650126771712	BP
GO:0010594	regulation of endothelial cell migration	157	3	0.24	0.13440	3.64385618977472	BP
GO:0019953	sexual reproduction	861	4	1.33	0.13482	1.58857375427353	BP
GO:1902749	regulation of cell cycle G2/M phase transition	94	1	0.15	0.13563	2.73696559416621	BP
GO:0097061	dendritic spine organization	94	1	0.15	0.13563	2.73696559416621	BP
GO:0007173	epidermal growth factor receptor signaling pathway	95	1	0.15	0.13697	2.73696559416621	BP
GO:0001558	regulation of cell growth	422	2	0.65	0.13809	1.62148837674627	BP
GO:0098916	anterograde trans-synaptic signaling	838	3	1.3	0.13829	1.20645087746743	BP
GO:0007268	chemical synaptic transmission	838	3	1.3	0.13829	1.20645087746743	BP
GO:0030004	cellular monovalent inorganic cation homeostasis	96	1	0.15	0.13831	2.73696559416621	BP
GO:1905037	autophagosome organization	96	1	0.15	0.13831	2.73696559416621	BP
GO:0007041	lysosomal transport	96	1	0.15	0.13831	2.73696559416621	BP
GO:1901989	positive regulation of cell cycle phase transition	96	1	0.15	0.13831	2.73696559416621	BP
GO:0071456	cellular response to hypoxia	96	1	0.15	0.13831	2.73696559416621	BP
GO:0001775	cell activation	954	5	1.47	0.13865	1.76611193982572	BP
GO:0032760	positive regulation of tumor necrosis factor production	97	1	0.15	0.13965	2.73696559416621	BP
GO:0036503	ERAD pathway	97	1	0.15	0.13965	2.73696559416621	BP
GO:0042102	positive regulation of T cell proliferation	97	1	0.15	0.13965	2.73696559416621	BP
GO:0070227	lymphocyte apoptotic process	97	1	0.15	0.13965	2.73696559416621	BP
GO:0045132	meiotic chromosome segregation	97	1	0.15	0.13965	2.73696559416621	BP
GO:0030593	neutrophil chemotaxis	98	1	0.15	0.14099	2.73696559416621	BP
GO:1903557	positive regulation of tumor necrosis factor superfamily cytokine production	98	1	0.15	0.14099	2.73696559416621	BP
GO:0019730	antimicrobial humoral response	98	1	0.15	0.14099	2.73696559416621	BP
GO:2001243	negative regulation of intrinsic apoptotic signaling pathway	98	1	0.15	0.14099	2.73696559416621	BP
GO:0099537	trans-synaptic signaling	847	3	1.31	0.14150	1.19539568895843	BP
GO:0031398	positive regulation of protein ubiquitination	112	3	0.17	0.14163	4.14135584924554	BP
GO:0007417	central nervous system development	880	4	1.36	0.14203	1.55639334852439	BP
GO:0001525	angiogenesis	514	4	0.79	0.14204	2.34007544159762	BP
GO:0033555	multicellular organismal response to stress	99	1	0.15	0.14232	2.73696559416621	BP
GO:0071345	cellular response to cytokine stimulus	883	4	1.37	0.14241	1.5458241068142	BP
GO:0002694	regulation of leukocyte activation	514	4	0.79	0.14253	2.34007544159762	BP
GO:0043933	protein-containing complex subunit organization	1940	7	3	0.14267	1.22239242133645	BP
GO:0001578	microtubule bundle formation	100	1	0.15	0.14365	2.73696559416621	BP
GO:0099536	synaptic signaling	856	3	1.32	0.14474	1.18442457113743	BP
GO:0032386	regulation of intracellular transport	435	2	0.67	0.14498	1.57776699931695	BP
GO:0031532	actin cytoskeleton reorganization	101	1	0.16	0.14498	2.64385618977472	BP
GO:0000077	DNA damage checkpoint	101	1	0.16	0.14498	2.64385618977472	BP
GO:2000300	regulation of synaptic vesicle exocytosis	101	1	0.16	0.14498	2.64385618977472	BP
GO:0021510	spinal cord development	101	1	0.16	0.14498	2.64385618977472	BP
GO:0042310	vasoconstriction	101	1	0.16	0.14498	2.64385618977472	BP
GO:0045860	positive regulation of protein kinase activity	436	2	0.67	0.14551	1.57776699931695	BP
GO:0106027	neuron projection organization	102	1	0.16	0.14631	2.64385618977472	BP
GO:0051897	positive regulation of protein kinase B signaling	102	1	0.16	0.14631	2.64385618977472	BP
GO:0010522	regulation of calcium ion transport into cytosol	102	1	0.16	0.14631	2.64385618977472	BP
GO:0002367	cytokine production involved in immune response	102	1	0.16	0.14631	2.64385618977472	BP
GO:1903426	regulation of reactive oxygen species biosynthetic process	102	1	0.16	0.14631	2.64385618977472	BP
GO:0042391	regulation of membrane potential	439	2	0.68	0.14711	1.55639334852439	BP
GO:0042136	neurotransmitter biosynthetic process	103	1	0.16	0.14764	2.64385618977472	BP
GO:0043255	regulation of carbohydrate biosynthetic process	103	1	0.16	0.14764	2.64385618977472	BP
GO:0017015	regulation of transforming growth factor beta receptor signaling pathway	103	1	0.16	0.14764	2.64385618977472	BP
GO:0043542	endothelial cell migration	200	3	0.31	0.14842	3.27462238010901	BP
GO:0021782	glial cell development	111	2	0.17	0.14854	3.55639334852439	BP
GO:0035249	synaptic transmission, glutamatergic	104	1	0.16	0.14896	2.64385618977472	BP
GO:0007009	plasma membrane organization	104	1	0.16	0.14896	2.64385618977472	BP
GO:0044264	cellular polysaccharide metabolic process	104	1	0.16	0.14896	2.64385618977472	BP
GO:0016525	negative regulation of angiogenesis	112	2	0.17	0.14982	3.55639334852439	BP
GO:0034765	regulation of ion transmembrane transport	478	4	0.74	0.14996	2.43440282414578	BP
GO:0038127	ERBB signaling pathway	105	1	0.16	0.15028	2.64385618977472	BP
GO:1903844	regulation of cellular response to transforming growth factor beta stimulus	105	1	0.16	0.15028	2.64385618977472	BP
GO:0043266	regulation of potassium ion transport	105	1	0.16	0.15028	2.64385618977472	BP
GO:0034754	cellular hormone metabolic process	105	1	0.16	0.15028	2.64385618977472	BP
GO:0010033	response to organic substance	3001	8	4.64	0.15129	0.785875194647153	BP
GO:1902803	regulation of synaptic vesicle transport	106	1	0.16	0.15161	2.64385618977472	BP
GO:1904894	positive regulation of STAT cascade	106	1	0.16	0.15161	2.64385618977472	BP
GO:0006886	intracellular protein transport	877	3	1.36	0.15240	1.14135584924554	BP
GO:1900006	positive regulation of dendrite development	107	1	0.17	0.15292	2.55639334852439	BP
GO:0001942	hair follicle development	107	1	0.17	0.15292	2.55639334852439	BP
GO:0038061	NIK/NF-kappaB signaling	107	1	0.17	0.15292	2.55639334852439	BP
GO:0097756	negative regulation of blood vessel diameter	107	1	0.17	0.15292	2.55639334852439	BP
GO:0043254	regulation of protein complex assembly	450	2	0.7	0.15302	1.51457317282976	BP
GO:0045786	negative regulation of cell cycle	451	2	0.7	0.15356	1.51457317282976	BP
GO:0001959	regulation of cytokine-mediated signaling pathway	108	1	0.17	0.15424	2.55639334852439	BP
GO:1904659	glucose transmembrane transport	108	1	0.17	0.15424	2.55639334852439	BP
GO:0042035	regulation of cytokine biosynthetic process	108	1	0.17	0.15424	2.55639334852439	BP
GO:0015672	monovalent inorganic cation transport	453	2	0.7	0.15464	1.51457317282976	BP
GO:0042326	negative regulation of phosphorylation	453	2	0.7	0.15464	1.51457317282976	BP
GO:2000181	negative regulation of blood vessel morphogenesis	116	2	0.18	0.15493	3.47393118833241	BP
GO:0098773	skin epidermis development	109	1	0.17	0.15555	2.55639334852439	BP
GO:0001776	leukocyte homeostasis	109	1	0.17	0.15555	2.55639334852439	BP
GO:0008645	hexose transmembrane transport	109	1	0.17	0.15555	2.55639334852439	BP
GO:0022404	molting cycle process	109	1	0.17	0.15555	2.55639334852439	BP
GO:0022405	hair cycle process	109	1	0.17	0.15555	2.55639334852439	BP
GO:0048259	regulation of receptor-mediated endocytosis	109	1	0.17	0.15555	2.55639334852439	BP
GO:0000086	G2/M transition of mitotic cell cycle	110	1	0.17	0.15687	2.55639334852439	BP
GO:0015749	monosaccharide transmembrane transport	111	1	0.17	0.15818	2.55639334852439	BP
GO:0071901	negative regulation of protein serine/threonine kinase activity	111	1	0.17	0.15818	2.55639334852439	BP
GO:0031570	DNA integrity checkpoint	111	1	0.17	0.15818	2.55639334852439	BP
GO:0007127	meiosis I	111	1	0.17	0.15818	2.55639334852439	BP
GO:0008630	intrinsic apoptotic signaling pathway in response to DNA damage	111	1	0.17	0.15818	2.55639334852439	BP
GO:0008637	apoptotic mitochondrial changes	111	1	0.17	0.15818	2.55639334852439	BP
GO:0090100	positive regulation of transmembrane receptor protein serine/threonine kinase signaling pathway	111	1	0.17	0.15818	2.55639334852439	BP
GO:0000226	microtubule cytoskeleton organization	569	5	0.88	0.15926	2.50635266602479	BP
GO:0001952	regulation of cell-matrix adhesion	112	1	0.17	0.15949	2.55639334852439	BP
GO:0006986	response to unfolded protein	112	1	0.17	0.15949	2.55639334852439	BP
GO:0071346	cellular response to interferon-gamma	112	1	0.17	0.15949	2.55639334852439	BP
GO:0034219	carbohydrate transmembrane transport	112	1	0.17	0.15949	2.55639334852439	BP
GO:0000187	activation of MAPK activity	113	1	0.17	0.16079	2.55639334852439	BP
GO:1904019	epithelial cell apoptotic process	113	1	0.17	0.16079	2.55639334852439	BP
GO:0048814	regulation of dendrite morphogenesis	113	1	0.17	0.16079	2.55639334852439	BP
GO:2000045	regulation of G1/S transition of mitotic cell cycle	114	1	0.18	0.16210	2.47393118833241	BP
GO:0007409	axonogenesis	468	2	0.72	0.16279	1.47393118833241	BP
GO:0050865	regulation of cell activation	555	4	0.86	0.16330	2.21759143507263	BP
GO:0051261	protein depolymerization	115	1	0.18	0.16340	2.47393118833241	BP
GO:0051209	release of sequestered calcium ion into cytosol	115	1	0.18	0.16340	2.47393118833241	BP
GO:0005976	polysaccharide metabolic process	115	1	0.18	0.16340	2.47393118833241	BP
GO:1990266	neutrophil migration	116	1	0.18	0.16470	2.47393118833241	BP
GO:0061982	meiosis I cell cycle process	116	1	0.18	0.16470	2.47393118833241	BP
GO:0006874	cellular calcium ion homeostasis	472	2	0.73	0.16497	1.45403163089471	BP
GO:0051283	negative regulation of sequestering of calcium ion	117	1	0.18	0.16600	2.47393118833241	BP
GO:0060349	bone morphogenesis	117	1	0.18	0.16600	2.47393118833241	BP
GO:0033674	positive regulation of kinase activity	474	2	0.73	0.16607	1.45403163089471	BP
GO:0060759	regulation of response to cytokine stimulus	119	1	0.18	0.16859	2.47393118833241	BP
GO:0051282	regulation of sequestering of calcium ion	119	1	0.18	0.16859	2.47393118833241	BP
GO:0051963	regulation of synapse assembly	119	1	0.18	0.16859	2.47393118833241	BP
GO:0046620	regulation of organ growth	119	1	0.18	0.16859	2.47393118833241	BP
GO:1903322	positive regulation of protein modification by small protein conjugation or removal	134	3	0.21	0.16874	3.83650126771712	BP
GO:0010975	regulation of neuron projection development	601	4	0.93	0.16892	2.10469737866669	BP
GO:1903050	regulation of proteolysis involved in cellular protein catabolic process	209	3	0.32	0.16930	3.22881869049588	BP
GO:1903409	reactive oxygen species biosynthetic process	120	1	0.19	0.16988	2.39592867633114	BP
GO:0042089	cytokine biosynthetic process	120	1	0.19	0.16988	2.39592867633114	BP
GO:0051208	sequestering of calcium ion	120	1	0.19	0.16988	2.39592867633114	BP
GO:1901216	positive regulation of neuron death	120	1	0.19	0.16988	2.39592867633114	BP
GO:0045727	positive regulation of translation	120	1	0.19	0.16988	2.39592867633114	BP
GO:1901343	negative regulation of vasculature development	128	2	0.2	0.17008	3.32192809488736	BP
GO:0019725	cellular homeostasis	927	3	1.43	0.17115	1.06894735371749	BP
GO:0048565	digestive tract development	121	1	0.19	0.17117	2.39592867633114	BP
GO:0010906	regulation of glucose metabolic process	121	1	0.19	0.17117	2.39592867633114	BP
GO:0036294	cellular response to decreased oxygen levels	121	1	0.19	0.17117	2.39592867633114	BP
GO:1900180	regulation of protein localization to nucleus	121	1	0.19	0.17117	2.39592867633114	BP
GO:0008286	insulin receptor signaling pathway	121	1	0.19	0.17117	2.39592867633114	BP
GO:0042542	response to hydrogen peroxide	121	1	0.19	0.17117	2.39592867633114	BP
GO:0031175	neuron projection development	1078	5	1.67	0.17150	1.58207999218803	BP
GO:0030162	regulation of proteolysis	716	6	1.11	0.17347	2.43440282414578	BP
GO:0007098	centrosome cycle	123	1	0.19	0.17375	2.39592867633114	BP
GO:0007368	determination of left/right symmetry	123	1	0.19	0.17375	2.39592867633114	BP
GO:0055074	calcium ion homeostasis	488	2	0.75	0.17377	1.41503749927884	BP
GO:0007169	transmembrane receptor protein tyrosine kinase signaling pathway	553	4	0.85	0.17386	2.23446525363702	BP
GO:0007346	regulation of mitotic cell cycle	490	2	0.76	0.17488	1.39592867633114	BP
GO:0042107	cytokine metabolic process	124	1	0.19	0.17503	2.39592867633114	BP
GO:0033138	positive regulation of peptidyl-serine phosphorylation	124	1	0.19	0.17503	2.39592867633114	BP
GO:0010212	response to ionizing radiation	124	1	0.19	0.17503	2.39592867633114	BP
GO:0099175	regulation of postsynapse organization	125	1	0.19	0.17632	2.39592867633114	BP
GO:0097190	apoptotic signaling pathway	603	4	0.93	0.17756	2.10469737866669	BP
GO:0031623	receptor internalization	126	1	0.19	0.17760	2.39592867633114	BP
GO:0042633	hair cycle	126	1	0.19	0.17760	2.39592867633114	BP
GO:0042303	molting cycle	126	1	0.19	0.17760	2.39592867633114	BP
GO:0072503	cellular divalent inorganic cation homeostasis	496	2	0.77	0.17821	1.37706964907982	BP
GO:0014065	phosphatidylinositol 3-kinase signaling	127	1	0.2	0.17888	2.32192809488736	BP
GO:0044839	cell cycle G2/M phase transition	127	1	0.2	0.17888	2.32192809488736	BP
GO:0010811	positive regulation of cell-substrate adhesion	127	1	0.2	0.17888	2.32192809488736	BP
GO:0051592	response to calcium ion	127	1	0.2	0.17888	2.32192809488736	BP
GO:0043624	cellular protein complex disassembly	135	2	0.21	0.18003	3.25153876699596	BP
GO:1902806	regulation of cell cycle G1/S phase transition	128	1	0.2	0.18015	2.32192809488736	BP
GO:0043467	regulation of generation of precursor metabolites and energy	128	1	0.2	0.18015	2.32192809488736	BP
GO:0010608	posttranscriptional regulation of gene expression	500	2	0.77	0.18043	1.37706964907982	BP
GO:0002456	T cell mediated immunity	129	1	0.2	0.18143	2.32192809488736	BP
GO:0007093	mitotic cell cycle checkpoint	129	1	0.2	0.18143	2.32192809488736	BP
GO:0051051	negative regulation of transport	540	4	0.83	0.18181	2.2688167584278	BP
GO:0016049	cell growth	504	2	0.78	0.18266	1.35845397091248	BP
GO:0007189	adenylate cyclase-activating G protein-coupled receptor signaling pathway	130	1	0.2	0.18270	2.32192809488736	BP
GO:0007034	vacuolar transport	130	1	0.2	0.18270	2.32192809488736	BP
GO:1901655	cellular response to ketone	131	1	0.2	0.18397	2.32192809488736	BP
GO:0071887	leukocyte apoptotic process	131	1	0.2	0.18397	2.32192809488736	BP
GO:1903038	negative regulation of leukocyte cell-cell adhesion	131	1	0.2	0.18397	2.32192809488736	BP
GO:0031023	microtubule organizing center organization	131	1	0.2	0.18397	2.32192809488736	BP
GO:0051347	positive regulation of transferase activity	549	4	0.85	0.18499	2.23446525363702	BP
GO:0001508	action potential	132	1	0.2	0.18524	2.32192809488736	BP
GO:0009855	determination of bilateral symmetry	132	1	0.2	0.18524	2.32192809488736	BP
GO:0046928	regulation of neurotransmitter secretion	133	1	0.21	0.18651	2.25153876699596	BP
GO:0050671	positive regulation of lymphocyte proliferation	133	1	0.21	0.18651	2.25153876699596	BP
GO:0009799	specification of symmetry	133	1	0.21	0.18651	2.25153876699596	BP
GO:0044703	multi-organism reproductive process	1004	4	1.55	0.18657	1.36773178450049	BP
GO:0055123	digestive system development	134	1	0.21	0.18778	2.25153876699596	BP
GO:0034341	response to interferon-gamma	134	1	0.21	0.18778	2.25153876699596	BP
GO:0097306	cellular response to alcohol	134	1	0.21	0.18778	2.25153876699596	BP
GO:0051928	positive regulation of calcium ion transport	134	1	0.21	0.18778	2.25153876699596	BP
GO:0098542	defense response to other organism	514	2	0.79	0.18824	1.34007544159762	BP
GO:0045598	regulation of fat cell differentiation	135	1	0.21	0.18904	2.25153876699596	BP
GO:0032946	positive regulation of mononuclear cell proliferation	135	1	0.21	0.18904	2.25153876699596	BP
GO:0035966	response to topologically incorrect protein	135	1	0.21	0.18904	2.25153876699596	BP
GO:0071453	cellular response to oxygen levels	135	1	0.21	0.18904	2.25153876699596	BP
GO:1901698	response to nitrogen compound	976	3	1.51	0.19017	0.990413951170802	BP
GO:0097553	calcium ion transmembrane import into cytosol	136	1	0.21	0.19030	2.25153876699596	BP
GO:0017158	regulation of calcium ion-dependent exocytosis	136	1	0.21	0.19030	2.25153876699596	BP
GO:0009411	response to UV	137	1	0.21	0.19156	2.25153876699596	BP
GO:0016079	synaptic vesicle exocytosis	137	1	0.21	0.19156	2.25153876699596	BP
GO:0072507	divalent inorganic cation homeostasis	520	2	0.8	0.19161	1.32192809488736	BP
GO:0034622	cellular protein-containing complex assembly	982	3	1.52	0.19254	0.980891177052295	BP
GO:0030010	establishment of cell polarity	138	1	0.21	0.19282	2.25153876699596	BP
GO:0007050	cell cycle arrest	138	1	0.21	0.19282	2.25153876699596	BP
GO:0010821	regulation of mitochondrion organization	138	1	0.21	0.19282	2.25153876699596	BP
GO:0010646	regulation of cell communication	3316	9	5.13	0.19291	0.810966175609983	BP
GO:0016567	protein ubiquitination	565	4	0.87	0.19340	2.200912693926	BP
GO:0061041	regulation of wound healing	140	1	0.22	0.19533	2.18442457113743	BP
GO:0006457	protein folding	151	2	0.23	0.19598	3.12029423371771	BP
GO:0035637	multicellular organismal signaling	141	1	0.22	0.19658	2.18442457113743	BP
GO:0046907	intracellular transport	1494	4	2.31	0.19699	0.792107148358667	BP
GO:0023051	regulation of signaling	3338	9	5.16	0.19754	0.802553935793783	BP
GO:0048514	blood vessel morphogenesis	622	4	0.96	0.19783	2.05889368905357	BP
GO:1901991	negative regulation of mitotic cell cycle phase transition	142	1	0.22	0.19783	2.18442457113743	BP
GO:0070665	positive regulation of leukocyte proliferation	142	1	0.22	0.19783	2.18442457113743	BP
GO:0035113	embryonic appendage morphogenesis	143	1	0.22	0.19908	2.18442457113743	BP
GO:0031333	negative regulation of protein complex assembly	143	1	0.22	0.19908	2.18442457113743	BP
GO:0030326	embryonic limb morphogenesis	143	1	0.22	0.19908	2.18442457113743	BP
GO:0090288	negative regulation of cellular response to growth factor stimulus	143	1	0.22	0.19908	2.18442457113743	BP
GO:0002682	regulation of immune system process	1325	7	2.05	0.19985	1.77173101232688	BP
GO:0002274	myeloid leukocyte activation	211	3	0.33	0.20016	3.18442457113743	BP
GO:0098693	regulation of synaptic vesicle cycle	144	1	0.22	0.20033	2.18442457113743	BP
GO:0034250	positive regulation of cellular amide metabolic process	144	1	0.22	0.20033	2.18442457113743	BP
GO:0031099	regeneration	144	1	0.22	0.20033	2.18442457113743	BP
GO:2001251	negative regulation of chromosome organization	144	1	0.22	0.20033	2.18442457113743	BP
GO:0032879	regulation of localization	2823	10	4.36	0.20102	1.19759995988516	BP
GO:0042133	neurotransmitter metabolic process	145	1	0.22	0.20157	2.18442457113743	BP
GO:0002831	regulation of response to biotic stimulus	145	1	0.22	0.20157	2.18442457113743	BP
GO:0008643	carbohydrate transport	147	1	0.23	0.20406	2.12029423371771	BP
GO:0008610	lipid biosynthetic process	544	2	0.84	0.20515	1.25153876699596	BP
GO:0055067	monovalent inorganic cation homeostasis	148	1	0.23	0.20530	2.12029423371771	BP
GO:0001824	blastocyst development	149	1	0.23	0.20653	2.12029423371771	BP
GO:0045936	negative regulation of phosphate metabolic process	547	2	0.85	0.20685	1.23446525363702	BP
GO:0010563	negative regulation of phosphorus metabolic process	547	2	0.85	0.20685	1.23446525363702	BP
GO:0051128	regulation of cellular component organization	2537	10	3.92	0.20781	1.35107444054688	BP
GO:0072359	circulatory system development	1143	5	1.77	0.20790	1.49817873457909	BP
GO:0000278	mitotic cell cycle	796	6	1.23	0.20829	2.28630418515664	BP
GO:0010675	regulation of cellular carbohydrate metabolic process	152	1	0.23	0.21024	2.12029423371771	BP
GO:0009628	response to abiotic stimulus	1027	3	1.59	0.21055	0.915935735211525	BP
GO:0051094	positive regulation of developmental process	1536	4	2.37	0.21062	0.755112940876465	BP
GO:0071478	cellular response to radiation	153	1	0.24	0.21147	2.05889368905357	BP
GO:0071248	cellular response to metal ion	154	1	0.24	0.21269	2.05889368905357	BP
GO:0051302	regulation of cell division	155	1	0.24	0.21392	2.05889368905357	BP
GO:0062013	positive regulation of small molecule metabolic process	155	1	0.24	0.21392	2.05889368905357	BP
GO:0007596	blood coagulation	155	1	0.24	0.21392	2.05889368905357	BP
GO:0007033	vacuole organization	161	2	0.25	0.21395	3	BP
GO:0010632	regulation of epithelial cell migration	223	3	0.34	0.21411	3.14135584924554	BP
GO:0060627	regulation of vesicle-mediated transport	560	2	0.87	0.21425	1.200912693926	BP
GO:0031400	negative regulation of protein modification process	563	2	0.87	0.21596	1.200912693926	BP
GO:0045834	positive regulation of lipid metabolic process	157	1	0.24	0.21637	2.05889368905357	BP
GO:0033135	regulation of peptidyl-serine phosphorylation	157	1	0.24	0.21637	2.05889368905357	BP
GO:0048015	phosphatidylinositol-mediated signaling	157	1	0.24	0.21637	2.05889368905357	BP
GO:0007599	hemostasis	157	1	0.24	0.21637	2.05889368905357	BP
GO:0060402	calcium ion transport into cytosol	157	1	0.24	0.21637	2.05889368905357	BP
GO:0006412	translation	564	2	0.87	0.21653	1.200912693926	BP
GO:0050817	coagulation	158	1	0.24	0.21759	2.05889368905357	BP
GO:0007399	nervous system development	2318	7	3.58	0.21778	0.967395334568072	BP
GO:0071356	cellular response to tumor necrosis factor	159	1	0.25	0.21881	2	BP
GO:1901988	negative regulation of cell cycle phase transition	159	1	0.25	0.21881	2	BP
GO:0042552	myelination	159	1	0.25	0.21881	2	BP
GO:1903169	regulation of calcium ion transmembrane transport	160	1	0.25	0.22002	2	BP
GO:0007088	regulation of mitotic nuclear division	160	1	0.25	0.22002	2	BP
GO:0048017	inositol lipid-mediated signaling	160	1	0.25	0.22002	2	BP
GO:2001236	regulation of extrinsic apoptotic signaling pathway	160	1	0.25	0.22002	2	BP
GO:0032446	protein modification by small protein conjugation	616	4	0.95	0.22056	2.07400058144378	BP
GO:0051603	proteolysis involved in cellular protein catabolic process	689	4	1.07	0.22067	1.90238920337358	BP
GO:0030902	hindbrain development	162	1	0.25	0.22245	2	BP
GO:0008366	axon ensheathment	162	1	0.25	0.22245	2	BP
GO:0007272	ensheathment of neurons	162	1	0.25	0.22245	2	BP
GO:0010952	positive regulation of peptidase activity	162	1	0.25	0.22245	2	BP
GO:0048666	neuron development	1217	5	1.88	0.22358	1.41119543298445	BP
GO:0032680	regulation of tumor necrosis factor production	163	1	0.25	0.22366	2	BP
GO:0006875	cellular metal ion homeostasis	580	2	0.9	0.22567	1.15200309344505	BP
GO:0071897	DNA biosynthetic process	165	1	0.26	0.22608	1.94341647163363	BP
GO:0007179	transforming growth factor beta receptor signaling pathway	165	1	0.26	0.22608	1.94341647163363	BP
GO:1903555	regulation of tumor necrosis factor superfamily cytokine production	165	1	0.26	0.22608	1.94341647163363	BP
GO:0032640	tumor necrosis factor production	166	1	0.26	0.22729	1.94341647163363	BP
GO:0045931	positive regulation of mitotic cell cycle	166	1	0.26	0.22729	1.94341647163363	BP
GO:0140013	meiotic nuclear division	178	2	0.28	0.22812	2.83650126771712	BP
GO:0043043	peptide biosynthetic process	586	2	0.91	0.22911	1.13606154957603	BP
GO:1902531	regulation of intracellular signal transduction	1707	6	2.64	0.22937	1.18442457113743	BP
GO:2000241	regulation of reproductive process	169	1	0.26	0.23089	1.94341647163363	BP
GO:0042129	regulation of T cell proliferation	169	1	0.26	0.23089	1.94341647163363	BP
GO:0071706	tumor necrosis factor superfamily cytokine production	169	1	0.26	0.23089	1.94341647163363	BP
GO:1903034	regulation of response to wounding	178	2	0.28	0.23158	2.83650126771712	BP
GO:1901654	response to ketone	170	1	0.26	0.23209	1.94341647163363	BP
GO:0046890	regulation of lipid biosynthetic process	170	1	0.26	0.23209	1.94341647163363	BP
GO:0043409	negative regulation of MAPK cascade	170	1	0.26	0.23209	1.94341647163363	BP
GO:1904892	regulation of STAT cascade	170	1	0.26	0.23209	1.94341647163363	BP
GO:2001242	regulation of intrinsic apoptotic signaling pathway	170	1	0.26	0.23209	1.94341647163363	BP
GO:0060401	cytosolic calcium ion transport	170	1	0.26	0.23209	1.94341647163363	BP
GO:0040007	growth	1080	3	1.67	0.23226	0.845114398021829	BP
GO:0035107	appendage morphogenesis	172	1	0.27	0.23448	1.88896868761126	BP
GO:0035108	limb morphogenesis	172	1	0.27	0.23448	1.88896868761126	BP
GO:0000082	G1/S transition of mitotic cell cycle	172	1	0.27	0.23448	1.88896868761126	BP
GO:1903046	meiotic cell cycle process	196	3	0.3	0.23525	3.32192809488736	BP
GO:0050880	regulation of blood vessel size	173	1	0.27	0.23568	1.88896868761126	BP
GO:0017156	calcium ion regulated exocytosis	173	1	0.27	0.23568	1.88896868761126	BP
GO:0035296	regulation of tube diameter	173	1	0.27	0.23568	1.88896868761126	BP
GO:0097746	regulation of blood vessel diameter	173	1	0.27	0.23568	1.88896868761126	BP
GO:0035150	regulation of tube size	174	1	0.27	0.23687	1.88896868761126	BP
GO:0043902	positive regulation of multi-organism process	174	1	0.27	0.23687	1.88896868761126	BP
GO:0048489	synaptic vesicle transport	175	1	0.27	0.23806	1.88896868761126	BP
GO:0097480	establishment of synaptic vesicle localization	175	1	0.27	0.23806	1.88896868761126	BP
GO:0071363	cellular response to growth factor stimulus	603	2	0.93	0.23888	1.10469737866669	BP
GO:0034612	response to tumor necrosis factor	176	1	0.27	0.23925	1.88896868761126	BP
GO:0043524	negative regulation of neuron apoptotic process	177	1	0.27	0.24043	1.88896868761126	BP
GO:0000075	cell cycle checkpoint	177	1	0.27	0.24043	1.88896868761126	BP
GO:0051588	regulation of neurotransmitter transport	177	1	0.27	0.24043	1.88896868761126	BP
GO:0048813	dendrite morphogenesis	177	1	0.27	0.24043	1.88896868761126	BP
GO:0060485	mesenchyme development	273	3	0.42	0.24046	2.83650126771712	BP
GO:0006974	cellular response to DNA damage stimulus	737	4	1.14	0.24243	1.81096617560998	BP
GO:0006996	organelle organization	3542	12	5.48	0.24244	1.13078660753535	BP
GO:0010631	epithelial cell migration	280	3	0.43	0.24274	2.80255393579378	BP
GO:0071695	anatomical structure maturation	189	2	0.29	0.24312	2.78587519464715	BP
GO:0019933	cAMP-mediated signaling	180	1	0.28	0.24398	1.83650126771712	BP
GO:0090132	epithelium migration	282	3	0.44	0.24496	2.76938707185858	BP
GO:0009749	response to glucose	181	1	0.28	0.24516	1.83650126771712	BP
GO:0016331	morphogenesis of embryonic epithelium	181	1	0.28	0.24516	1.83650126771712	BP
GO:0070848	response to growth factor	616	2	0.95	0.24637	1.07400058144378	BP
GO:0090130	tissue migration	284	3	0.44	0.24718	2.76938707185858	BP
GO:2001235	positive regulation of apoptotic signaling pathway	183	1	0.28	0.24751	1.83650126771712	BP
GO:0061024	membrane organization	643	3	0.99	0.24764	1.59946207041627	BP
GO:0007269	neurotransmitter secretion	184	1	0.28	0.24869	1.83650126771712	BP
GO:0009746	response to hexose	184	1	0.28	0.24869	1.83650126771712	BP
GO:1903305	regulation of regulated secretory pathway	184	1	0.28	0.24869	1.83650126771712	BP
GO:0099643	signal release from synapse	185	1	0.29	0.24986	1.78587519464715	BP
GO:0034284	response to monosaccharide	185	1	0.29	0.24986	1.78587519464715	BP
GO:0006109	regulation of carbohydrate metabolic process	186	1	0.29	0.25103	1.78587519464715	BP
GO:0050870	positive regulation of T cell activation	186	1	0.29	0.25103	1.78587519464715	BP
GO:0044843	cell cycle G1/S phase transition	186	1	0.29	0.25103	1.78587519464715	BP
GO:0061351	neural precursor cell proliferation	186	1	0.29	0.25103	1.78587519464715	BP
GO:0097479	synaptic vesicle localization	186	1	0.29	0.25103	1.78587519464715	BP
GO:0022408	negative regulation of cell-cell adhesion	186	1	0.29	0.25103	1.78587519464715	BP
GO:0030307	positive regulation of cell growth	186	1	0.29	0.25103	1.78587519464715	BP
GO:0048667	cell morphogenesis involved in neuron differentiation	625	2	0.97	0.25156	1.0439433475876	BP
GO:1901699	cellular response to nitrogen compound	626	2	0.97	0.25214	1.0439433475876	BP
GO:0046328	regulation of JNK cascade	187	1	0.29	0.25220	1.78587519464715	BP
GO:0007420	brain development	628	2	0.97	0.25329	1.0439433475876	BP
GO:0016358	dendrite development	292	3	0.45	0.25381	2.73696559416621	BP
GO:0007507	heart development	629	2	0.97	0.25387	1.0439433475876	BP
GO:0006364	rRNA processing	189	1	0.29	0.25453	1.78587519464715	BP
GO:0018193	peptidyl-amino acid modification	1134	3	1.75	0.25482	0.777607578663552	BP
GO:0032984	protein-containing complex disassembly	211	3	0.33	0.25512	3.18442457113743	BP
GO:0021915	neural tube development	190	1	0.29	0.25569	1.78587519464715	BP
GO:0009968	negative regulation of signal transduction	1176	4	1.82	0.25581	1.13606154957603	BP
GO:0071804	cellular potassium ion transport	191	1	0.3	0.25685	1.73696559416621	BP
GO:0071805	potassium ion transmembrane transport	191	1	0.3	0.25685	1.73696559416621	BP
GO:0007017	microtubule-based process	759	5	1.17	0.25699	2.09541956507868	BP
GO:0032869	cellular response to insulin stimulus	193	1	0.3	0.25917	1.73696559416621	BP
GO:0099173	postsynapse organization	193	1	0.3	0.25917	1.73696559416621	BP
GO:0120035	regulation of plasma membrane bounded cell projection organization	770	4	1.19	0.25933	1.74903842646678	BP
GO:0097696	STAT cascade	194	1	0.3	0.26033	1.73696559416621	BP
GO:0016051	carbohydrate biosynthetic process	194	1	0.3	0.26033	1.73696559416621	BP
GO:0006006	glucose metabolic process	194	1	0.3	0.26033	1.73696559416621	BP
GO:0030308	negative regulation of cell growth	194	1	0.3	0.26033	1.73696559416621	BP
GO:0045664	regulation of neuron differentiation	774	4	1.2	0.26151	1.73696559416621	BP
GO:0048736	appendage development	197	1	0.3	0.26378	1.73696559416621	BP
GO:0060173	limb development	197	1	0.3	0.26378	1.73696559416621	BP
GO:0031344	regulation of cell projection organization	779	4	1.2	0.26423	1.73696559416621	BP
GO:0009743	response to carbohydrate	198	1	0.31	0.26493	1.68965987938785	BP
GO:0051962	positive regulation of nervous system development	650	2	1	0.26601	1	BP
GO:0001649	osteoblast differentiation	199	1	0.31	0.26608	1.68965987938785	BP
GO:0070507	regulation of microtubule cytoskeleton organization	199	1	0.31	0.26608	1.68965987938785	BP
GO:0006909	phagocytosis	200	1	0.31	0.26722	1.68965987938785	BP
GO:0007254	JNK cascade	201	1	0.31	0.26837	1.68965987938785	BP
GO:1903039	positive regulation of leukocyte cell-cell adhesion	202	1	0.31	0.26951	1.68965987938785	BP
GO:0007160	cell-matrix adhesion	203	1	0.31	0.27065	1.68965987938785	BP
GO:0006959	humoral immune response	204	1	0.32	0.27179	1.64385618977472	BP
GO:0007188	adenylate cyclase-modulating G protein-coupled receptor signaling pathway	204	1	0.32	0.27179	1.64385618977472	BP
GO:0042098	T cell proliferation	204	1	0.32	0.27179	1.64385618977472	BP
GO:0071560	cellular response to transforming growth factor beta stimulus	204	1	0.32	0.27179	1.64385618977472	BP
GO:0003018	vascular process in circulatory system	204	1	0.32	0.27179	1.64385618977472	BP
GO:0055065	metal ion homeostasis	661	2	1.02	0.27237	0.971430847803229	BP
GO:0043112	receptor metabolic process	205	1	0.32	0.27293	1.64385618977472	BP
GO:0050770	regulation of axonogenesis	205	1	0.32	0.27293	1.64385618977472	BP
GO:0030036	actin cytoskeleton organization	662	2	1.02	0.27295	0.971430847803229	BP
GO:0007163	establishment or maintenance of cell polarity	216	2	0.33	0.27343	2.59946207041627	BP
GO:0061061	muscle structure development	690	3	1.07	0.27505	1.48735170409473	BP
GO:0097305	response to alcohol	207	1	0.32	0.27520	1.64385618977472	BP
GO:2001020	regulation of response to DNA damage stimulus	207	1	0.32	0.27520	1.64385618977472	BP
GO:0008361	regulation of cell size	208	1	0.32	0.27633	1.64385618977472	BP
GO:0071559	response to transforming growth factor beta	208	1	0.32	0.27633	1.64385618977472	BP
GO:0051216	cartilage development	210	1	0.32	0.27859	1.64385618977472	BP
GO:0010810	regulation of cell-substrate adhesion	210	1	0.32	0.27859	1.64385618977472	BP
GO:0007276	gamete generation	700	3	1.08	0.27903	1.47393118833241	BP
GO:0006814	sodium ion transport	211	1	0.33	0.27971	1.59946207041627	BP
GO:0048812	neuron projection morphogenesis	674	2	1.04	0.27989	0.943416471633632	BP
GO:0022618	ribonucleoprotein complex assembly	212	1	0.33	0.28084	1.59946207041627	BP
GO:0048639	positive regulation of developmental growth	213	1	0.33	0.28196	1.59946207041627	BP
GO:0071310	cellular response to organic substance	2389	6	3.69	0.28227	0.701341684435485	BP
GO:0043547	positive regulation of GTPase activity	215	1	0.33	0.28420	1.59946207041627	BP
GO:0043269	regulation of ion transport	731	4	1.13	0.28436	1.82367722735954	BP
GO:0070647	protein modification by small protein conjugation or removal	735	4	1.14	0.28496	1.81096617560998	BP
GO:0070925	organelle assembly	784	4	1.21	0.28537	1.72499295250013	BP
GO:0042445	hormone metabolic process	217	1	0.34	0.28644	1.55639334852439	BP
GO:0043406	positive regulation of MAP kinase activity	218	1	0.34	0.28755	1.55639334852439	BP
GO:0120039	plasma membrane bounded cell projection morphogenesis	688	2	1.06	0.28799	0.915935735211525	BP
GO:0030324	lung development	219	1	0.34	0.28866	1.55639334852439	BP
GO:0043604	amide biosynthetic process	691	2	1.07	0.28972	0.902389203373578	BP
GO:0048858	cell projection morphogenesis	693	2	1.07	0.29088	0.902389203373578	BP
GO:0016072	rRNA metabolic process	221	1	0.34	0.29089	1.55639334852439	BP
GO:0006898	receptor-mediated endocytosis	222	1	0.34	0.29199	1.55639334852439	BP
GO:0050670	regulation of lymphocyte proliferation	222	1	0.34	0.29199	1.55639334852439	BP
GO:0030323	respiratory tube development	222	1	0.34	0.29199	1.55639334852439	BP
GO:0019318	hexose metabolic process	223	1	0.34	0.29310	1.55639334852439	BP
GO:0009725	response to hormone	698	2	1.08	0.29377	0.888968687611256	BP
GO:0032944	regulation of mononuclear cell proliferation	224	1	0.35	0.29420	1.51457317282976	BP
GO:0010948	negative regulation of cell cycle process	224	1	0.35	0.29420	1.51457317282976	BP
GO:0032868	response to insulin	225	1	0.35	0.29531	1.51457317282976	BP
GO:0071826	ribonucleoprotein complex subunit organization	225	1	0.35	0.29531	1.51457317282976	BP
GO:0040008	regulation of growth	703	2	1.09	0.29666	0.875671864997798	BP
GO:0045184	establishment of protein localization	1851	5	2.86	0.29698	0.805912947883698	BP
GO:0051607	defense response to virus	227	1	0.35	0.29751	1.51457317282976	BP
GO:0010001	glial cell differentiation	239	2	0.37	0.29832	2.43440282414578	BP
GO:0045089	positive regulation of innate immune response	228	1	0.35	0.29861	1.51457317282976	BP
GO:0097191	extrinsic apoptotic signaling pathway	229	1	0.35	0.29970	1.51457317282976	BP
GO:0060348	bone development	230	1	0.36	0.30080	1.47393118833241	BP
GO:0017144	drug metabolic process	711	2	1.1	0.30128	0.862496476250065	BP
GO:1901700	response to oxygen-containing compound	1560	6	2.41	0.30188	1.31592935426592	BP
GO:0032872	regulation of stress-activated MAPK cascade	231	1	0.36	0.30189	1.47393118833241	BP
GO:0010506	regulation of autophagy	245	2	0.38	0.30258	2.39592867633114	BP
GO:0045930	negative regulation of mitotic cell cycle	232	1	0.36	0.30298	1.47393118833241	BP
GO:0007610	behavior	714	2	1.1	0.30301	0.862496476250065	BP
GO:0032990	cell part morphogenesis	715	2	1.11	0.30359	0.849440323424619	BP
GO:0070302	regulation of stress-activated protein kinase signaling cascade	233	1	0.36	0.30407	1.47393118833241	BP
GO:0007187	G protein-coupled receptor signaling pathway, coupled to cyclic nucleotide second messenger	233	1	0.36	0.30407	1.47393118833241	BP
GO:0098609	cell-cell adhesion	716	2	1.11	0.30416	0.849440323424619	BP
GO:0006813	potassium ion transport	234	1	0.36	0.30516	1.47393118833241	BP
GO:0090092	regulation of transmembrane receptor protein serine/threonine kinase signaling pathway	234	1	0.36	0.30516	1.47393118833241	BP
GO:0032886	regulation of microtubule-based process	235	1	0.36	0.30625	1.47393118833241	BP
GO:0070663	regulation of leukocyte proliferation	235	1	0.36	0.30625	1.47393118833241	BP
GO:0045444	fat cell differentiation	238	1	0.37	0.30950	1.43440282414577	BP
GO:0010648	negative regulation of cell communication	1307	4	2.02	0.31010	0.98564470702293	BP
GO:1903522	regulation of blood circulation	239	1	0.37	0.31058	1.43440282414577	BP
GO:0014070	response to organic cyclic compound	728	2	1.13	0.31108	0.823677227359537	BP
GO:0023057	negative regulation of signaling	1311	4	2.03	0.31177	0.978520272589549	BP
GO:0022409	positive regulation of cell-cell adhesion	241	1	0.37	0.31273	1.43440282414577	BP
GO:0043408	regulation of MAPK cascade	732	2	1.13	0.31339	0.823677227359537	BP
GO:0017157	regulation of exocytosis	242	1	0.37	0.31381	1.43440282414577	BP
GO:0006518	peptide metabolic process	736	2	1.14	0.31569	0.810966175609983	BP
GO:0007411	axon guidance	244	1	0.38	0.31595	1.39592867633114	BP
GO:0051091	positive regulation of DNA-binding transcription factor activity	244	1	0.38	0.31595	1.39592867633114	BP
GO:0071375	cellular response to peptide hormone stimulus	244	1	0.38	0.31595	1.39592867633114	BP
GO:0097485	neuron projection guidance	245	1	0.38	0.31702	1.39592867633114	BP
GO:0007568	aging	246	1	0.38	0.31809	1.39592867633114	BP
GO:0032147	activation of protein kinase activity	246	1	0.38	0.31809	1.39592867633114	BP
GO:0045321	leukocyte activation	850	4	1.31	0.32069	1.61043318823727	BP
GO:0090068	positive regulation of cell cycle process	249	1	0.38	0.32128	1.39592867633114	BP
GO:0060541	respiratory system development	250	1	0.39	0.32235	1.35845397091248	BP
GO:0007155	cell adhesion	1293	3	2	0.32289	0.584962500721156	BP
GO:0030029	actin filament-based process	749	2	1.16	0.32316	0.785875194647153	BP
GO:0000398	mRNA splicing, via spliceosome	251	1	0.39	0.32341	1.35845397091248	BP
GO:0000375	RNA splicing, via transesterification reactions	251	1	0.39	0.32341	1.35845397091248	BP
GO:0000377	RNA splicing, via transesterification reactions with bulged adenosine as nucleophile	251	1	0.39	0.32341	1.35845397091248	BP
GO:0005996	monosaccharide metabolic process	252	1	0.39	0.32447	1.35845397091248	BP
GO:0045055	regulated exocytosis	253	1	0.39	0.32552	1.35845397091248	BP
GO:0022414	reproductive process	1447	6	2.24	0.32607	1.42146376843828	BP
GO:0000003	reproduction	1448	6	2.24	0.32646	1.42146376843828	BP
GO:0030336	negative regulation of cell migration	265	2	0.41	0.32647	2.28630418515664	BP
GO:0015980	energy derivation by oxidation of organic compounds	255	1	0.39	0.32763	1.35845397091248	BP
GO:0022610	biological adhesion	1305	3	2.02	0.32808	0.570607207744086	BP
GO:0042592	homeostatic process	1874	4	2.9	0.32838	0.46394709975979	BP
GO:0051650	establishment of vesicle localization	257	1	0.4	0.32974	1.32192809488736	BP
GO:0045926	negative regulation of growth	258	1	0.4	0.33078	1.32192809488736	BP
GO:0048705	skeletal system morphogenesis	258	1	0.4	0.33078	1.32192809488736	BP
GO:0051251	positive regulation of lymphocyte activation	259	1	0.4	0.33183	1.32192809488736	BP
GO:0051056	regulation of small GTPase mediated signal transduction	259	1	0.4	0.33183	1.32192809488736	BP
GO:0072330	monocarboxylic acid biosynthetic process	259	1	0.4	0.33183	1.32192809488736	BP
GO:0035239	tube morphogenesis	903	5	1.4	0.33214	1.83650126771712	BP
GO:0016192	vesicle-mediated transport	1360	4	2.1	0.33232	0.929610672108602	BP
GO:0001818	negative regulation of cytokine production	260	1	0.4	0.33288	1.32192809488736	BP
GO:0048738	cardiac muscle tissue development	260	1	0.4	0.33288	1.32192809488736	BP
GO:0043523	regulation of neuron apoptotic process	263	1	0.41	0.33601	1.28630418515664	BP
GO:0042593	glucose homeostasis	265	1	0.41	0.33808	1.28630418515664	BP
GO:0033500	carbohydrate homeostasis	266	1	0.41	0.33912	1.28630418515664	BP
GO:2000146	negative regulation of cell motility	278	2	0.43	0.33963	2.21759143507263	BP
GO:1990778	protein localization to cell periphery	343	3	0.53	0.34027	2.50089823593268	BP
GO:0048589	developmental growth	781	2	1.21	0.34149	0.72499295250013	BP
GO:0009615	response to virus	269	1	0.42	0.34222	1.25153876699596	BP
GO:0051321	meiotic cell cycle	300	3	0.46	0.34352	2.70525673443887	BP
GO:0090287	regulation of cellular response to growth factor stimulus	271	1	0.42	0.34428	1.25153876699596	BP
GO:0045088	regulation of innate immune response	285	2	0.44	0.34466	2.18442457113743	BP
GO:0051924	regulation of calcium ion transport	272	1	0.42	0.34531	1.25153876699596	BP
GO:0120036	plasma membrane bounded cell projection organization	1520	5	2.35	0.34531	1.08926733809709	BP
GO:0007018	microtubule-based movement	274	1	0.42	0.34736	1.25153876699596	BP
GO:0042254	ribosome biogenesis	275	1	0.43	0.34838	1.21759143507263	BP
GO:0042742	defense response to bacterium	275	1	0.43	0.34838	1.21759143507263	BP
GO:0051648	vesicle localization	276	1	0.43	0.34940	1.21759143507263	BP
GO:0022402	cell cycle process	1105	6	1.71	0.34942	1.81096617560998	BP
GO:0000904	cell morphogenesis involved in differentiation	801	2	1.24	0.35288	0.68965987938785	BP
GO:0035556	intracellular signal transduction	2603	9	4.02	0.35526	1.16272950003811	BP
GO:0006396	RNA processing	806	2	1.25	0.35571	0.678071905112638	BP
GO:0007167	enzyme linked receptor protein signaling pathway	893	4	1.38	0.35670	1.53533173299656	BP
GO:0061448	connective tissue development	284	1	0.44	0.35751	1.18442457113743	BP
GO:0044262	cellular carbohydrate metabolic process	284	1	0.44	0.35751	1.18442457113743	BP
GO:0016310	phosphorylation	2155	6	3.33	0.35794	0.849440323424619	BP
GO:0071496	cellular response to external stimulus	285	1	0.44	0.35852	1.18442457113743	BP
GO:0050767	regulation of neurogenesis	954	4	1.47	0.35908	1.44418384493836	BP
GO:1901653	cellular response to peptide	287	1	0.44	0.36053	1.18442457113743	BP
GO:0030100	regulation of endocytosis	287	1	0.44	0.36053	1.18442457113743	BP
GO:0009416	response to light stimulus	288	1	0.45	0.36153	1.15200309344505	BP
GO:0043588	skin development	289	1	0.45	0.36253	1.15200309344505	BP
GO:0030030	cell projection organization	1566	5	2.42	0.36409	1.04692104738749	BP
GO:0016042	lipid catabolic process	306	2	0.47	0.36430	2.08926733809709	BP
GO:0043161	proteasome-mediated ubiquitin-dependent protein catabolic process	391	3	0.6	0.36449	2.32192809488736	BP
GO:0051402	neuron apoptotic process	292	1	0.45	0.36553	1.15200309344505	BP
GO:0043405	regulation of MAP kinase activity	292	1	0.45	0.36553	1.15200309344505	BP
GO:0043087	regulation of GTPase activity	293	1	0.45	0.36652	1.15200309344505	BP
GO:0006836	neurotransmitter transport	294	1	0.45	0.36751	1.15200309344505	BP
GO:0051726	regulation of cell cycle	952	4	1.47	0.36771	1.44418384493836	BP
GO:0050790	regulation of catalytic activity	1804	8	2.79	0.36956	1.51973487794554	BP
GO:0048583	regulation of response to stimulus	3732	10	5.77	0.37121	0.793356776016605	BP
GO:0045927	positive regulation of growth	298	1	0.46	0.37147	1.12029423371771	BP
GO:0009719	response to endogenous stimulus	1408	3	2.18	0.37263	0.460634365718954	BP
GO:0009966	regulation of signal transduction	2775	7	4.29	0.37326	0.706377274332783	BP
GO:0051271	negative regulation of cellular component movement	313	2	0.48	0.37385	2.05889368905357	BP
GO:0051146	striated muscle cell differentiation	314	2	0.49	0.37481	2.02914634565952	BP
GO:0050863	regulation of T cell activation	302	1	0.47	0.37541	1.08926733809709	BP
GO:0052547	regulation of peptidase activity	412	4	0.64	0.37565	2.64385618977472	BP
GO:0046677	response to antibiotic	303	1	0.47	0.37639	1.08926733809709	BP
GO:0006950	response to stress	3457	11	5.34	0.37640	1.04259187672447	BP
GO:0044092	negative regulation of molecular function	1006	5	1.56	0.37650	1.68038206579984	BP
GO:0046651	lymphocyte proliferation	305	1	0.47	0.37834	1.08926733809709	BP
GO:0051235	maintenance of location	321	2	0.5	0.37958	2	BP
GO:0032943	mononuclear cell proliferation	307	1	0.47	0.38029	1.08926733809709	BP
GO:0042063	gliogenesis	323	2	0.5	0.38239	2	BP
GO:0022411	cellular component disassembly	356	4	0.55	0.38269	2.86249647625006	BP
GO:0048872	homeostasis of number of cells	310	1	0.48	0.38320	1.05889368905357	BP
GO:0048562	embryonic organ morphogenesis	315	1	0.49	0.38803	1.02914634565952	BP
GO:0040013	negative regulation of locomotion	329	2	0.51	0.38892	1.97143084780323	BP
GO:0009967	positive regulation of signal transduction	1500	4	2.32	0.39020	0.785875194647153	BP
GO:0051049	regulation of transport	1937	8	2.99	0.39055	1.41985451557662	BP
GO:0051704	multi-organism process	2195	6	3.39	0.39172	0.823677227359537	BP
GO:0043434	response to peptide hormone	324	1	0.5	0.39662	1	BP
GO:0007281	germ cell development	324	1	0.5	0.39662	1	BP
GO:0010243	response to organonitrogen compound	879	2	1.36	0.39667	0.556393348524385	BP
GO:0008544	epidermis development	325	1	0.5	0.39757	1	BP
GO:0048585	negative regulation of response to stimulus	1574	5	2.43	0.39817	1.04097178105631	BP
GO:0042493	response to drug	882	2	1.36	0.39833	0.556393348524385	BP
GO:0007204	positive regulation of cytosolic calcium ion concentration	326	1	0.5	0.39852	1	BP
GO:0070661	leukocyte proliferation	328	1	0.51	0.40040	0.971430847803229	BP
GO:0071900	regulation of protein serine/threonine kinase activity	425	3	0.66	0.40354	2.18442457113743	BP
GO:0034470	ncRNA processing	333	1	0.51	0.40510	0.971430847803229	BP
GO:0031589	cell-substrate adhesion	338	1	0.52	0.40976	0.943416471633632	BP
GO:0050878	regulation of body fluid levels	341	1	0.53	0.41254	0.915935735211525	BP
GO:0009636	response to toxic substance	342	1	0.53	0.41346	0.915935735211525	BP
GO:0010769	regulation of cell morphogenesis involved in differentiation	342	1	0.53	0.41346	0.915935735211525	BP
GO:0007166	cell surface receptor signaling pathway	2360	7	3.65	0.41361	0.939458458064949	BP
GO:0042221	response to chemical	4054	10	6.27	0.41588	0.673462651860048	BP
GO:0006915	apoptotic process	1865	9	2.88	0.41754	1.64385618977472	BP
GO:0031349	positive regulation of defense response	361	2	0.56	0.41801	1.83650126771712	BP
GO:0051960	regulation of nervous system development	1069	4	1.65	0.41943	1.27753397552891	BP
GO:0045787	positive regulation of cell cycle	349	1	0.54	0.41988	0.888968687611256	BP
GO:0033044	regulation of chromosome organization	351	1	0.54	0.42171	0.888968687611256	BP
GO:0030335	positive regulation of cell migration	538	4	0.83	0.42243	2.2688167584278	BP
GO:0046394	carboxylic acid biosynthetic process	356	1	0.55	0.42624	0.862496476250065	BP
GO:0016053	organic acid biosynthetic process	357	1	0.55	0.42714	0.862496476250065	BP
GO:0008380	RNA splicing	358	1	0.55	0.42804	0.862496476250065	BP
GO:0060284	regulation of cell development	1090	4	1.69	0.42824	1.24297675349254	BP
GO:0042060	wound healing	359	1	0.55	0.42894	0.862496476250065	BP
GO:0007178	transmembrane receptor protein serine/threonine kinase signaling pathway	360	1	0.56	0.42984	0.836501267717121	BP
GO:0060562	epithelial tube morphogenesis	377	2	0.58	0.43034	1.78587519464715	BP
GO:0010976	positive regulation of neuron projection development	361	1	0.56	0.43074	0.836501267717121	BP
GO:0006914	autophagy	383	2	0.59	0.43129	1.76121314041288	BP
GO:0061919	process utilizing autophagic mechanism	383	2	0.59	0.43129	1.76121314041288	BP
GO:0012501	programmed cell death	1906	9	2.95	0.43568	1.60921004696783	BP
GO:0001934	positive regulation of protein phosphorylation	986	3	1.52	0.43586	0.980891177052295	BP
GO:0010256	endomembrane system organization	384	2	0.59	0.43640	1.76121314041288	BP
GO:0043603	cellular amide metabolic process	956	2	1.48	0.43866	0.434402824145775	BP
GO:0031667	response to nutrient levels	370	1	0.57	0.43875	0.810966175609983	BP
GO:2000147	positive regulation of cell motility	560	4	0.87	0.44044	2.200912693926	BP
GO:0006887	exocytosis	372	1	0.58	0.44052	0.785875194647153	BP
GO:1902533	positive regulation of intracellular signal transduction	1000	3	1.55	0.44314	0.952694285221643	BP
GO:0007267	cell-cell signaling	1577	3	2.44	0.44470	0.298081352932995	BP
GO:0006091	generation of precursor metabolites and energy	377	1	0.58	0.44491	0.785875194647153	BP
GO:0042692	muscle cell differentiation	393	2	0.61	0.44575	1.71311885221184	BP
GO:0035690	cellular response to drug	378	1	0.58	0.44578	0.785875194647153	BP
GO:0001503	ossification	380	1	0.59	0.44752	0.761213140412884	BP
GO:0030900	forebrain development	383	1	0.59	0.45013	0.761213140412884	BP
GO:1901652	response to peptide	384	1	0.59	0.45100	0.761213140412884	BP
GO:0060249	anatomical structure homeostasis	387	1	0.6	0.45359	0.736965594166206	BP
GO:0043900	regulation of multi-organism process	388	1	0.6	0.45445	0.736965594166206	BP
GO:0051272	positive regulation of cellular component movement	579	4	0.9	0.45556	2.15200309344505	BP
GO:0032535	regulation of cellular component size	394	1	0.61	0.45959	0.713118852211838	BP
GO:0051090	regulation of DNA-binding transcription factor activity	396	1	0.61	0.46129	0.713118852211838	BP
GO:0022603	regulation of anatomical structure morphogenesis	1076	4	1.66	0.46175	1.2688167584278	BP
GO:0048638	regulation of developmental growth	398	1	0.62	0.46298	0.68965987938785	BP
GO:0042327	positive regulation of phosphorylation	1040	3	1.61	0.46366	0.897901812381264	BP
GO:0009991	response to extracellular stimulus	400	1	0.62	0.46468	0.68965987938785	BP
GO:0040017	positive regulation of locomotion	592	4	0.92	0.46567	2.12029423371771	BP
GO:0022412	cellular process involved in reproduction in multicellular organism	421	2	0.65	0.46659	1.62148837674627	BP
GO:0006468	protein phosphorylation	1809	5	2.8	0.46707	0.836501267717121	BP
GO:0006928	movement of cell or subcellular component	2008	6	3.1	0.46850	0.952694285221643	BP
GO:0019932	second-messenger-mediated signaling	427	2	0.66	0.47383	1.59946207041627	BP
GO:1903047	mitotic cell cycle process	641	5	0.99	0.47597	2.33642766458248	BP
GO:0007517	muscle organ development	415	1	0.64	0.47720	0.643856189774725	BP
GO:0051249	regulation of lymphocyte activation	419	1	0.65	0.48049	0.62148837674627	BP
GO:0022613	ribonucleoprotein complex biogenesis	420	1	0.65	0.48131	0.62148837674627	BP
GO:0001819	positive regulation of cytokine production	447	2	0.69	0.48740	1.53533173299656	BP
GO:0015031	protein transport	1741	4	2.69	0.48765	0.572393827218101	BP
GO:0002683	negative regulation of immune system process	472	3	0.73	0.49013	2.03899413161586	BP
GO:1903827	regulation of cellular protein localization	517	3	0.8	0.49015	1.90689059560852	BP
GO:0009653	anatomical structure morphogenesis	2730	8	4.22	0.49731	0.92275700106754	BP
GO:0014706	striated muscle tissue development	440	1	0.68	0.49744	0.556393348524385	BP
GO:0045937	positive regulation of phosphate metabolic process	1109	3	1.71	0.49807	0.810966175609983	BP
GO:0010562	positive regulation of phosphorus metabolic process	1109	3	1.71	0.49807	0.810966175609983	BP
GO:0010629	negative regulation of gene expression	1771	4	2.74	0.49980	0.545824106814198	BP
GO:0006397	mRNA processing	443	1	0.68	0.49982	0.556393348524385	BP
GO:0009887	animal organ morphogenesis	1083	2	1.67	0.50454	0.260151897300673	BP
GO:0031401	positive regulation of protein modification process	1207	5	1.87	0.50543	1.41888982477445	BP
GO:0007389	pattern specification process	467	2	0.72	0.50658	1.47393118833241	BP
GO:0015833	peptide transport	1791	4	2.77	0.50723	0.530114023725536	BP
GO:0045597	positive regulation of cell differentiation	1093	2	1.69	0.50953	0.24297675349254	BP
GO:0065009	regulation of molecular function	2474	9	3.82	0.51020	1.23635236318129	BP
GO:0034660	ncRNA metabolic process	457	1	0.71	0.51077	0.494109070270043	BP
GO:0000902	cell morphogenesis	1098	2	1.7	0.51201	0.234465253637023	BP
GO:0007005	mitochondrion organization	459	1	0.71	0.51232	0.494109070270043	BP
GO:0045666	positive regulation of neuron differentiation	460	1	0.71	0.51309	0.494109070270043	BP
GO:0009611	response to wounding	480	2	0.74	0.51487	1.43440282414577	BP
GO:0042886	amide transport	1811	4	2.8	0.51497	0.514573172829758	BP
GO:0006511	ubiquitin-dependent protein catabolic process	573	3	0.89	0.51499	1.75308525952948	BP
GO:0060537	muscle tissue development	463	1	0.72	0.51540	0.473931188332412	BP
GO:0031346	positive regulation of cell projection organization	465	1	0.72	0.51693	0.473931188332412	BP
GO:0036211	protein modification process	3434	8	5.31	0.51993	0.591288138970571	BP
GO:0006464	cellular protein modification process	3434	8	5.31	0.51993	0.591288138970571	BP
GO:0016477	cell migration	1441	5	2.23	0.52018	1.16488438474178	BP
GO:0048568	embryonic organ development	489	2	0.76	0.52296	1.39592867633114	BP
GO:0019941	modification-dependent protein catabolic process	585	3	0.9	0.52360	1.73696559416621	BP
GO:0010647	positive regulation of cell communication	1835	4	2.84	0.52488	0.494109070270043	BP
GO:0006935	chemotaxis	593	3	0.92	0.52512	1.70525673443887	BP
GO:0071407	cellular response to organic cyclic compound	477	1	0.74	0.52602	0.434402824145775	BP
GO:0023056	positive regulation of signaling	1841	4	2.85	0.52716	0.489038080722621	BP
GO:0042330	taxis	596	3	0.92	0.52724	1.70525673443887	BP
GO:0043170	macromolecule metabolic process	8224	17	12.71	0.52922	0.419570716020105	BP
GO:0043632	modification-dependent macromolecule catabolic process	595	3	0.92	0.53065	1.70525673443887	BP
GO:0007264	small GTPase mediated signal transduction	485	1	0.75	0.53199	0.415037499278844	BP
GO:0008015	blood circulation	486	1	0.75	0.53273	0.415037499278844	BP
GO:0042110	T cell activation	488	1	0.75	0.53421	0.415037499278844	BP
GO:0009790	embryo development	1224	4	1.89	0.53577	1.08161376555365	BP
GO:0048584	positive regulation of response to stimulus	2150	7	3.32	0.53947	1.0761716804854	BP
GO:0003013	circulatory system process	497	1	0.77	0.54080	0.377069649079823	BP
GO:0007049	cell cycle	1625	7	2.51	0.54190	1.47966755788156	BP
GO:0045892	negative regulation of transcription, DNA-templated	1172	2	1.81	0.54785	0.144010302691519	BP
GO:1903507	negative regulation of nucleic acid-templated transcription	1176	2	1.82	0.54973	0.136061549576028	BP
GO:1902679	negative regulation of RNA biosynthetic process	1177	2	1.82	0.55020	0.136061549576028	BP
GO:0032270	positive regulation of cellular protein metabolic process	1529	7	2.36	0.55180	1.56856806247049	BP
GO:0043410	positive regulation of MAPK cascade	514	1	0.79	0.55302	0.340075441597622	BP
GO:0001701	in utero embryonic development	534	2	0.83	0.55483	1.2688167584278	BP
GO:0023061	signal release	519	1	0.8	0.55655	0.321928094887362	BP
GO:0032870	cellular response to hormone stimulus	519	1	0.8	0.55655	0.321928094887362	BP
GO:0022604	regulation of cell morphogenesis	523	1	0.81	0.55935	0.3040061868901	BP
GO:0001501	skeletal system development	524	1	0.81	0.56005	0.3040061868901	BP
GO:0002009	morphogenesis of an epithelium	548	2	0.85	0.56170	1.23446525363702	BP
GO:0044257	cellular protein catabolic process	733	5	1.13	0.56256	2.1456053222469	BP
GO:0006629	lipid metabolic process	1251	3	1.93	0.56417	0.6363616532278	BP
GO:0032989	cellular component morphogenesis	1209	2	1.87	0.56510	0.0969617298870878	BP
GO:0051493	regulation of cytoskeleton organization	536	1	0.83	0.56836	0.2688167584278	BP
GO:0048523	negative regulation of cellular process	4660	11	7.2	0.56954	0.611434712082347	BP
GO:0043412	macromolecule modification	3613	8	5.59	0.56991	0.517151716931535	BP
GO:0032787	monocarboxylic acid metabolic process	562	2	0.87	0.57041	1.200912693926	BP
GO:0071495	cellular response to endogenous stimulus	1222	2	1.89	0.57106	0.0816137655536523	BP
GO:0005975	carbohydrate metabolic process	540	1	0.83	0.57109	0.2688167584278	BP
GO:0007283	spermatogenesis	545	1	0.84	0.57448	0.251538766995964	BP
GO:0043086	negative regulation of catalytic activity	682	4	1.05	0.57678	1.9296106721086	BP
GO:0045859	regulation of protein kinase activity	660	3	1.02	0.57968	1.55639334852439	BP
GO:0010817	regulation of hormone levels	553	1	0.85	0.57986	0.234465253637023	BP
GO:0090066	regulation of anatomical structure size	558	1	0.86	0.58319	0.217591435072627	BP
GO:0051674	localization of cell	1589	5	2.46	0.58404	1.02326977932285	BP
GO:0048870	cell motility	1589	5	2.46	0.58404	1.02326977932285	BP
GO:0006955	immune response	1354	4	2.09	0.58742	0.936497057693842	BP
GO:0048232	male gamete generation	565	1	0.87	0.58780	0.200912693925996	BP
GO:0071417	cellular response to organonitrogen compound	565	1	0.87	0.58780	0.200912693925996	BP
GO:0051253	negative regulation of RNA metabolic process	1264	2	1.95	0.58992	0.0365258760251142	BP
GO:0006810	transport	4248	12	6.57	0.59119	0.869069130173551	BP
GO:0051247	positive regulation of protein metabolic process	1635	7	2.53	0.59311	1.46821753713802	BP
GO:0023052	signaling	6388	15	9.88	0.59542	0.602379553798565	BP
GO:0050769	positive regulation of neurogenesis	579	1	0.9	0.59688	0.15200309344505	BP
GO:0010628	positive regulation of gene expression	1977	3	3.06	0.60115	-0.028569152196771	BP
GO:0006796	phosphate-containing compound metabolic process	2908	6	4.5	0.60517	0.415037499278844	BP
GO:0044057	regulation of system process	595	1	0.92	0.60702	0.120294233717712	BP
GO:0007154	cell communication	6452	15	9.97	0.60848	0.589297090985047	BP
GO:0006793	phosphorus metabolic process	2930	6	4.53	0.61165	0.405451450449646	BP
GO:0050778	positive regulation of immune response	603	1	0.93	0.61200	0.104697378666693	BP
GO:0031347	regulation of defense response	629	2	0.97	0.61202	1.0439433475876	BP
GO:0043549	regulation of kinase activity	727	3	1.12	0.61988	1.42146376843828	BP
GO:0009605	response to external stimulus	2334	6	3.61	0.62438	0.73296366360871	BP
GO:0071705	nitrogen compound transport	2125	4	3.29	0.62798	0.281912416039483	BP
GO:0030334	regulation of cell migration	888	4	1.37	0.62920	1.5458241068142	BP
GO:0016071	mRNA metabolic process	632	1	0.98	0.62953	0.0291463456595165	BP
GO:0048598	embryonic morphogenesis	634	1	0.98	0.63071	0.0291463456595165	BP
GO:0044283	small molecule biosynthetic process	641	1	0.99	0.63481	0.0144995696951152	BP
GO:2000113	negative regulation of cellular macromolecule biosynthetic process	1371	2	2.12	0.63532	-0.0840642647884746	BP
GO:0048729	tissue morphogenesis	672	2	1.04	0.63808	0.943416471633632	BP
GO:0001817	regulation of cytokine production	678	2	1.05	0.64089	0.929610672108602	BP
GO:0008285	negative regulation of cell proliferation	677	2	1.05	0.64141	0.929610672108602	BP
GO:0097435	supramolecular fiber organization	679	2	1.05	0.64252	0.929610672108602	BP
GO:0045934	negative regulation of nucleobase-containing compound metabolic process	1390	2	2.15	0.64298	-0.104336659814736	BP
GO:0010720	positive regulation of cell development	658	1	1.02	0.64460	-0.028569152196771	BP
GO:0045087	innate immune response	684	2	1.06	0.64475	0.915935735211525	BP
GO:0010558	negative regulation of macromolecule biosynthetic process	1406	2	2.17	0.64934	-0.117695042669755	BP
GO:0030163	protein catabolic process	891	5	1.38	0.64986	1.85725982788392	BP
GO:2000145	regulation of cell motility	935	4	1.45	0.65389	1.46394709975979	BP
GO:0002252	immune effector process	733	3	1.13	0.65425	1.40863972808069	BP
GO:0051338	regulation of transferase activity	831	4	1.28	0.66023	1.64385618977472	BP
GO:0046649	lymphocyte activation	700	1	1.08	0.66769	-0.111031312388744	BP
GO:0040011	locomotion	1810	5	2.8	0.66803	0.836501267717121	BP
GO:0031327	negative regulation of cellular biosynthetic process	1463	2	2.26	0.67130	-0.176322772640463	BP
GO:0001816	cytokine production	754	2	1.17	0.68086	0.77349147019132	BP
GO:0006325	chromatin organization	729	1	1.13	0.68278	-0.176322772640463	BP
GO:0050776	regulation of immune response	757	2	1.17	0.68282	0.77349147019132	BP
GO:0009890	negative regulation of biosynthetic process	1501	2	2.32	0.68534	-0.214124805352847	BP
GO:1901575	organic substance catabolic process	1842	6	2.85	0.68640	1.07400058144378	BP
GO:0040012	regulation of locomotion	1014	4	1.57	0.69187	1.3492354408831	BP
GO:0031399	regulation of protein modification process	1756	5	2.71	0.69451	0.883635243308216	BP
GO:0051270	regulation of cellular component movement	1024	4	1.58	0.69638	1.34007544159762	BP
GO:0048731	system development	4693	11	7.25	0.69851	0.601450623509725	BP
GO:1901566	organonitrogen compound biosynthetic process	1538	2	2.38	0.69856	-0.250961573533219	BP
GO:0043009	chordate embryonic development	818	3	1.26	0.70107	1.25153876699596	BP
GO:0044265	cellular macromolecule catabolic process	1006	5	1.56	0.70256	1.68038206579984	BP
GO:0016070	RNA metabolic process	3731	5	5.77	0.70827	-0.206643223983395	BP
GO:0009792	embryo development ending in birth or egg hatching	835	3	1.29	0.70864	1.21759143507263	BP
GO:1903530	regulation of secretion by cell	829	2	1.28	0.71606	0.643856189774725	BP
GO:0048513	animal organ development	3455	7	5.34	0.72035	0.390515180144775	BP
GO:0045595	regulation of cell differentiation	1892	5	2.92	0.73174	0.77595972578207	BP
GO:0032269	negative regulation of cellular protein metabolic process	1001	4	1.55	0.73260	1.36773178450049	BP
GO:0051276	chromosome organization	1093	5	1.69	0.73402	1.5649048483799	BP
GO:0071704	organic substance metabolic process	9720	18	15.03	0.74012	0.260151897300673	BP
GO:0000122	negative regulation of transcription by RNA polymerase II	854	1	1.32	0.74056	-0.400537929583729	BP
GO:0019538	protein metabolic process	5129	12	7.93	0.74114	0.597641634791902	BP
GO:0010467	gene expression	4722	7	7.3	0.74122	-0.0605415419350507	BP
GO:0019752	carboxylic acid metabolic process	891	2	1.38	0.74229	0.535331732996556	BP
GO:0051046	regulation of secretion	909	2	1.41	0.74946	0.504304837375931	BP
GO:0044271	cellular nitrogen compound biosynthetic process	3914	5	6.05	0.75007	-0.27500704749987	BP
GO:0051240	positive regulation of multicellular organismal process	1923	5	2.97	0.75019	0.751465163861321	BP
GO:0006259	DNA metabolic process	909	2	1.41	0.75021	0.504304837375931	BP
GO:2000112	regulation of cellular macromolecule biosynthetic process	3198	4	4.94	0.75049	-0.304511041809953	BP
GO:0032880	regulation of protein localization	1036	4	1.6	0.75309	1.32192809488736	BP
GO:1901565	organonitrogen compound catabolic process	1142	5	1.77	0.75505	1.49817873457909	BP
GO:0044255	cellular lipid metabolic process	927	2	1.43	0.75643	0.483984852996335	BP
GO:0051248	negative regulation of protein metabolic process	1068	4	1.65	0.75675	1.27753397552891	BP
GO:0043436	oxoacid metabolic process	930	2	1.44	0.75758	0.473931188332412	BP
GO:0034645	cellular macromolecule biosynthetic process	3954	5	6.11	0.75864	-0.289244285156643	BP
GO:0055085	transmembrane transport	1261	5	1.95	0.76367	1.35845397091248	BP
GO:0006082	organic acid metabolic process	955	2	1.48	0.76691	0.434402824145775	BP
GO:0035295	tube development	1119	5	1.73	0.76953	1.53115605702536	BP
GO:0034654	nucleobase-containing compound biosynthetic process	3283	4	5.08	0.76976	-0.344828496997441	BP
GO:0010556	regulation of macromolecule biosynthetic process	3289	4	5.08	0.77108	-0.344828496997441	BP
GO:0009056	catabolic process	2232	7	3.45	0.77436	1.0207585601668	BP
GO:0010557	positive regulation of macromolecule biosynthetic process	1792	2	2.77	0.77779	-0.469885976274464	BP
GO:0009057	macromolecule catabolic process	1211	5	1.87	0.77815	1.41888982477445	BP
GO:0009059	macromolecule biosynthetic process	4052	5	6.26	0.77878	-0.324234562270531	BP
GO:0048646	anatomical structure formation involved in morphogenesis	1156	5	1.79	0.78291	1.48196850739783	BP
GO:0018130	heterocycle biosynthetic process	3347	4	5.17	0.78355	-0.37016428054021	BP
GO:0019438	aromatic compound biosynthetic process	3360	4	5.19	0.78627	-0.375734538583156	BP
GO:0044238	primary metabolic process	9174	17	14.18	0.78661	0.261677213785548	BP
GO:2000026	regulation of multicellular organismal development	2170	6	3.35	0.78741	0.840801405150746	BP
GO:0010604	positive regulation of macromolecule metabolic process	3202	8	4.95	0.78742	0.692571474807753	BP
GO:0090304	nucleic acid metabolic process	4241	6	6.56	0.79031	-0.128733314122203	BP
GO:0070887	cellular response to chemical stimulus	2972	6	4.59	0.79109	0.386468347082073	BP
GO:0002376	immune system process	2354	7	3.64	0.79263	0.943416471633632	BP
GO:0009987	cellular process	15385	28	23.78	0.79277	0.235678112086673	BP
GO:0044249	cellular biosynthetic process	4857	6	7.51	0.79584	-0.323850407018391	BP
GO:0031326	regulation of cellular biosynthetic process	3448	4	5.33	0.80405	-0.414135532984451	BP
GO:0032940	secretion by cell	1067	2	1.65	0.80433	0.277533975528909	BP
GO:0031328	positive regulation of cellular biosynthetic process	1896	2	2.93	0.80482	-0.550900664647523	BP
GO:0008152	metabolic process	10179	19	15.74	0.80903	0.271563877710824	BP
GO:1901362	organic cyclic compound biosynthetic process	3483	4	5.38	0.81080	-0.427606172781899	BP
GO:1901576	organic substance biosynthetic process	4951	6	7.65	0.81215	-0.350497247084133	BP
GO:0048519	negative regulation of biological process	5245	11	8.11	0.81305	0.439729704194749	BP
GO:0009891	positive regulation of biosynthetic process	1936	2	2.99	0.81444	-0.58014548442338	BP
GO:0009893	positive regulation of metabolic process	3475	9	5.37	0.81564	0.745002913231624	BP
GO:0009889	regulation of biosynthetic process	3520	4	5.44	0.81774	-0.443606651475615	BP
GO:0048468	cell development	2385	6	3.69	0.81861	0.701341684435485	BP
GO:0006355	regulation of transcription, DNA-templated	2769	3	4.28	0.82075	-0.512648295905266	BP
GO:1903506	regulation of nucleic acid-templated transcription	2777	3	4.29	0.82234	-0.516015147003665	BP
GO:0060429	epithelium development	1165	3	1.8	0.82277	0.736965594166206	BP
GO:2001141	regulation of RNA biosynthetic process	2786	3	4.31	0.82412	-0.522725368593217	BP
GO:0006357	regulation of transcription by RNA polymerase II	1985	2	3.07	0.82568	-0.618238655595455	BP
GO:0009058	biosynthetic process	5045	6	7.8	0.82750	-0.37851162325373	BP
GO:0051179	localization	5798	16	8.96	0.83325	0.836501267717121	BP
GO:0006366	transcription by RNA polymerase II	2040	2	3.15	0.83759	-0.655351828612554	BP
GO:0006351	transcription, DNA-templated	2861	3	4.42	0.83839	-0.559083868895551	BP
GO:0097659	nucleic acid-templated transcription	2869	3	4.44	0.83985	-0.565597175854225	BP
GO:0032774	RNA biosynthetic process	2882	3	4.46	0.84221	-0.572081209424424	BP
GO:1901564	organonitrogen compound metabolic process	6006	13	9.28	0.84412	0.486314912788245	BP
GO:0046903	secretion	1224	2	1.89	0.84747	0.0816137655536523	BP
GO:0010468	regulation of gene expression	3824	5	5.91	0.84962	-0.241230035515445	BP
GO:0051130	positive regulation of cellular component organization	1279	3	1.98	0.85112	0.599462070416271	BP
GO:0034613	cellular protein localization	1672	5	2.58	0.85124	0.954557029238833	BP
GO:0051241	negative regulation of multicellular organismal process	1332	4	2.06	0.85200	0.957355662591506	BP
GO:0070727	cellular macromolecule localization	1682	5	2.6	0.85342	0.943416471633632	BP
GO:0045944	positive regulation of transcription by RNA polymerase II	1223	1	1.89	0.85777	-0.918386234446348	BP
GO:0031324	negative regulation of cellular metabolic process	2442	5	3.78	0.85917	0.403541860441014	BP
GO:0001932	regulation of protein phosphorylation	1407	3	2.18	0.86485	0.460634365718954	BP
GO:0051252	regulation of RNA metabolic process	3030	3	4.68	0.86709	-0.641546029087523	BP
GO:0051234	establishment of localization	4388	14	6.78	0.87228	1.04606964869598	BP
GO:0071702	organic substance transport	2497	5	3.86	0.87905	0.373327247394007	BP
GO:0010605	negative regulation of macromolecule metabolic process	2573	5	3.98	0.88028	0.329159664118438	BP
GO:0050793	regulation of developmental process	2704	6	4.18	0.88461	0.521459558414998	BP
GO:0042325	regulation of phosphorylation	1531	3	2.37	0.88864	0.340075441597622	BP
GO:0007275	multicellular organism development	5300	11	8.19	0.89891	0.425568166771014	BP
GO:0009892	negative regulation of metabolic process	2831	6	4.38	0.90194	0.454031630894707	BP
GO:0051173	positive regulation of nitrogen compound metabolic process	3050	7	4.71	0.91108	0.571627862219546	BP
GO:0019220	regulation of phosphate metabolic process	1690	3	2.61	0.91328	0.200912693925997	BP
GO:0051174	regulation of phosphorus metabolic process	1691	3	2.61	0.91341	0.200912693925997	BP
GO:0044267	cellular protein metabolic process	4497	10	6.95	0.91380	0.524915117051217	BP
GO:0031325	positive regulation of cellular metabolic process	3191	8	4.93	0.91420	0.698412353396813	BP
GO:0045893	positive regulation of transcription, DNA-templated	1531	1	2.37	0.91463	-1.24488705912353	BP
GO:1903508	positive regulation of nucleic acid-templated transcription	1535	1	2.37	0.91520	-1.24488705912353	BP
GO:1902680	positive regulation of RNA biosynthetic process	1536	1	2.37	0.91534	-1.24488705912353	BP
GO:0044248	cellular catabolic process	1972	6	3.05	0.91871	0.976153258045632	BP
GO:0006807	nitrogen compound metabolic process	8660	15	13.39	0.91979	0.163806540058933	BP
GO:0007165	signal transduction	5851	12	9.05	0.92098	0.407044708525313	BP
GO:0034641	cellular nitrogen compound metabolic process	5446	7	8.42	0.92632	-0.266465311234067	BP
GO:0044281	small molecule metabolic process	1733	3	2.68	0.92660	0.162729500038108	BP
GO:0009888	tissue development	1936	5	2.99	0.92777	0.741782610463982	BP
GO:0051254	positive regulation of RNA metabolic process	1632	1	2.52	0.92792	-1.33342373372519	BP
GO:0044237	cellular metabolic process	9234	16	14.27	0.92974	0.165086570298961	BP
GO:0048856	anatomical structure development	5791	11	8.95	0.93747	0.297543936260403	BP
GO:0006139	nucleobase-containing compound metabolic process	4767	6	7.37	0.93844	-0.296702118599189	BP
GO:0032268	regulation of cellular protein metabolic process	2488	8	3.85	0.94225	1.05514155419246	BP
GO:0046483	heterocycle metabolic process	4893	6	7.56	0.94695	-0.333423733725192	BP
GO:0051716	cellular response to stimulus	7582	14	11.72	0.94764	0.256454257410081	BP
GO:0044260	cellular macromolecule metabolic process	7006	12	10.83	0.94944	0.148001162887554	BP
GO:0003008	system process	2894	2	4.47	0.95006	-1.16027483140859	BP
GO:0006725	cellular aromatic compound metabolic process	4965	6	7.68	0.95135	-0.356143810225275	BP
GO:0007186	G protein-coupled receptor signaling pathway	1891	1	2.92	0.95348	-1.54596836910529	BP
GO:0051246	regulation of protein metabolic process	2678	8	4.14	0.95558	0.9503692322754	BP
GO:0008104	protein localization	2576	6	3.98	0.95685	0.592194069952232	BP
GO:0032502	developmental process	6177	11	9.55	0.95845	0.203930885488911	BP
GO:0051172	negative regulation of nitrogen compound metabolic process	2264	4	3.5	0.96075	0.192645077942396	BP
GO:1901360	organic cyclic compound metabolic process	5158	6	7.97	0.96160	-0.409617223494591	BP
GO:0032501	multicellular organismal process	8099	15	12.52	0.96190	0.260727938450625	BP
GO:0033036	macromolecule localization	2899	8	4.48	0.96492	0.836501267717121	BP
GO:0060255	regulation of macromolecule metabolic process	5440	10	8.41	0.96966	0.249822294406943	BP
GO:0019219	regulation of nucleobase-containing compound metabolic process	3330	3	5.15	0.96972	-0.7796099315747	BP
GO:0030154	cell differentiation	4173	8	6.45	0.97368	0.310700839464108	BP
GO:0050877	nervous system process	2254	1	3.48	0.97508	-1.799087306074	BP
GO:0048522	positive regulation of cellular process	5302	15	8.2	0.97892	0.871266685877797	BP
GO:0048869	cellular developmental process	4400	8	6.8	0.98050	0.234465253637023	BP
GO:0051239	regulation of multicellular organismal process	3228	8	4.99	0.98235	0.680960184437464	BP
GO:0050794	regulation of cellular process	10529	20	16.28	0.98595	0.29689930039584	BP
GO:0031323	regulation of cellular metabolic process	5370	10	8.3	0.98885	0.2688167584278	BP
GO:0019222	regulation of metabolic process	5903	11	9.13	0.99287	0.2688167584278	BP
GO:0050789	regulation of biological process	11251	20	17.39	0.99820	0.2017420673555	BP
GO:0051171	regulation of nitrogen compound metabolic process	5071	8	7.84	0.99874	0.0291463456595165	BP
GO:0080090	regulation of primary metabolic process	5216	8	8.06	0.99899	-0.0107798387532428	BP
GO:0065007	biological regulation	11857	20	18.33	0.99906	0.125793214122202	BP
GO:0050896	response to stimulus	9099	14	14.07	0.99973	-0.00719550140420389	BP
GO:0030261	chromosome condensation	45	1	0.07	1.00000	3.83650126771712	BP
GO:2000116	regulation of cysteine-type endopeptidase activity	226	3	0.35	1.00000	3.09953567355091	BP
GO:2000117	negative regulation of cysteine-type endopeptidase activity	87	3	0.13	1.00000	4.52837897235479	BP
GO:0015711	organic anion transport	414	2	0.64	1.00000	1.64385618977472	BP
GO:0045833	negative regulation of lipid metabolic process	90	1	0.14	1.00000	2.83650126771712	BP
GO:0002377	immunoglobulin production	121	1	0.19	1.00000	2.39592867633114	BP
GO:0015718	monocarboxylic acid transport	150	2	0.23	1.00000	3.12029423371771	BP
GO:0030258	lipid modification	217	1	0.34	1.00000	1.55639334852439	BP
GO:0044242	cellular lipid catabolic process	199	1	0.31	1.00000	1.68965987938785	BP
GO:1902903	regulation of supramolecular fiber organization	346	1	0.53	1.00000	0.915935735211525	BP
GO:1902904	negative regulation of supramolecular fiber organization	147	1	0.23	1.00000	2.12029423371771	BP
GO:0002685	regulation of leukocyte migration	200	3	0.31	1.00000	3.27462238010901	BP
GO:0002687	positive regulation of leukocyte migration	143	2	0.22	1.00000	3.18442457113743	BP
GO:0002688	regulation of leukocyte chemotaxis	111	2	0.17	1.00000	3.55639334852439	BP
GO:0050707	regulation of cytokine secretion	213	1	0.33	1.00000	1.59946207041627	BP
GO:0050708	regulation of protein secretion	491	1	0.76	1.00000	0.395928676331139	BP
GO:0002679	respiratory burst involved in defense response	11	1	0.02	1.00000	5.64385618977472	BP
GO:0030952	establishment or maintenance of cytoskeleton polarity	18	1	0.03	1.00000	5.05889368905357	BP
GO:0019395	fatty acid oxidation	97	1	0.15	1.00000	2.73696559416621	BP
GO:0072603	interleukin-5 secretion	7	1	0.01	1.00000	6.64385618977472	BP
GO:0046942	carboxylic acid transport	300	2	0.46	1.00000	2.12029423371771	BP
GO:0044090	positive regulation of vacuole organization	13	1	0.02	1.00000	5.64385618977472	BP
GO:0055114	oxidation-reduction process	862	1	1.33	1.00000	-0.411426245726465	BP
GO:0060996	dendritic spine development	122	2	0.19	1.00000	3.39592867633114	BP
GO:0045596	negative regulation of cell differentiation	788	1	1.22	1.00000	-0.286881147788162	BP
GO:0060263	regulation of respiratory burst	14	1	0.02	1.00000	5.64385618977472	BP
GO:0060264	regulation of respiratory burst involved in inflammatory response	6	1	0.01	1.00000	6.64385618977472	BP
GO:0051651	maintenance of location in cell	100	1	0.15	1.00000	2.73696559416621	BP
GO:0060268	negative regulation of respiratory burst	7	1	0.01	1.00000	6.64385618977472	BP
GO:0051323	metaphase	2	1	0	1.00000	Inf	BP
GO:0050866	negative regulation of cell activation	203	1	0.31	1.00000	1.68965987938785	BP
GO:0090594	inflammatory response to wounding	13	1	0.02	1.00000	5.64385618977472	BP
GO:0002604	regulation of dendritic cell antigen processing and presentation	9	1	0.01	1.00000	6.64385618977472	BP
GO:0006997	nucleus organization	122	1	0.19	1.00000	2.39592867633114	BP
GO:0010633	negative regulation of epithelial cell migration	67	1	0.1	1.00000	3.32192809488736	BP
GO:0006998	nuclear envelope organization	39	1	0.06	1.00000	4.05889368905357	BP
GO:0010638	positive regulation of organelle organization	591	2	0.91	1.00000	1.13606154957603	BP
GO:0051346	negative regulation of hydrolase activity	403	3	0.62	1.00000	2.27462238010901	BP
GO:0009306	protein secretion	606	1	0.94	1.00000	0.0892673380970873	BP
GO:0044088	regulation of vacuole organization	39	1	0.06	1.00000	4.05889368905357	BP
GO:0044070	regulation of anion transport	120	2	0.19	1.00000	3.39592867633114	BP
GO:0051641	cellular localization	2583	9	3.99	1.00000	1.17353625499469	BP
GO:1902001	fatty acid transmembrane transport	8	2	0.01	1.00000	7.64385618977472	BP
GO:0002460	adaptive immune response based on somatic recombination of immune receptors built from immunoglobulin superfamily domains	298	1	0.46	1.00000	1.12029423371771	BP
GO:0048518	positive regulation of biological process	5997	15	9.27	1.00000	0.694321256757713	BP
GO:0002468	dendritic cell antigen processing and presentation	11	1	0.02	1.00000	5.64385618977472	BP
GO:0043534	blood vessel endothelial cell migration	115	2	0.18	1.00000	3.47393118833241	BP
GO:0043535	regulation of blood vessel endothelial cell migration	90	2	0.14	1.00000	3.83650126771712	BP
GO:0006213	pyrimidine nucleoside metabolic process	26	1	0.04	1.00000	4.64385618977472	BP
GO:0006979	response to oxidative stress	399	3	0.62	1.00000	2.27462238010901	BP
GO:1904666	regulation of ubiquitin protein ligase activity	21	2	0.03	1.00000	6.05889368905357	BP
GO:0032069	regulation of nuclease activity	27	1	0.04	1.00000	4.64385618977472	BP
GO:0051604	protein maturation	299	1	0.46	1.00000	1.12029423371771	BP
GO:0010466	negative regulation of peptidase activity	243	3	0.38	1.00000	2.9808911770523	BP
GO:1904377	positive regulation of protein localization to cell periphery	66	2	0.1	1.00000	4.32192809488736	BP
GO:0015849	organic acid transport	301	2	0.47	1.00000	2.08926733809709	BP
GO:1901657	glycosyl compound metabolic process	109	1	0.17	1.00000	2.55639334852439	BP
GO:0001937	negative regulation of endothelial cell proliferation	41	1	0.06	1.00000	4.05889368905357	BP
GO:0042180	cellular ketone metabolic process	195	1	0.3	1.00000	1.73696559416621	BP
GO:0070192	chromosome organization involved in meiotic cell cycle	70	1	0.11	1.00000	3.18442457113743	BP
GO:0070193	synaptonemal complex organization	25	1	0.04	1.00000	4.64385618977472	BP
GO:0006949	syncytium formation	68	1	0.11	1.00000	3.18442457113743	BP
GO:0032070	regulation of deoxyribonuclease activity	9	1	0.01	1.00000	6.64385618977472	BP
GO:0032071	regulation of endodeoxyribonuclease activity	7	1	0.01	1.00000	6.64385618977472	BP
GO:0032075	positive regulation of nuclease activity	6	1	0.01	1.00000	6.64385618977472	BP
GO:0002440	production of molecular mediator of immune response	214	1	0.33	1.00000	1.59946207041627	BP
GO:0032754	positive regulation of interleukin-5 production	12	1	0.02	1.00000	5.64385618977472	BP
GO:0032077	positive regulation of deoxyribonuclease activity	5	1	0.01	1.00000	6.64385618977472	BP
GO:0002443	leukocyte mediated immunity	362	1	0.56	1.00000	0.836501267717121	BP
GO:0098763	mitotic cell cycle phase	4	1	0.01	1.00000	6.64385618977472	BP
GO:0002449	lymphocyte mediated immunity	280	1	0.43	1.00000	1.21759143507263	BP
GO:0042176	regulation of protein catabolic process	378	4	0.58	1.00000	2.78587519464715	BP
GO:0042127	regulation of cell proliferation	1640	9	2.54	1.00000	1.82509650444487	BP
GO:0016241	regulation of macroautophagy	105	1	0.16	1.00000	2.64385618977472	BP
GO:0042116	macrophage activation	92	2	0.14	1.00000	3.83650126771712	BP
GO:0042119	neutrophil activation	28	1	0.04	1.00000	4.64385618977472	BP
GO:1902850	microtubule cytoskeleton organization involved in mitosis	130	2	0.2	1.00000	3.32192809488736	BP
GO:0016236	macroautophagy	193	1	0.3	1.00000	1.73696559416621	BP
GO:0016239	positive regulation of macroautophagy	67	1	0.1	1.00000	3.32192809488736	BP
GO:0048384	retinoic acid receptor signaling pathway	30	1	0.05	1.00000	4.32192809488736	BP
GO:2000060	positive regulation of ubiquitin-dependent protein catabolic process	93	2	0.14	1.00000	3.83650126771712	BP
GO:0014902	myotube differentiation	122	1	0.19	1.00000	2.39592867633114	BP
GO:2000058	regulation of ubiquitin-dependent protein catabolic process	149	2	0.23	1.00000	3.12029423371771	BP
GO:0001756	somitogenesis	77	1	0.12	1.00000	3.05889368905357	BP
GO:0072189	ureter development	19	1	0.03	1.00000	5.05889368905357	BP
GO:0051443	positive regulation of ubiquitin-protein transferase activity	25	2	0.04	1.00000	5.64385618977472	BP
GO:1903960	negative regulation of anion transmembrane transport	17	2	0.03	1.00000	6.05889368905357	BP
GO:0051438	regulation of ubiquitin-protein transferase activity	48	2	0.07	1.00000	4.83650126771712	BP
GO:0060712	spongiotrophoblast layer development	18	1	0.03	1.00000	5.05889368905357	BP
GO:0062012	regulation of small molecule metabolic process	360	1	0.56	1.00000	0.836501267717121	BP
GO:0001774	microglial cell activation	45	1	0.07	1.00000	3.83650126771712	BP
GO:0062014	negative regulation of small molecule metabolic process	100	1	0.15	1.00000	2.73696559416621	BP
GO:0034381	plasma lipoprotein particle clearance	35	1	0.05	1.00000	4.32192809488736	BP
GO:1903959	regulation of anion transmembrane transport	35	2	0.05	1.00000	5.32192809488736	BP
GO:0016064	immunoglobulin mediated immune response	124	1	0.19	1.00000	2.39592867633114	BP
GO:0097352	autophagosome maturation	31	1	0.05	1.00000	4.32192809488736	BP
GO:0016054	organic acid catabolic process	213	1	0.33	1.00000	1.59946207041627	BP
GO:1905952	regulation of lipid localization	145	2	0.22	1.00000	3.18442457113743	BP
GO:0032890	regulation of organic acid transport	79	2	0.12	1.00000	4.05889368905357	BP
GO:1905953	negative regulation of lipid localization	41	2	0.06	1.00000	5.05889368905357	BP
GO:0032891	negative regulation of organic acid transport	28	2	0.04	1.00000	5.64385618977472	BP
GO:0031329	regulation of cellular catabolic process	694	5	1.07	1.00000	2.22431729826094	BP
GO:0048305	immunoglobulin secretion	27	1	0.04	1.00000	4.64385618977472	BP
GO:0052548	regulation of endopeptidase activity	338	3	0.52	1.00000	2.52837897235479	BP
GO:0055086	nucleobase-containing small molecule metabolic process	619	1	0.96	1.00000	0.0588936890535686	BP
GO:0060706	cell differentiation involved in embryonic placenta development	32	1	0.05	1.00000	4.32192809488736	BP
GO:0031348	negative regulation of defense response	219	1	0.34	1.00000	1.55639334852439	BP
GO:0014031	mesenchymal cell development	90	2	0.14	1.00000	3.83650126771712	BP
GO:0014033	neural crest cell differentiation	92	2	0.14	1.00000	3.83650126771712	BP
GO:0031330	negative regulation of cellular catabolic process	248	1	0.38	1.00000	1.39592867633114	BP
GO:0048608	reproductive structure development	447	1	0.69	1.00000	0.535331732996556	BP
GO:0031331	positive regulation of cellular catabolic process	354	5	0.55	1.00000	3.18442457113743	BP
GO:0007143	female meiotic nuclear division	35	1	0.05	1.00000	4.32192809488736	BP
GO:0009120	deoxyribonucleoside metabolic process	7	1	0.01	1.00000	6.64385618977472	BP
GO:0014002	astrocyte development	38	1	0.06	1.00000	4.05889368905357	BP
GO:0031638	zymogen activation	64	1	0.1	1.00000	3.32192809488736	BP
GO:0031639	plasminogen activation	25	1	0.04	1.00000	4.64385618977472	BP
GO:0051153	regulation of striated muscle cell differentiation	123	1	0.19	1.00000	2.39592867633114	BP
GO:1902563	regulation of neutrophil activation	10	1	0.02	1.00000	5.64385618977472	BP
GO:0051154	negative regulation of striated muscle cell differentiation	41	1	0.06	1.00000	4.05889368905357	BP
GO:0009116	nucleoside metabolic process	87	1	0.13	1.00000	2.94341647163363	BP
GO:0001890	placenta development	169	1	0.26	1.00000	1.94341647163363	BP
GO:0001892	embryonic placenta development	112	1	0.17	1.00000	2.55639334852439	BP
GO:1903792	negative regulation of anion transport	37	2	0.06	1.00000	5.05889368905357	BP
GO:1905906	regulation of amyloid fibril formation	7	1	0.01	1.00000	6.64385618977472	BP
GO:0098813	nuclear chromosome segregation	255	4	0.39	1.00000	3.35845397091248	BP
GO:0050663	cytokine secretion	244	1	0.38	1.00000	1.39592867633114	BP
GO:1990000	amyloid fibril formation	16	1	0.02	1.00000	5.64385618977472	BP
GO:0050680	negative regulation of epithelial cell proliferation	141	1	0.22	1.00000	2.18442457113743	BP
GO:0035282	segmentation	105	1	0.16	1.00000	2.64385618977472	BP
GO:0051147	regulation of muscle cell differentiation	161	1	0.25	1.00000	2	BP
GO:0006869	lipid transport	329	2	0.51	1.00000	1.97143084780323	BP
GO:0051148	negative regulation of muscle cell differentiation	59	1	0.09	1.00000	3.47393118833241	BP
GO:1903076	regulation of protein localization to plasma membrane	109	2	0.17	1.00000	3.55639334852439	BP
GO:0061640	cytoskeleton-dependent cytokinesis	93	1	0.14	1.00000	2.83650126771712	BP
GO:0007292	female gamete generation	142	1	0.22	1.00000	2.18442457113743	BP
GO:0150076	neuroinflammatory response	64	1	0.1	1.00000	3.32192809488736	BP
GO:0000280	nuclear division	404	4	0.62	1.00000	2.68965987938785	BP
GO:0030595	leukocyte chemotaxis	209	2	0.32	1.00000	2.64385618977472	BP
GO:0002263	cell activation involved in immune response	271	1	0.42	1.00000	1.25153876699596	BP
GO:0002269	leukocyte activation involved in inflammatory response	45	1	0.07	1.00000	3.83650126771712	BP
GO:0006820	anion transport	548	2	0.85	1.00000	1.23446525363702	BP
GO:0002250	adaptive immune response	431	1	0.67	1.00000	0.577766999316952	BP
GO:0000279	M phase	14	1	0.02	1.00000	5.64385618977472	BP
GO:0007263	nitric oxide mediated signal transduction	27	1	0.04	1.00000	4.64385618977472	BP
GO:1903719	regulation of I-kappaB phosphorylation	6	1	0.01	1.00000	6.64385618977472	BP
GO:0006811	ion transport	1559	6	2.41	1.00000	1.31592935426592	BP
GO:0006812	cation transport	1095	5	1.69	1.00000	1.5649048483799	BP
GO:0002281	macrophage activation involved in immune response	16	1	0.02	1.00000	5.64385618977472	BP
GO:0007252	I-kappaB phosphorylation	18	1	0.03	1.00000	5.05889368905357	BP
GO:0070201	regulation of establishment of protein localization	738	1	1.14	1.00000	-0.189033824390017	BP
GO:0034440	lipid oxidation	99	1	0.15	1.00000	2.73696559416621	BP
GO:0002275	myeloid cell activation involved in immune response	83	1	0.13	1.00000	2.94341647163363	BP
GO:0033206	meiotic cytokinesis	9	1	0.01	1.00000	6.64385618977472	BP
GO:0034447	very-low-density lipoprotein particle clearance	5	1	0.01	1.00000	6.64385618977472	BP
GO:1905039	carboxylic acid transmembrane transport	103	2	0.16	1.00000	3.64385618977472	BP
GO:0000910	cytokinesis	156	1	0.24	1.00000	2.05889368905357	BP
GO:0010951	negative regulation of endopeptidase activity	179	3	0.28	1.00000	3.42146376843828	BP
GO:0010955	negative regulation of protein processing	37	1	0.06	1.00000	4.05889368905357	BP
GO:0009952	anterior/posterior pattern specification	231	1	0.36	1.00000	1.47393118833241	BP
GO:0030522	intracellular receptor signaling pathway	199	1	0.31	1.00000	1.68965987938785	BP
GO:0061458	reproductive system development	451	1	0.7	1.00000	0.514573172829758	BP
GO:0010984	regulation of lipoprotein particle clearance	19	1	0.03	1.00000	5.05889368905357	BP
GO:0010985	negative regulation of lipoprotein particle clearance	9	1	0.01	1.00000	6.64385618977472	BP
GO:0007249	I-kappaB kinase/NF-kappaB signaling	193	1	0.3	1.00000	1.73696559416621	BP
GO:1901135	carbohydrate derivative metabolic process	991	1	1.53	1.00000	-0.613531652917927	BP
GO:0080171	lytic vacuole organization	61	1	0.09	1.00000	3.47393118833241	BP
GO:0010915	regulation of very-low-density lipoprotein particle clearance	3	1	0	1.00000	Inf	BP
GO:0051222	positive regulation of protein transport	434	1	0.67	1.00000	0.577766999316952	BP
GO:0051223	regulation of protein transport	706	1	1.09	1.00000	-0.124328135002202	BP
GO:0051225	spindle assembly	102	2	0.16	1.00000	3.64385618977472	BP
GO:0010942	positive regulation of cell death	695	5	1.07	1.00000	2.22431729826094	BP
GO:0046395	carboxylic acid catabolic process	213	1	0.33	1.00000	1.59946207041627	BP
GO:0035767	endothelial cell chemotaxis	30	1	0.05	1.00000	4.32192809488736	BP
GO:0043122	regulation of I-kappaB kinase/NF-kappaB signaling	165	1	0.26	1.00000	1.94341647163363	BP
GO:0043123	positive regulation of I-kappaB kinase/NF-kappaB signaling	112	1	0.17	1.00000	2.55639334852439	BP
GO:0045185	maintenance of protein location	106	1	0.16	1.00000	2.64385618977472	BP
GO:0097193	intrinsic apoptotic signaling pathway	291	2	0.45	1.00000	2.15200309344505	BP
GO:0002790	peptide secretion	652	1	1.01	1.00000	-0.0143552929770701	BP
GO:0002791	regulation of peptide secretion	529	1	0.82	1.00000	0.286304185156641	BP
GO:0002793	positive regulation of peptide secretion	330	1	0.51	1.00000	0.971430847803229	BP
GO:0030397	membrane disassembly	5	1	0.01	1.00000	6.64385618977472	BP
GO:0000087	mitotic M phase	2	1	0	1.00000	Inf	BP
GO:0019216	regulation of lipid metabolic process	339	1	0.52	1.00000	0.943416471633632	BP
GO:0022403	cell cycle phase	23	1	0.04	1.00000	4.64385618977472	BP
GO:0019217	regulation of fatty acid metabolic process	88	1	0.14	1.00000	2.83650126771712	BP
GO:0000768	syncytium formation by plasma membrane fusion	66	1	0.1	1.00000	3.32192809488736	BP
GO:0048143	astrocyte activation	20	1	0.03	1.00000	5.05889368905357	BP
GO:0032507	maintenance of protein location in cell	75	1	0.12	1.00000	3.05889368905357	BP
GO:0007051	spindle organization	165	2	0.26	1.00000	2.94341647163363	BP
GO:0007052	mitotic spindle organization	105	2	0.16	1.00000	3.64385618977472	BP
GO:0007059	chromosome segregation	314	4	0.49	1.00000	3.02914634565952	BP
GO:1903825	organic acid transmembrane transport	103	2	0.16	1.00000	3.64385618977472	BP
GO:1903829	positive regulation of cellular protein localization	296	2	0.46	1.00000	2.12029423371771	BP
GO:0009062	fatty acid catabolic process	93	1	0.14	1.00000	2.83650126771712	BP
GO:0051093	negative regulation of developmental process	1059	2	1.64	1.00000	0.286304185156641	BP
GO:0046320	regulation of fatty acid oxidation	35	1	0.05	1.00000	4.32192809488736	BP
GO:0046322	negative regulation of fatty acid oxidation	13	1	0.02	1.00000	5.64385618977472	BP
GO:0051098	regulation of binding	403	3	0.62	1.00000	2.27462238010901	BP
GO:0072001	renal system development	301	1	0.47	1.00000	1.08926733809709	BP
GO:0032368	regulation of lipid transport	115	2	0.18	1.00000	3.47393118833241	BP
GO:0010761	fibroblast migration	50	2	0.08	1.00000	4.64385618977472	BP
GO:0032369	negative regulation of lipid transport	28	2	0.04	1.00000	5.64385618977472	BP
GO:0010762	regulation of fibroblast migration	38	2	0.06	1.00000	5.05889368905357	BP
GO:1904951	positive regulation of establishment of protein localization	453	1	0.7	1.00000	0.514573172829758	BP
GO:0002040	sprouting angiogenesis	117	2	0.18	1.00000	3.47393118833241	BP
GO:0002043	blood vessel endothelial cell proliferation involved in sprouting angiogenesis	19	1	0.03	1.00000	5.05889368905357	BP
GO:0010755	regulation of plasminogen activation	13	1	0.02	1.00000	5.64385618977472	BP
GO:0007040	lysosome organization	61	1	0.09	1.00000	3.47393118833241	BP
GO:0071351	cellular response to interleukin-18	7	1	0.01	1.00000	6.64385618977472	BP
GO:0003158	endothelium development	120	1	0.19	1.00000	2.39592867633114	BP
GO:0003159	morphogenesis of an endothelium	16	1	0.02	1.00000	5.64385618977472	BP
GO:0051050	positive regulation of transport	1072	4	1.66	1.00000	1.2688167584278	BP
GO:0051052	regulation of DNA metabolic process	436	1	0.67	1.00000	0.577766999316952	BP
GO:0051054	positive regulation of DNA metabolic process	244	1	0.38	1.00000	1.39592867633114	BP
GO:0008150	biological_process	20700	32	32	1.00000	0	BP
GO:0061154	endothelial tube morphogenesis	16	1	0.02	1.00000	5.64385618977472	BP
GO:0098656	anion transmembrane transport	180	2	0.28	1.00000	2.83650126771712	BP
GO:0032674	regulation of interleukin-5 production	18	1	0.03	1.00000	5.05889368905357	BP
GO:0010746	regulation of plasma membrane long-chain fatty acid transport	6	2	0.01	1.00000	7.64385618977472	BP
GO:0071674	mononuclear cell migration	81	2	0.13	1.00000	3.94341647163363	BP
GO:0043281	regulation of cysteine-type endopeptidase activity involved in apoptotic process	201	3	0.31	1.00000	3.27462238010901	BP
GO:0010749	regulation of nitric oxide mediated signal transduction	13	1	0.02	1.00000	5.64385618977472	BP
GO:0043271	negative regulation of ion transport	171	2	0.26	1.00000	2.94341647163363	BP
GO:0048285	organelle fission	451	4	0.7	1.00000	2.51457317282976	BP
GO:0051047	positive regulation of secretion	524	1	0.81	1.00000	0.3040061868901	BP
GO:0060326	cell chemotaxis	296	2	0.46	1.00000	2.12029423371771	BP
GO:0032634	interleukin-5 production	19	1	0.03	1.00000	5.05889368905357	BP
GO:1901096	regulation of autophagosome maturation	10	1	0.02	1.00000	5.64385618977472	BP
GO:0019724	B cell mediated immunity	128	1	0.2	1.00000	2.32192809488736	BP
GO:0001655	urogenital system development	345	1	0.53	1.00000	0.915935735211525	BP
GO:2000662	regulation of interleukin-5 secretion	7	1	0.01	1.00000	6.64385618977472	BP
GO:0043243	positive regulation of protein complex disassembly	31	1	0.05	1.00000	4.32192809488736	BP
GO:0043244	regulation of protein complex disassembly	114	1	0.18	1.00000	2.47393118833241	BP
GO:0031998	regulation of fatty acid beta-oxidation	19	1	0.03	1.00000	5.05889368905357	BP
GO:1903587	regulation of blood vessel endothelial cell proliferation involved in sprouting angiogenesis	13	1	0.02	1.00000	5.64385618977472	BP
GO:0006323	DNA packaging	167	1	0.26	1.00000	1.94341647163363	BP
GO:0045922	negative regulation of fatty acid metabolic process	24	1	0.04	1.00000	4.64385618977472	BP
GO:0009894	regulation of catabolic process	819	5	1.27	1.00000	1.97709959788992	BP
GO:0009895	negative regulation of catabolic process	295	1	0.46	1.00000	1.12029423371771	BP
GO:0009896	positive regulation of catabolic process	420	5	0.65	1.00000	2.94341647163363	BP
GO:0044419	interspecies interaction between organisms	393	1	0.61	1.00000	0.713118852211838	BP
GO:0106014	regulation of inflammatory response to wounding	5	1	0.01	1.00000	6.64385618977472	BP
GO:1904029	regulation of cyclin-dependent protein kinase activity	77	2	0.12	1.00000	4.05889368905357	BP
GO:0045935	positive regulation of nucleobase-containing compound metabolic process	1826	1	2.82	1.00000	-1.49569516262407	BP
GO:0000819	sister chromatid segregation	177	4	0.27	1.00000	3.88896868761126	BP
GO:0034242	negative regulation of syncytium formation by plasma membrane fusion	6	1	0.01	1.00000	6.64385618977472	BP
GO:1903532	positive regulation of secretion by cell	469	1	0.73	1.00000	0.454031630894707	BP
GO:0006631	fatty acid metabolic process	374	1	0.58	1.00000	0.785875194647153	BP
GO:0006635	fatty acid beta-oxidation	67	1	0.1	1.00000	3.32192809488736	BP
GO:0140253	cell-cell fusion	66	1	0.1	1.00000	3.32192809488736	BP
GO:0043068	positive regulation of programmed cell death	637	5	0.98	1.00000	2.35107444054688	BP
GO:0044403	symbiont process	343	1	0.53	1.00000	0.915935735211525	BP
GO:0048799	animal organ maturation	26	1	0.04	1.00000	4.64385618977472	BP
GO:0010876	lipid localization	369	2	0.57	1.00000	1.81096617560998	BP
GO:0036230	granulocyte activation	34	1	0.05	1.00000	4.32192809488736	BP
GO:0008283	cell proliferation	1988	9	3.07	1.00000	1.55168634584686	BP
GO:0072593	reactive oxygen species metabolic process	284	3	0.44	1.00000	2.76938707185858	BP
GO:0072595	maintenance of protein localization in organelle	38	1	0.06	1.00000	4.05889368905357	BP
GO:0050994	regulation of lipid catabolic process	57	1	0.09	1.00000	3.47393118833241	BP
GO:0050995	negative regulation of lipid catabolic process	24	1	0.04	1.00000	4.64385618977472	BP
GO:0048762	mesenchymal cell differentiation	217	2	0.34	1.00000	2.55639334852439	BP
GO:1901739	regulation of myoblast fusion	25	1	0.04	1.00000	4.64385618977472	BP
GO:0032434	regulation of proteasomal ubiquitin-dependent protein catabolic process	123	2	0.19	1.00000	3.39592867633114	BP
GO:0010830	regulation of myotube differentiation	63	1	0.1	1.00000	3.32192809488736	BP
GO:0010832	negative regulation of myotube differentiation	18	1	0.03	1.00000	5.05889368905357	BP
GO:1903362	regulation of cellular protein catabolic process	240	4	0.37	1.00000	3.43440282414578	BP
GO:0070585	protein localization to mitochondrion	95	1	0.15	1.00000	2.73696559416621	BP
GO:0019882	antigen processing and presentation	105	1	0.16	1.00000	2.64385618977472	BP
GO:0008219	cell death	2064	11	3.19	1.00000	1.78587519464715	BP
GO:0090087	regulation of peptide transport	746	1	1.15	1.00000	-0.20163386116965	BP
GO:0034762	regulation of transmembrane transport	568	4	0.88	1.00000	2.18442457113743	BP
GO:0034763	negative regulation of transmembrane transport	133	2	0.21	1.00000	3.25153876699596	BP
GO:0034766	negative regulation of ion transmembrane transport	105	2	0.16	1.00000	3.64385618977472	BP
GO:0072527	pyrimidine-containing compound metabolic process	51	1	0.08	1.00000	3.64385618977472	BP
GO:0050920	regulation of chemotaxis	213	2	0.33	1.00000	2.59946207041627	BP
GO:0050921	positive regulation of chemotaxis	140	2	0.22	1.00000	3.18442457113743	BP
GO:0050922	negative regulation of chemotaxis	54	1	0.08	1.00000	3.64385618977472	BP
GO:1903670	regulation of sprouting angiogenesis	69	1	0.11	1.00000	3.18442457113743	BP
GO:1903671	negative regulation of sprouting angiogenesis	25	1	0.04	1.00000	4.64385618977472	BP
GO:1903317	regulation of protein maturation	83	1	0.13	1.00000	2.94341647163363	BP
GO:1903318	negative regulation of protein maturation	37	1	0.06	1.00000	4.05889368905357	BP
GO:0010596	negative regulation of endothelial cell migration	50	1	0.08	1.00000	3.64385618977472	BP
GO:0045730	respiratory burst	27	1	0.04	1.00000	4.64385618977472	BP
GO:0045732	positive regulation of protein catabolic process	209	4	0.32	1.00000	3.64385618977472	BP
GO:1903332	regulation of protein folding	11	1	0.02	1.00000	5.64385618977472	BP
GO:1905671	regulation of lysosome organization	4	1	0.01	1.00000	6.64385618977472	BP
GO:0061900	glial cell activation	53	1	0.08	1.00000	3.64385618977472	BP
GO:0002580	regulation of antigen processing and presentation of peptide or polysaccharide antigen via MHC class II	5	1	0.01	1.00000	6.64385618977472	BP
GO:0075071	autophagy involved in symbiotic interaction	6	1	0.01	1.00000	6.64385618977472	BP
GO:0046125	pyrimidine deoxyribonucleoside metabolic process	4	1	0.01	1.00000	6.64385618977472	BP
GO:0016485	protein processing	238	1	0.37	1.00000	1.43440282414577	BP
GO:0015911	plasma membrane long-chain fatty acid transport	8	2	0.01	1.00000	7.64385618977472	BP
GO:0048708	astrocyte differentiation	85	1	0.13	1.00000	2.94341647163363	BP
GO:1905330	regulation of morphogenesis of an epithelium	112	1	0.17	1.00000	2.55639334852439	BP
GO:0002577	regulation of antigen processing and presentation	20	1	0.03	1.00000	5.05889368905357	BP
GO:0010565	regulation of cellular ketone metabolic process	127	1	0.2	1.00000	2.32192809488736	BP
GO:0002578	negative regulation of antigen processing and presentation	7	1	0.01	1.00000	6.64385618977472	BP
GO:0061053	somite development	96	1	0.15	1.00000	2.73696559416621	BP
GO:0006403	RNA localization	170	1	0.26	1.00000	1.94341647163363	BP
GO:0050900	leukocyte migration	337	3	0.52	1.00000	2.52837897235479	BP
GO:0007520	myoblast fusion	47	1	0.07	1.00000	3.83650126771712	BP
GO:0140014	mitotic nuclear division	253	4	0.39	1.00000	3.35845397091248	BP
GO:0002532	production of molecular mediator involved in inflammatory response	72	1	0.11	1.00000	3.18442457113743	BP
GO:0033365	protein localization to organelle	771	3	1.19	1.00000	1.33400092718794	BP
GO:0002536	respiratory burst involved in inflammatory response	7	1	0.01	1.00000	6.64385618977472	BP
GO:0097006	regulation of plasma lipoprotein particle levels	61	1	0.09	1.00000	3.47393118833241	BP
GO:0015908	fatty acid transport	86	2	0.13	1.00000	3.94341647163363	BP
GO:2000191	regulation of fatty acid transport	32	2	0.05	1.00000	5.32192809488736	BP
GO:0015909	long-chain fatty acid transport	58	2	0.09	1.00000	4.47393118833241	BP
GO:2000192	negative regulation of fatty acid transport	9	2	0.01	1.00000	7.64385618977472	BP
GO:0048863	stem cell differentiation	227	2	0.35	1.00000	2.51457317282976	BP
GO:0048864	stem cell development	91	2	0.14	1.00000	3.83650126771712	BP
GO:0045861	negative regulation of proteolysis	351	3	0.54	1.00000	2.47393118833241	BP
GO:0002504	antigen processing and presentation of peptide or polysaccharide antigen via MHC class II	20	1	0.03	1.00000	5.05889368905357	BP
GO:0070673	response to interleukin-18	10	1	0.02	1.00000	5.64385618977472	BP
GO:2001026	regulation of endothelial cell chemotaxis	22	1	0.03	1.00000	5.05889368905357	BP
GO:0072657	protein localization to membrane	541	2	0.84	1.00000	1.25153876699596	BP
GO:0072659	protein localization to plasma membrane	278	2	0.43	1.00000	2.21759143507263	BP
GO:0003002	regionalization	373	1	0.58	1.00000	0.785875194647153	BP
GO:0050777	negative regulation of immune response	157	1	0.24	1.00000	2.05889368905357	BP
GO:0003006	developmental process involved in reproduction	774	1	1.2	1.00000	-0.263034405833794	BP
GO:0032101	regulation of response to external stimulus	762	3	1.18	1.00000	1.34617564113404	BP
GO:0032102	negative regulation of response to external stimulus	334	2	0.52	1.00000	1.94341647163363	BP
GO:0032103	positive regulation of response to external stimulus	307	3	0.47	1.00000	2.67422983881824	BP
GO:0072329	monocarboxylic acid catabolic process	112	1	0.17	1.00000	2.55639334852439	BP
GO:0002695	negative regulation of leukocyte activation	182	1	0.28	1.00000	1.83650126771712	BP
GO:0050727	regulation of inflammatory response	347	1	0.54	1.00000	0.888968687611256	BP
GO:0002697	regulation of immune effector process	404	1	0.62	1.00000	0.68965987938785	BP
GO:0050728	negative regulation of inflammatory response	148	1	0.23	1.00000	2.12029423371771	BP
GO:0002698	negative regulation of immune effector process	133	1	0.21	1.00000	2.25153876699596	BP
GO:0070613	regulation of protein processing	81	1	0.13	1.00000	2.94341647163363	BP
GO:0050729	positive regulation of inflammatory response	137	1	0.21	1.00000	2.25153876699596	BP
GO:0010508	positive regulation of autophagy	119	1	0.18	1.00000	2.47393118833241	BP
GO:0060142	regulation of syncytium formation by plasma membrane fusion	35	1	0.05	1.00000	4.32192809488736	BP
GO:0072676	lymphocyte migration	94	2	0.15	1.00000	3.73696559416621	BP
GO:0044282	small molecule catabolic process	309	1	0.48	1.00000	1.05889368905357	BP
GO:0045824	negative regulation of innate immune response	60	1	0.09	1.00000	3.47393118833241	BP
GO:0050714	positive regulation of protein secretion	302	1	0.47	1.00000	1.08926733809709	BP
GO:0002366	leukocyte activation involved in immune response	267	1	0.41	1.00000	1.28630418515664	BP
GO:0050715	positive regulation of cytokine secretion	150	1	0.23	1.00000	2.12029423371771	BP
GO:0071103	DNA conformation change	208	1	0.32	1.00000	1.64385618977472	BP
GO:0072331	signal transduction by p53 class mediator	135	2	0.21	1.00000	3.25153876699596	BP
GO:1905475	regulation of protein localization to membrane	185	2	0.29	1.00000	2.78587519464715	BP
GO:1905477	positive regulation of protein localization to membrane	102	2	0.16	1.00000	3.64385618977472	BP
GO:0002381	immunoglobulin production involved in immunoglobulin mediated immune response	65	1	0.1	1.00000	3.32192809488736	BP
GO:0000002	mitochondrial genome maintenance	34	0	0.05	1.00000	-Inf	BP
GO:0000012	single strand break repair	10	0	0.02	1.00000	-Inf	BP
GO:0000018	regulation of DNA recombination	102	0	0.16	1.00000	-Inf	BP
GO:0000019	regulation of mitotic recombination	7	0	0.01	1.00000	-Inf	BP
GO:0000022	mitotic spindle elongation	6	0	0.01	1.00000	-Inf	BP
GO:0000027	ribosomal large subunit assembly	29	0	0.04	1.00000	-Inf	BP
GO:0000028	ribosomal small subunit assembly	18	0	0.03	1.00000	-Inf	BP
GO:0000032	cell wall mannoprotein biosynthetic process	1	0	0	1.00000	NA	BP
GO:0000038	very long-chain fatty acid metabolic process	30	0	0.05	1.00000	-Inf	BP
GO:0000041	transition metal ion transport	89	0	0.14	1.00000	-Inf	BP
GO:0000050	urea cycle	11	0	0.02	1.00000	-Inf	BP
GO:0000052	citrulline metabolic process	8	0	0.01	1.00000	-Inf	BP
GO:0000053	argininosuccinate metabolic process	3	0	0	1.00000	NA	BP
GO:0000054	ribosomal subunit export from nucleus	12	0	0.02	1.00000	-Inf	BP
GO:0000055	ribosomal large subunit export from nucleus	8	0	0.01	1.00000	-Inf	BP
GO:0000056	ribosomal small subunit export from nucleus	6	0	0.01	1.00000	-Inf	BP
GO:0000076	DNA replication checkpoint	14	0	0.02	1.00000	-Inf	BP
GO:0000080	mitotic G1 phase	1	0	0	1.00000	NA	BP
GO:0000083	regulation of transcription involved in G1/S transition of mitotic cell cycle	12	0	0.02	1.00000	-Inf	BP
GO:0000085	mitotic G2 phase	1	0	0	1.00000	NA	BP
GO:0000096	sulfur amino acid metabolic process	37	0	0.06	1.00000	-Inf	BP
GO:0000097	sulfur amino acid biosynthetic process	15	0	0.02	1.00000	-Inf	BP
GO:0000098	sulfur amino acid catabolic process	8	0	0.01	1.00000	-Inf	BP
GO:0000101	sulfur amino acid transport	4	0	0.01	1.00000	-Inf	BP
GO:0000103	sulfate assimilation	4	0	0.01	1.00000	-Inf	BP
GO:0000105	histidine biosynthetic process	2	0	0	1.00000	NA	BP
GO:0000117	regulation of transcription involved in G2/M transition of mitotic cell cycle	2	0	0	1.00000	NA	BP
GO:0000147	actin cortical patch assembly	6	0	0.01	1.00000	-Inf	BP
GO:0000154	rRNA modification	25	0	0.04	1.00000	-Inf	BP
GO:0000183	chromatin silencing at rDNA	10	0	0.02	1.00000	-Inf	BP
GO:0000184	nuclear-transcribed mRNA catabolic process, nonsense-mediated decay	36	0	0.06	1.00000	-Inf	BP
GO:0000185	activation of MAPKKK activity	8	0	0.01	1.00000	-Inf	BP
GO:0000186	activation of MAPKK activity	34	0	0.05	1.00000	-Inf	BP
GO:0000188	inactivation of MAPK activity	17	0	0.03	1.00000	-Inf	BP
GO:0000209	protein polyubiquitination	192	0	0.3	1.00000	-Inf	BP
GO:0000212	meiotic spindle organization	15	0	0.02	1.00000	-Inf	BP
GO:0000237	leptotene	6	0	0.01	1.00000	-Inf	BP
GO:0000239	pachytene	4	0	0.01	1.00000	-Inf	BP
GO:0000244	spliceosomal tri-snRNP complex assembly	9	0	0.01	1.00000	-Inf	BP
GO:0000245	spliceosomal complex assembly	45	0	0.07	1.00000	-Inf	BP
GO:0000255	allantoin metabolic process	2	0	0	1.00000	NA	BP
GO:0000256	allantoin catabolic process	1	0	0	1.00000	NA	BP
GO:0000266	mitochondrial fission	40	0	0.06	1.00000	-Inf	BP
GO:0000270	peptidoglycan metabolic process	6	0	0.01	1.00000	-Inf	BP
GO:0000272	polysaccharide catabolic process	23	0	0.04	1.00000	-Inf	BP
GO:0000288	nuclear-transcribed mRNA catabolic process, deadenylation-dependent decay	50	0	0.08	1.00000	-Inf	BP
GO:0000289	nuclear-transcribed mRNA poly(A) tail shortening	25	0	0.04	1.00000	-Inf	BP
GO:0000290	deadenylation-dependent decapping of nuclear-transcribed mRNA	10	0	0.02	1.00000	-Inf	BP
GO:0000291	nuclear-transcribed mRNA catabolic process, exonucleolytic	15	0	0.02	1.00000	-Inf	BP
GO:0000294	nuclear-transcribed mRNA catabolic process, endonucleolytic cleavage-dependent decay	2	0	0	1.00000	NA	BP
GO:0000301	retrograde transport, vesicle recycling within Golgi	1	0	0	1.00000	NA	BP
GO:0000303	response to superoxide	25	0	0.04	1.00000	-Inf	BP
GO:0000304	response to singlet oxygen	1	0	0	1.00000	NA	BP
GO:0000305	response to oxygen radical	26	0	0.04	1.00000	-Inf	BP
GO:0000320	re-entry into mitotic cell cycle	4	0	0.01	1.00000	-Inf	BP
GO:0000338	protein deneddylation	9	0	0.01	1.00000	-Inf	BP
GO:0000349	generation of catalytic spliceosome for first transesterification step	2	0	0	1.00000	NA	BP
GO:0000350	generation of catalytic spliceosome for second transesterification step	2	0	0	1.00000	NA	BP
GO:0000378	RNA exon ligation	1	0	0	1.00000	NA	BP
GO:0000379	tRNA-type intron splice site recognition and cleavage	3	0	0	1.00000	NA	BP
GO:0000380	alternative mRNA splicing, via spliceosome	74	0	0.11	1.00000	-Inf	BP
GO:0000381	regulation of alternative mRNA splicing, via spliceosome	62	0	0.1	1.00000	-Inf	BP
GO:0000387	spliceosomal snRNP assembly	30	0	0.05	1.00000	-Inf	BP
GO:0000388	spliceosome conformational change to release U4 (or U4atac) and U1 (or U11)	1	0	0	1.00000	NA	BP
GO:0000389	mRNA 3'-splice site recognition	2	0	0	1.00000	NA	BP
GO:0000390	spliceosomal complex disassembly	2	0	0	1.00000	NA	BP
GO:0000393	spliceosomal conformational changes to generate catalytic conformation	5	0	0.01	1.00000	-Inf	BP
GO:0000394	RNA splicing, via endonucleolytic cleavage and ligation	11	0	0.02	1.00000	-Inf	BP
GO:0000395	mRNA 5'-splice site recognition	7	0	0.01	1.00000	-Inf	BP
GO:0000409	regulation of transcription by galactose	1	0	0	1.00000	NA	BP
GO:0000411	positive regulation of transcription by galactose	1	0	0	1.00000	NA	BP
GO:0000413	protein peptidyl-prolyl isomerization	21	0	0.03	1.00000	-Inf	BP
GO:0000414	regulation of histone H3-K36 methylation	6	0	0.01	1.00000	-Inf	BP
GO:0000415	negative regulation of histone H3-K36 methylation	2	0	0	1.00000	NA	BP
GO:0000416	positive regulation of histone H3-K36 methylation	2	0	0	1.00000	NA	BP
GO:0000422	autophagy of mitochondrion	65	0	0.1	1.00000	-Inf	BP
GO:0000423	mitophagy	22	0	0.03	1.00000	-Inf	BP
GO:0000429	carbon catabolite regulation of transcription from RNA polymerase II promoter	4	0	0.01	1.00000	-Inf	BP
GO:0000430	regulation of transcription from RNA polymerase II promoter by glucose	3	0	0	1.00000	NA	BP
GO:0000431	regulation of transcription from RNA polymerase II promoter by galactose	1	0	0	1.00000	NA	BP
GO:0000432	positive regulation of transcription from RNA polymerase II promoter by glucose	3	0	0	1.00000	NA	BP
GO:0000435	positive regulation of transcription from RNA polymerase II promoter by galactose	1	0	0	1.00000	NA	BP
GO:0000436	carbon catabolite activation of transcription from RNA polymerase II promoter	4	0	0.01	1.00000	-Inf	BP
GO:0000447	endonucleolytic cleavage in ITS1 to separate SSU-rRNA from 5.8S rRNA and LSU-rRNA from tricistronic rRNA transcript (SSU-rRNA, 5.8S rRNA, LSU-rRNA)	6	0	0.01	1.00000	-Inf	BP
GO:0000448	cleavage in ITS2 between 5.8S rRNA and LSU-rRNA of tricistronic rRNA transcript (SSU-rRNA, 5.8S rRNA, LSU-rRNA)	3	0	0	1.00000	NA	BP
GO:0000451	rRNA 2'-O-methylation	1	0	0	1.00000	NA	BP
GO:0000454	snoRNA guided rRNA pseudouridine synthesis	4	0	0.01	1.00000	-Inf	BP
GO:0000455	enzyme-directed rRNA pseudouridine synthesis	1	0	0	1.00000	NA	BP
GO:0000459	exonucleolytic trimming involved in rRNA processing	8	0	0.01	1.00000	-Inf	BP
GO:0000460	maturation of 5.8S rRNA	26	0	0.04	1.00000	-Inf	BP
GO:0000461	endonucleolytic cleavage to generate mature 3'-end of SSU-rRNA from (SSU-rRNA, 5.8S rRNA, LSU-rRNA)	1	0	0	1.00000	NA	BP
GO:0000462	maturation of SSU-rRNA from tricistronic rRNA transcript (SSU-rRNA, 5.8S rRNA, LSU-rRNA)	31	0	0.05	1.00000	-Inf	BP
GO:0000466	maturation of 5.8S rRNA from tricistronic rRNA transcript (SSU-rRNA, 5.8S rRNA, LSU-rRNA)	21	0	0.03	1.00000	-Inf	BP
GO:0000467	exonucleolytic trimming to generate mature 3'-end of 5.8S rRNA from tricistronic rRNA transcript (SSU-rRNA, 5.8S rRNA, LSU-rRNA)	8	0	0.01	1.00000	-Inf	BP
GO:0000469	cleavage involved in rRNA processing	21	0	0.03	1.00000	-Inf	BP
GO:0000472	endonucleolytic cleavage to generate mature 5'-end of SSU-rRNA from (SSU-rRNA, 5.8S rRNA, LSU-rRNA)	1	0	0	1.00000	NA	BP
GO:0000478	endonucleolytic cleavage involved in rRNA processing	10	0	0.02	1.00000	-Inf	BP
GO:0000479	endonucleolytic cleavage of tricistronic rRNA transcript (SSU-rRNA, 5.8S rRNA, LSU-rRNA)	10	0	0.02	1.00000	-Inf	BP
GO:0000480	endonucleolytic cleavage in 5'-ETS of tricistronic rRNA transcript (SSU-rRNA, 5.8S rRNA, LSU-rRNA)	4	0	0.01	1.00000	-Inf	BP
GO:0000481	maturation of 5S rRNA	1	0	0	1.00000	NA	BP
[truncated: 20,661 more rows]
