# Supplementary material for: Mycophenolic acid directly protects podocytes by preserving the actin cytoskeleton and increasing cell survival
Source: Sci Rep. 2023 Mar 15;13:4281. doi: 10.1038/s41598-023-31326-z (PMC10017704; doi:10.1038/s41598-023-31326-z)
Supplement: Supplementary file 2 — Supplementary Information 2. [file 41598_2023_31326_MOESM2_ESM.xlsx]

## Sheet: Blatt 1 - cluster_2_GO_table
cluster_2_GO_table
GO.ID	Term	Annotated	Significant	Expected	classicFisher	foldEnrichment	GOclass
GO:2000815	regulation of mRNA stability involved in response to oxidative stress	2	2	0.01	1.8e-05	7.64385618977472	BP
GO:0008284	positive regulation of cell proliferation	967	14	4.16	6.2e-05	1.75077139369124	BP
GO:0090190	positive regulation of branching involved in ureteric bud morphogenesis	23	3	0.1	0.00013	4.90689059560852	BP
GO:0070934	CRD-mediated mRNA stabilization	5	2	0.02	0.00018	6.64385618977472	BP
GO:2000778	positive regulation of interleukin-6 secretion	30	3	0.13	0.00029	4.52837897235479	BP
GO:0000122	negative regulation of transcription by RNA polymerase II	854	12	3.67	0.00029	1.70918243765267	BP
GO:1903608	protein localization to cytoplasmic stress granule	7	2	0.03	0.00038	6.05889368905357	BP
GO:0009952	anterior/posterior pattern specification	231	6	0.99	0.00049	2.59946207041627	BP
GO:0007169	transmembrane receptor protein tyrosine kinase signaling pathway	553	9	2.38	0.00062	1.91896342790909	BP
GO:0072197	ureter morphogenesis	9	2	0.04	0.00065	5.64385618977472	BP
GO:0071542	dopaminergic neuron differentiation	40	3	0.17	0.00068	4.14135584924554	BP
GO:0045944	positive regulation of transcription by RNA polymerase II	1223	14	5.26	0.00070	1.41229212254003	BP
GO:0007369	gastrulation	170	5	0.73	0.00084	2.77595972578207	BP
GO:0006821	chloride transport	99	4	0.43	0.00088	3.21759143507263	BP
GO:0071679	commissural neuron axon guidance	13	2	0.06	0.00138	5.05889368905357	BP
GO:0048541	Peyer's patch development	14	2	0.06	0.00161	5.05889368905357	BP
GO:0051451	myoblast migration	14	2	0.06	0.00161	5.05889368905357	BP
GO:0045647	negative regulation of erythrocyte differentiation	14	2	0.06	0.00161	5.05889368905357	BP
GO:0060349	bone morphogenesis	117	4	0.5	0.00164	3	BP
GO:0098761	cellular response to interleukin-7	17	2	0.07	0.00238	4.83650126771712	BP
GO:0016055	Wnt signaling pathway	429	9	1.84	0.00241	2.29021923516002	BP
GO:0050965	detection of temperature stimulus involved in sensory perception of pain	18	2	0.08	0.00267	4.64385618977472	BP
GO:0019725	cellular homeostasis	927	13	3.99	0.00271	1.70405097169347	BP
GO:0021953	central nervous system neuron differentiation	223	5	0.96	0.00277	2.38082178394093	BP
GO:0017158	regulation of calcium ion-dependent exocytosis	136	4	0.58	0.00283	2.78587519464715	BP
GO:0009968	negative regulation of signal transduction	1176	14	5.06	0.00360	1.46821753713802	BP
GO:0006353	DNA-templated transcription, termination	22	2	0.09	0.00399	4.47393118833241	BP
GO:0000380	alternative mRNA splicing, via spliceosome	74	3	0.32	0.00400	3.22881869049588	BP
GO:0001986	negative regulation of the force of heart contraction involved in baroreceptor response to increased systemic arterial blood pressure	1	1	0	0.00430	Inf	BP
GO:1990792	cellular response to glial cell derived neurotrophic factor	1	1	0	0.00430	Inf	BP
GO:1903759	signal transduction involved in regulation of aerobic respiration	1	1	0	0.00430	Inf	BP
GO:1902910	positive regulation of melanosome transport	1	1	0	0.00430	Inf	BP
GO:0060248	detection of cell density by contact stimulus involved in contact inhibition	1	1	0	0.00430	Inf	BP
GO:1901053	sarcosine catabolic process	1	1	0	0.00430	Inf	BP
GO:1903839	positive regulation of mRNA 3'-UTR binding	1	1	0	0.00430	Inf	BP
GO:0039695	DNA-templated viral transcription	1	1	0	0.00430	Inf	BP
GO:1902163	negative regulation of DNA damage response, signal transduction by p53 class mediator resulting in transcription of p21 class mediator	1	1	0	0.00430	Inf	BP
GO:0072285	mesenchymal to epithelial transition involved in metanephric renal vesicle formation	1	1	0	0.00430	Inf	BP
GO:1904973	positive regulation of viral translation	1	1	0	0.00430	Inf	BP
GO:1903697	negative regulation of microvillus assembly	1	1	0	0.00430	Inf	BP
GO:0003409	optic cup structural organization	1	1	0	0.00430	Inf	BP
GO:1904442	negative regulation of thyroid gland epithelial cell proliferation	1	1	0	0.00430	Inf	BP
GO:0061360	optic chiasma development	1	1	0	0.00430	Inf	BP
GO:0060682	primary ureteric bud growth	1	1	0	0.00430	Inf	BP
GO:0032773	positive regulation of monophenol monooxygenase activity	1	1	0	0.00430	Inf	BP
GO:2000597	positive regulation of optic nerve formation	1	1	0	0.00430	Inf	BP
GO:1905698	positive regulation of polysome binding	1	1	0	0.00430	Inf	BP
GO:0043973	histone H3-K4 acetylation	1	1	0	0.00430	Inf	BP
GO:0071228	cellular response to tumor cell	1	1	0	0.00430	Inf	BP
GO:0097497	blood vessel endothelial cell delamination	1	1	0	0.00430	Inf	BP
GO:0007371	ventral midline determination	1	1	0	0.00430	Inf	BP
GO:1903444	negative regulation of brown fat cell differentiation	1	1	0	0.00430	Inf	BP
GO:0060901	regulation of hair cycle by canonical Wnt signaling pathway	1	1	0	0.00430	Inf	BP
GO:1904808	positive regulation of protein oxidation	1	1	0	0.00430	Inf	BP
GO:0051796	negative regulation of timing of catagen	1	1	0	0.00430	Inf	BP
GO:0070106	interleukin-27-mediated signaling pathway	1	1	0	0.00430	Inf	BP
GO:1900182	positive regulation of protein localization to nucleus	76	3	0.33	0.00431	3.18442457113743	BP
GO:0008283	cell proliferation	1988	25	8.55	0.00463	1.54793176977619	BP
GO:0098662	inorganic cation transmembrane transport	611	8	2.63	0.00478	1.60493720048242	BP
GO:0048747	muscle fiber development	81	3	0.35	0.00515	3.09953567355091	BP
GO:0061178	regulation of insulin secretion involved in cellular response to glucose stimulus	81	3	0.35	0.00515	3.09953567355091	BP
GO:0050767	regulation of neurogenesis	954	12	4.1	0.00528	1.54933859099043	BP
GO:0042538	hyperosmotic salinity response	26	2	0.11	0.00556	4.18442457113743	BP
GO:0007420	brain development	628	8	2.7	0.00562	1.56704059272389	BP
GO:0014032	neural crest cell development	85	3	0.37	0.00589	3.01936532486693	BP
GO:0090103	cochlea morphogenesis	27	2	0.12	0.00598	4.05889368905357	BP
GO:0070509	calcium ion import	86	3	0.37	0.00608	3.01936532486693	BP
GO:1901879	regulation of protein depolymerization	86	3	0.37	0.00608	3.01936532486693	BP
GO:0002089	lens morphogenesis in camera-type eye	28	2	0.12	0.00643	4.05889368905357	BP
GO:0060444	branching involved in mammary gland duct morphogenesis	28	2	0.12	0.00643	4.05889368905357	BP
GO:0001501	skeletal system development	524	10	2.25	0.00678	2.15200309344505	BP
GO:0014909	smooth muscle cell migration	92	3	0.4	0.00732	2.90689059560852	BP
GO:0015012	heparan sulfate proteoglycan biosynthetic process	30	2	0.13	0.00735	3.94341647163363	BP
GO:0010720	positive regulation of cell development	658	8	2.83	0.00737	1.49919794694284	BP
GO:0016477	cell migration	1441	18	6.2	0.00753	1.5376567859428	BP
GO:0055075	potassium ion homeostasis	31	2	0.13	0.00784	3.94341647163363	BP
GO:0050686	negative regulation of mRNA processing	32	2	0.14	0.00834	3.83650126771712	BP
GO:0043484	regulation of RNA splicing	136	5	0.58	0.00837	3.10780328953452	BP
GO:0030335	positive regulation of cell migration	538	7	2.31	0.00849	1.59946207041627	BP
GO:0051130	positive regulation of cellular component organization	1279	12	5.5	0.00849	1.12553088208386	BP
GO:0021915	neural tube development	190	5	0.82	0.00850	2.608232280044	BP
GO:2000340	positive regulation of chemokine (C-X-C motif) ligand 1 production	2	1	0.01	0.00858	6.64385618977472	BP
GO:0072305	negative regulation of mesenchymal cell apoptotic process involved in metanephric nephron morphogenesis	2	1	0.01	0.00858	6.64385618977472	BP
GO:0010983	positive regulation of high-density lipoprotein particle clearance	2	1	0.01	0.00858	6.64385618977472	BP
GO:0071642	positive regulation of macrophage inflammatory protein 1 alpha production	2	1	0.01	0.00858	6.64385618977472	BP
GO:0030103	vasopressin secretion	2	1	0.01	0.00858	6.64385618977472	BP
GO:1900215	negative regulation of apoptotic process involved in metanephric collecting duct development	2	1	0.01	0.00858	6.64385618977472	BP
GO:1900218	negative regulation of apoptotic process involved in metanephric nephron tubule development	2	1	0.01	0.00858	6.64385618977472	BP
GO:0007231	osmosensory signaling pathway	2	1	0.01	0.00858	6.64385618977472	BP
GO:0032912	negative regulation of transforming growth factor beta2 production	2	1	0.01	0.00858	6.64385618977472	BP
GO:0060764	cell-cell signaling involved in mammary gland development	2	1	0.01	0.00858	6.64385618977472	BP
GO:0021506	anterior neuropore closure	2	1	0.01	0.00858	6.64385618977472	BP
GO:0036518	chemorepulsion of dopaminergic neuron axon	2	1	0.01	0.00858	6.64385618977472	BP
GO:0039003	pronephric field specification	2	1	0.01	0.00858	6.64385618977472	BP
GO:0021623	oculomotor nerve formation	2	1	0.01	0.00858	6.64385618977472	BP
GO:0021633	optic nerve structural organization	2	1	0.01	0.00858	6.64385618977472	BP
GO:1904465	negative regulation of matrix metallopeptidase secretion	2	1	0.01	0.00858	6.64385618977472	BP
GO:0003404	optic vesicle morphogenesis	2	1	0.01	0.00858	6.64385618977472	BP
GO:0048073	regulation of eye pigmentation	2	1	0.01	0.00858	6.64385618977472	BP
GO:2000594	positive regulation of metanephric DCT cell differentiation	2	1	0.01	0.00858	6.64385618977472	BP
GO:0035566	regulation of metanephros size	2	1	0.01	0.00858	6.64385618977472	BP
GO:0010045	response to nickel cation	2	1	0.01	0.00858	6.64385618977472	BP
GO:0006097	glyoxylate cycle	2	1	0.01	0.00858	6.64385618977472	BP
GO:0070104	negative regulation of interleukin-6-mediated signaling pathway	2	1	0.01	0.00858	6.64385618977472	BP
GO:0030111	regulation of Wnt signaling pathway	293	5	1.26	0.00867	1.98850436116217	BP
GO:0043087	regulation of GTPase activity	293	5	1.26	0.00867	1.98850436116217	BP
GO:0048841	regulation of axon extension involved in axon guidance	33	2	0.14	0.00885	3.83650126771712	BP
GO:0045778	positive regulation of ossification	100	3	0.43	0.00920	2.80255393579378	BP
GO:0009311	oligosaccharide metabolic process	34	2	0.15	0.00938	3.73696559416621	BP
GO:0002931	response to ischemia	34	2	0.15	0.00938	3.73696559416621	BP
GO:0010959	regulation of metal ion transport	421	6	1.81	0.00962	1.72897280341268	BP
GO:0001934	positive regulation of protein phosphorylation	986	10	4.24	0.00970	1.23786383009889	BP
GO:0007411	axon guidance	244	7	1.05	0.00993	2.73696559416621	BP
GO:0048024	regulation of mRNA splicing, via spliceosome	103	3	0.44	0.00997	2.76938707185858	BP
GO:0051050	positive regulation of transport	1072	14	4.61	0.01026	1.60258817140299	BP
GO:0048730	epidermis morphogenesis	36	2	0.15	0.01047	3.73696559416621	BP
GO:0001702	gastrulation with mouth forming second	36	2	0.15	0.01047	3.73696559416621	BP
GO:0031114	regulation of microtubule depolymerization	36	2	0.15	0.01047	3.73696559416621	BP
GO:0050679	positive regulation of epithelial cell proliferation	198	4	0.85	0.01054	2.23446525363702	BP
GO:0001843	neural tube closure	109	4	0.47	0.01073	3.08926733809709	BP
GO:0055082	cellular chemical homeostasis	808	11	3.47	0.01089	1.66449595583376	BP
GO:0060606	tube closure	110	4	0.47	0.01100	3.08926733809709	BP
GO:0002053	positive regulation of mesenchymal cell proliferation	37	2	0.16	0.01104	3.64385618977472	BP
GO:1901385	regulation of voltage-gated calcium channel activity	37	2	0.16	0.01104	3.64385618977472	BP
GO:0060071	Wnt signaling pathway, planar cell polarity pathway	37	2	0.16	0.01104	3.64385618977472	BP
GO:0018108	peptidyl-tyrosine phosphorylation	318	5	1.37	0.01205	1.86775220170156	BP
GO:0048741	skeletal muscle fiber development	39	2	0.17	0.01222	3.55639334852439	BP
GO:0090175	regulation of establishment of planar polarity	39	2	0.17	0.01222	3.55639334852439	BP
GO:0050769	positive regulation of neurogenesis	579	7	2.49	0.01237	1.49120917976425	BP
GO:0030048	actin filament-based movement	112	3	0.48	0.01250	2.64385618977472	BP
GO:0018212	peptidyl-tyrosine modification	321	5	1.38	0.01251	1.85725982788392	BP
GO:0014020	primary neural tube formation	116	4	0.5	0.01272	3	BP
GO:0042063	gliogenesis	323	5	1.39	0.01282	1.84684321193858	BP
GO:0021696	cerebellar cortex morphogenesis	40	2	0.17	0.01282	3.55639334852439	BP
GO:1903237	negative regulation of leukocyte tethering or rolling	3	1	0.01	0.01284	6.64385618977472	BP
GO:0007228	positive regulation of hh target transcription factor activity	3	1	0.01	0.01284	6.64385618977472	BP
GO:1904425	negative regulation of GTP binding	3	1	0.01	0.01284	6.64385618977472	BP
GO:0071477	cellular hypotonic salinity response	3	1	0.01	0.01284	6.64385618977472	BP
GO:0046985	positive regulation of hemoglobin biosynthetic process	3	1	0.01	0.01284	6.64385618977472	BP
GO:0042539	hypotonic salinity response	3	1	0.01	0.01284	6.64385618977472	BP
GO:2000371	regulation of DNA topoisomerase (ATP-hydrolyzing) activity	3	1	0.01	0.01284	6.64385618977472	BP
GO:2000373	positive regulation of DNA topoisomerase (ATP-hydrolyzing) activity	3	1	0.01	0.01284	6.64385618977472	BP
GO:0042127	regulation of cell proliferation	1640	22	7.05	0.01290	1.64180836112587	BP
GO:0043434	response to peptide hormone	324	5	1.39	0.01298	1.84684321193858	BP
GO:0007498	mesoderm development	118	3	0.51	0.01437	2.55639334852439	BP
GO:0048854	brain morphogenesis	43	2	0.18	0.01472	3.47393118833241	BP
GO:1990573	potassium ion import across plasma membrane	43	2	0.18	0.01472	3.47393118833241	BP
GO:0014904	myotube cell development	43	2	0.18	0.01472	3.47393118833241	BP
GO:0061098	positive regulation of protein tyrosine kinase activity	44	2	0.19	0.01538	3.39592867633114	BP
GO:0014902	myotube differentiation	122	3	0.52	0.01571	2.52837897235479	BP
GO:0010464	regulation of mesenchymal cell proliferation	45	2	0.19	0.01605	3.39592867633114	BP
GO:0032868	response to insulin	225	4	0.97	0.01617	2.0439433475876	BP
GO:0048846	axon extension involved in axon guidance	37	3	0.16	0.01673	4.22881869049588	BP
GO:1902284	neuron projection extension involved in neuron projection guidance	37	3	0.16	0.01673	4.22881869049588	BP
GO:0001894	tissue homeostasis	228	4	0.98	0.01690	2.02914634565952	BP
GO:0001994	norepinephrine-epinephrine vasoconstriction involved in regulation of systemic arterial blood pressure	4	1	0.02	0.01709	5.64385618977472	BP
GO:0010911	regulation of isomerase activity	4	1	0.02	0.01709	5.64385618977472	BP
GO:0010912	positive regulation of isomerase activity	4	1	0.02	0.01709	5.64385618977472	BP
GO:0038165	oncostatin-M-mediated signaling pathway	4	1	0.02	0.01709	5.64385618977472	BP
GO:0007227	signal transduction downstream of smoothened	4	1	0.02	0.01709	5.64385618977472	BP
GO:0038146	chemokine (C-X-C motif) ligand 12 signaling pathway	4	1	0.02	0.01709	5.64385618977472	BP
GO:0086046	membrane depolarization during SA node cell action potential	4	1	0.02	0.01709	5.64385618977472	BP
GO:0072162	metanephric mesenchymal cell differentiation	4	1	0.02	0.01709	5.64385618977472	BP
GO:0015990	electron transport coupled proton transport	4	1	0.02	0.01709	5.64385618977472	BP
GO:0072108	positive regulation of mesenchymal to epithelial transition involved in metanephros morphogenesis	4	1	0.02	0.01709	5.64385618977472	BP
GO:0015988	energy coupled proton transmembrane transport, against electrochemical gradient	4	1	0.02	0.01709	5.64385618977472	BP
GO:0014022	neural plate elongation	4	1	0.02	0.01709	5.64385618977472	BP
GO:0072289	metanephric nephron tubule formation	4	1	0.02	0.01709	5.64385618977472	BP
GO:0048861	leukemia inhibitory factor signaling pathway	4	1	0.02	0.01709	5.64385618977472	BP
GO:1904995	negative regulation of leukocyte adhesion to vascular endothelial cell	4	1	0.02	0.01709	5.64385618977472	BP
GO:0021650	vestibulocochlear nerve formation	4	1	0.02	0.01709	5.64385618977472	BP
GO:0043622	cortical microtubule organization	4	1	0.02	0.01709	5.64385618977472	BP
GO:0035799	ureter maturation	4	1	0.02	0.01709	5.64385618977472	BP
GO:0006741	NADP biosynthetic process	4	1	0.02	0.01709	5.64385618977472	BP
GO:0021938	smoothened signaling pathway involved in regulation of cerebellar granule cell precursor cell proliferation	4	1	0.02	0.01709	5.64385618977472	BP
GO:0061113	pancreas morphogenesis	4	1	0.02	0.01709	5.64385618977472	BP
GO:2000669	negative regulation of dendritic cell apoptotic process	4	1	0.02	0.01709	5.64385618977472	BP
GO:0043308	eosinophil degranulation	4	1	0.02	0.01709	5.64385618977472	BP
GO:0031117	positive regulation of microtubule depolymerization	4	1	0.02	0.01709	5.64385618977472	BP
GO:0002447	eosinophil mediated immunity	4	1	0.02	0.01709	5.64385618977472	BP
GO:2001168	positive regulation of histone H2B ubiquitination	4	1	0.02	0.01709	5.64385618977472	BP
GO:0030423	targeting of mRNA for destruction involved in RNA interference	4	1	0.02	0.01709	5.64385618977472	BP
GO:0002278	eosinophil activation involved in immune response	4	1	0.02	0.01709	5.64385618977472	BP
GO:0060160	negative regulation of dopamine receptor signaling pathway	4	1	0.02	0.01709	5.64385618977472	BP
GO:0045918	negative regulation of cytolysis	4	1	0.02	0.01709	5.64385618977472	BP
GO:0022007	convergent extension involved in neural plate elongation	4	1	0.02	0.01709	5.64385618977472	BP
GO:0048871	multicellular organismal homeostasis	480	6	2.06	0.01739	1.54231816331266	BP
GO:0001841	neural tube formation	131	4	0.56	0.01767	2.83650126771712	BP
GO:0010107	potassium ion import	48	2	0.21	0.01814	3.25153876699596	BP
GO:1904591	positive regulation of protein import	49	2	0.21	0.01886	3.25153876699596	BP
GO:0071675	regulation of mononuclear cell migration	50	2	0.21	0.01959	3.25153876699596	BP
GO:0032784	regulation of DNA-templated transcription, elongation	50	2	0.21	0.01959	3.25153876699596	BP
GO:0009583	detection of light stimulus	50	2	0.21	0.01959	3.25153876699596	BP
GO:0030003	cellular cation homeostasis	639	7	2.75	0.02016	1.34792330342031	BP
GO:0021587	cerebellum morphogenesis	51	2	0.22	0.02033	3.18442457113743	BP
GO:0051962	positive regulation of nervous system development	650	8	2.79	0.02056	1.51973487794554	BP
GO:0048705	skeletal system morphogenesis	258	7	1.11	0.02066	2.65679524548222	BP
GO:0031529	ruffle organization	52	2	0.22	0.02109	3.18442457113743	BP
GO:0007019	microtubule depolymerization	52	2	0.22	0.02109	3.18442457113743	BP
GO:0060351	cartilage development involved in endochondral bone morphogenesis	52	2	0.22	0.02109	3.18442457113743	BP
GO:0051091	positive regulation of DNA-binding transcription factor activity	244	4	1.05	0.02109	1.9296106721086	BP
GO:0048706	embryonic skeletal system development	137	3	0.59	0.02131	2.34617564113404	BP
GO:0050729	positive regulation of inflammatory response	137	3	0.59	0.02131	2.34617564113404	BP
GO:0016079	synaptic vesicle exocytosis	137	3	0.59	0.02131	2.34617564113404	BP
GO:0072300	positive regulation of metanephric glomerulus development	5	1	0.02	0.02132	5.64385618977472	BP
GO:0071651	positive regulation of chemokine (C-C motif) ligand 5 production	5	1	0.02	0.02132	5.64385618977472	BP
GO:0046833	positive regulation of RNA export from nucleus	5	1	0.02	0.02132	5.64385618977472	BP
GO:0038145	macrophage colony-stimulating factor signaling pathway	5	1	0.02	0.02132	5.64385618977472	BP
GO:0086045	membrane depolarization during AV node cell action potential	5	1	0.02	0.02132	5.64385618977472	BP
GO:0035426	extracellular matrix-cell signaling	5	1	0.02	0.02132	5.64385618977472	BP
GO:0072179	nephric duct formation	5	1	0.02	0.02132	5.64385618977472	BP
GO:0003376	sphingosine-1-phosphate receptor signaling pathway	5	1	0.02	0.02132	5.64385618977472	BP
GO:0061304	retinal blood vessel morphogenesis	5	1	0.02	0.02132	5.64385618977472	BP
GO:0031944	negative regulation of glucocorticoid metabolic process	5	1	0.02	0.02132	5.64385618977472	BP
GO:0031947	negative regulation of glucocorticoid biosynthetic process	5	1	0.02	0.02132	5.64385618977472	BP
GO:0046984	regulation of hemoglobin biosynthetic process	5	1	0.02	0.02132	5.64385618977472	BP
GO:0035546	interferon-beta secretion	5	1	0.02	0.02132	5.64385618977472	BP
GO:0035547	regulation of interferon-beta secretion	5	1	0.02	0.02132	5.64385618977472	BP
GO:0035549	positive regulation of interferon-beta secretion	5	1	0.02	0.02132	5.64385618977472	BP
GO:0043307	eosinophil activation	5	1	0.02	0.02132	5.64385618977472	BP
GO:1903976	negative regulation of glial cell migration	5	1	0.02	0.02132	5.64385618977472	BP
GO:0061205	paramesonephric duct development	5	1	0.02	0.02132	5.64385618977472	BP
GO:2001166	regulation of histone H2B ubiquitination	5	1	0.02	0.02132	5.64385618977472	BP
GO:0007494	midgut development	5	1	0.02	0.02132	5.64385618977472	BP
GO:0070120	ciliary neurotrophic factor-mediated signaling pathway	5	1	0.02	0.02132	5.64385618977472	BP
GO:0015015	heparan sulfate proteoglycan biosynthetic process, enzymatic modification	5	1	0.02	0.02132	5.64385618977472	BP
GO:1901842	negative regulation of high voltage-gated calcium channel activity	5	1	0.02	0.02132	5.64385618977472	BP
GO:0030216	keratinocyte differentiation	139	3	0.6	0.02212	2.32192809488736	BP
GO:0035019	somatic stem cell population maintenance	56	3	0.24	0.02216	3.64385618977472	BP
GO:0021537	telencephalon development	248	4	1.07	0.02223	1.90238920337358	BP
GO:0006873	cellular ion homeostasis	653	7	2.81	0.02238	1.3167847916114	BP
GO:0014009	glial cell proliferation	54	2	0.23	0.02263	3.12029423371771	BP
GO:0015980	energy derivation by oxidation of organic compounds	255	5	1.1	0.02315	2.18442457113743	BP
GO:0021575	hindbrain morphogenesis	55	2	0.24	0.02342	3.05889368905357	BP
GO:0007528	neuromuscular junction development	55	2	0.24	0.02342	3.05889368905357	BP
GO:0042531	positive regulation of tyrosine phosphorylation of STAT protein	55	2	0.24	0.02342	3.05889368905357	BP
GO:0009266	response to temperature stimulus	165	5	0.71	0.02416	2.81603716515741	BP
GO:0035567	non-canonical Wnt signaling pathway	56	2	0.24	0.02422	3.05889368905357	BP
GO:0098693	regulation of synaptic vesicle cycle	144	3	0.62	0.02425	2.27462238010901	BP
GO:0034330	cell junction organization	255	4	1.1	0.02432	1.86249647625007	BP
GO:0045216	cell-cell junction organization	145	3	0.62	0.02468	2.27462238010901	BP
GO:0030900	forebrain development	383	5	1.65	0.02477	1.59946207041627	BP
GO:0008285	negative regulation of cell proliferation	677	8	2.91	0.02501	1.45898084686644	BP
GO:1901652	response to peptide	384	5	1.65	0.02501	1.59946207041627	BP
GO:0010463	mesenchymal cell proliferation	57	2	0.25	0.02503	3	BP
GO:0042775	mitochondrial ATP synthesis coupled electron transport	57	2	0.25	0.02503	3	BP
GO:0001736	establishment of planar polarity	57	2	0.25	0.02503	3	BP
GO:0010941	regulation of cell death	1684	14	7.24	0.02516	0.951365224749123	BP
GO:0002072	optic cup morphogenesis involved in camera-type eye development	7	2	0.03	0.02524	6.05889368905357	BP
GO:0051799	negative regulation of hair follicle development	7	2	0.03	0.02524	6.05889368905357	BP
GO:0072307	regulation of metanephric nephron tubule epithelial cell differentiation	6	1	0.03	0.02552	5.05889368905357	BP
GO:0072174	metanephric tubule formation	6	1	0.03	0.02552	5.05889368905357	BP
GO:0072177	mesonephric duct development	6	1	0.03	0.02552	5.05889368905357	BP
GO:0072298	regulation of metanephric glomerulus development	6	1	0.03	0.02552	5.05889368905357	BP
GO:0072257	metanephric nephron tubule epithelial cell differentiation	6	1	0.03	0.02552	5.05889368905357	BP
GO:0021648	vestibulocochlear nerve morphogenesis	6	1	0.03	0.02552	5.05889368905357	BP
GO:1904938	planar cell polarity pathway involved in axon guidance	6	1	0.03	0.02552	5.05889368905357	BP
GO:1902262	apoptotic process involved in blood vessel morphogenesis	6	1	0.03	0.02552	5.05889368905357	BP
GO:0000972	transcription-dependent tethering of RNA polymerase II gene DNA at nuclear periphery	6	1	0.03	0.02552	5.05889368905357	BP
GO:0003406	retinal pigment epithelium development	6	1	0.03	0.02552	5.05889368905357	BP
GO:0032241	positive regulation of nucleobase-containing compound transport	6	1	0.03	0.02552	5.05889368905357	BP
GO:0060684	epithelial-mesenchymal cell signaling	6	1	0.03	0.02552	5.05889368905357	BP
GO:1900028	negative regulation of ruffle assembly	6	1	0.03	0.02552	5.05889368905357	BP
GO:0061302	smooth muscle cell-matrix adhesion	6	1	0.03	0.02552	5.05889368905357	BP
GO:0032741	positive regulation of interleukin-18 production	6	1	0.03	0.02552	5.05889368905357	BP
GO:0090240	positive regulation of histone H4 acetylation	6	1	0.03	0.02552	5.05889368905357	BP
GO:0021937	cerebellar Purkinje cell-granule cell precursor cell signaling involved in regulation of granule cell precursor cell proliferation	6	1	0.03	0.02552	5.05889368905357	BP
GO:0002326	B cell lineage commitment	6	1	0.03	0.02552	5.05889368905357	BP
GO:1904751	positive regulation of protein localization to nucleolus	6	1	0.03	0.02552	5.05889368905357	BP
GO:0042699	follicle-stimulating hormone signaling pathway	6	1	0.03	0.02552	5.05889368905357	BP
GO:0060319	primitive erythrocyte differentiation	6	1	0.03	0.02552	5.05889368905357	BP
GO:0044806	G-quadruplex DNA unwinding	6	1	0.03	0.02552	5.05889368905357	BP
GO:0070172	positive regulation of tooth mineralization	6	1	0.03	0.02552	5.05889368905357	BP
GO:0006642	triglyceride mobilization	6	1	0.03	0.02552	5.05889368905357	BP
GO:0033152	immunoglobulin V(D)J recombination	6	1	0.03	0.02552	5.05889368905357	BP
GO:0033184	positive regulation of histone ubiquitination	6	1	0.03	0.02552	5.05889368905357	BP
GO:0090032	negative regulation of steroid hormone biosynthetic process	6	1	0.03	0.02552	5.05889368905357	BP
GO:0002011	morphogenesis of an epithelial sheet	58	2	0.25	0.02586	3	BP
GO:0007164	establishment of tissue polarity	58	2	0.25	0.02586	3	BP
GO:0006979	response to oxidative stress	399	7	1.72	0.02601	2.02494635713023	BP
GO:0042981	regulation of apoptotic process	1514	13	6.51	0.02606	0.997782174750181	BP
GO:0030155	regulation of cell adhesion	684	8	2.94	0.02626	1.44418384493836	BP
GO:0001838	embryonic epithelial tube formation	153	4	0.66	0.02662	2.59946207041627	BP
GO:0045744	negative regulation of G protein-coupled receptor signaling pathway	59	2	0.25	0.02669	3	BP
GO:0001755	neural crest cell migration	59	2	0.25	0.02669	3	BP
GO:0031122	cytoplasmic microtubule organization	59	2	0.25	0.02669	3	BP
GO:0051222	positive regulation of protein transport	434	8	1.87	0.02671	2.09696172988709	BP
GO:0008219	cell death	2064	16	8.87	0.02672	0.851065895473661	BP
GO:0051098	regulation of binding	403	7	1.73	0.02700	2.0165828841956	BP
GO:0008360	regulation of cell shape	152	3	0.65	0.02786	2.20645087746743	BP
GO:0051090	regulation of DNA-binding transcription factor activity	396	5	1.7	0.02806	1.55639334852439	BP
GO:0070887	cellular response to chemical stimulus	2972	26	12.78	0.02811	1.02462378696882	BP
GO:0030178	negative regulation of Wnt signaling pathway	153	3	0.66	0.02833	2.18442457113743	BP
GO:0021695	cerebellar cortex development	61	2	0.26	0.02839	2.94341647163363	BP
GO:0042773	ATP synthesis coupled electron transport	61	2	0.26	0.02839	2.94341647163363	BP
GO:0043067	regulation of programmed cell death	1535	13	6.6	0.02861	0.977973693670001	BP
GO:0014911	positive regulation of smooth muscle cell migration	62	2	0.27	0.02926	2.88896868761126	BP
GO:0042636	negative regulation of hair cycle	8	2	0.03	0.02939	6.05889368905357	BP
GO:0072175	epithelial tube formation	159	4	0.68	0.02941	2.55639334852439	BP
GO:0012501	programmed cell death	1906	15	8.19	0.02965	0.873027143742235	BP
GO:0150012	positive regulation of neuron projection arborization	7	1	0.03	0.02972	5.05889368905357	BP
GO:0061517	macrophage proliferation	7	1	0.03	0.02972	5.05889368905357	BP
GO:0061518	microglial cell proliferation	7	1	0.03	0.02972	5.05889368905357	BP
GO:0060235	lens induction in camera-type eye	7	1	0.03	0.02972	5.05889368905357	BP
GO:0033762	response to glucagon	7	1	0.03	0.02972	5.05889368905357	BP
GO:0006369	termination of RNA polymerase II transcription	7	1	0.03	0.02972	5.05889368905357	BP
GO:0072161	mesenchymal cell differentiation involved in kidney development	7	1	0.03	0.02972	5.05889368905357	BP
GO:0072282	metanephric nephron tubule morphogenesis	7	1	0.03	0.02972	5.05889368905357	BP
GO:0003321	positive regulation of blood pressure by epinephrine-norepinephrine	7	1	0.03	0.02972	5.05889368905357	BP
GO:0048842	positive regulation of axon extension involved in axon guidance	7	1	0.03	0.02972	5.05889368905357	BP
GO:2001012	mesenchymal cell differentiation involved in renal system development	7	1	0.03	0.02972	5.05889368905357	BP
GO:0097048	dendritic cell apoptotic process	7	1	0.03	0.02972	5.05889368905357	BP
GO:0006102	isocitrate metabolic process	7	1	0.03	0.02972	5.05889368905357	BP
GO:0060029	convergent extension involved in organogenesis	7	1	0.03	0.02972	5.05889368905357	BP
GO:2000698	positive regulation of epithelial cell differentiation involved in kidney development	7	1	0.03	0.02972	5.05889368905357	BP
GO:2000668	regulation of dendritic cell apoptotic process	7	1	0.03	0.02972	5.05889368905357	BP
GO:0051924	regulation of calcium ion transport	272	4	1.17	0.02986	1.77349147019132	BP
GO:1990138	neuron projection extension	193	5	0.83	0.03008	2.59074485331516	BP
GO:0071260	cellular response to mechanical stimulus	63	2	0.27	0.03013	2.88896868761126	BP
GO:0043967	histone H4 acetylation	63	2	0.27	0.03013	2.88896868761126	BP
GO:0001667	ameboidal-type cell migration	406	5	1.75	0.03078	1.51457317282976	BP
GO:0046824	positive regulation of nucleocytoplasmic transport	64	2	0.28	0.03102	2.83650126771712	BP
GO:0006354	DNA-templated transcription, elongation	64	2	0.28	0.03102	2.83650126771712	BP
GO:1904951	positive regulation of establishment of protein localization	453	8	1.95	0.03168	2.03652587602511	BP
GO:0045785	positive regulation of cell adhesion	410	5	1.76	0.03191	1.50635266602479	BP
GO:0051147	regulation of muscle cell differentiation	161	3	0.69	0.03225	2.12029423371771	BP
GO:0045333	cellular respiration	164	4	0.71	0.03234	2.49410907027004	BP
GO:0070588	calcium ion transmembrane transport	280	4	1.2	0.03271	1.73696559416621	BP
GO:0034605	cellular response to heat	66	2	0.28	0.03282	2.83650126771712	BP
GO:0086003	cardiac muscle cell contraction	66	2	0.28	0.03282	2.83650126771712	BP
GO:0019827	stem cell population maintenance	166	4	0.71	0.03285	2.49410907027004	BP
GO:0044093	positive regulation of molecular function	1425	14	6.13	0.03315	1.19146784814155	BP
GO:2000378	negative regulation of reactive oxygen species metabolic process	67	2	0.29	0.03374	2.78587519464715	BP
GO:0001993	regulation of systemic arterial blood pressure by norepinephrine-epinephrine	8	1	0.03	0.03389	5.05889368905357	BP
GO:0071649	regulation of chemokine (C-C motif) ligand 5 production	8	1	0.03	0.03389	5.05889368905357	BP
GO:0016266	O-glycan processing	8	1	0.03	0.03389	5.05889368905357	BP
GO:0003339	regulation of mesenchymal to epithelial transition involved in metanephros morphogenesis	8	1	0.03	0.03389	5.05889368905357	BP
GO:0098967	exocytic insertion of neurotransmitter receptor to postsynaptic membrane	8	1	0.03	0.03389	5.05889368905357	BP
GO:0002692	negative regulation of cellular extravasation	8	1	0.03	0.03389	5.05889368905357	BP
GO:0071476	cellular hypotonic response	8	1	0.03	0.03389	5.05889368905357	BP
GO:0060027	convergent extension involved in gastrulation	8	1	0.03	0.03389	5.05889368905357	BP
GO:0048023	positive regulation of melanin biosynthetic process	8	1	0.03	0.03389	5.05889368905357	BP
GO:0031946	regulation of glucocorticoid biosynthetic process	8	1	0.03	0.03389	5.05889368905357	BP
GO:0031441	negative regulation of mRNA 3'-end processing	8	1	0.03	0.03389	5.05889368905357	BP
GO:0021910	smoothened signaling pathway involved in ventral spinal cord patterning	8	1	0.03	0.03389	5.05889368905357	BP
GO:0010501	RNA secondary structure unwinding	8	1	0.03	0.03389	5.05889368905357	BP
GO:1900364	negative regulation of mRNA polyadenylation	8	1	0.03	0.03389	5.05889368905357	BP
GO:0060371	regulation of atrial cardiac muscle cell membrane depolarization	8	1	0.03	0.03389	5.05889368905357	BP
GO:0098881	exocytic insertion of neurotransmitter receptor to plasma membrane	8	1	0.03	0.03389	5.05889368905357	BP
GO:0032661	regulation of interleukin-18 production	8	1	0.03	0.03389	5.05889368905357	BP
GO:0033129	positive regulation of histone phosphorylation	8	1	0.03	0.03389	5.05889368905357	BP
GO:0043588	skin development	289	5	1.24	0.03447	2.01158797427521	BP
GO:0045669	positive regulation of osteoblast differentiation	68	2	0.29	0.03467	2.78587519464715	BP
GO:0055081	anion homeostasis	68	2	0.29	0.03467	2.78587519464715	BP
GO:0098727	maintenance of cell number	170	4	0.73	0.03491	2.45403163089471	BP
GO:0104004	cellular response to environmental stimulus	292	5	1.26	0.03523	1.98850436116217	BP
GO:0071214	cellular response to abiotic stimulus	292	5	1.26	0.03523	1.98850436116217	BP
GO:1904589	regulation of protein import	69	2	0.3	0.03560	2.73696559416621	BP
GO:0007405	neuroblast proliferation	69	2	0.3	0.03560	2.73696559416621	BP
GO:2001257	regulation of cation channel activity	168	3	0.72	0.03591	2.05889368905357	BP
GO:0050821	protein stabilization	169	3	0.73	0.03644	2.03899413161586	BP
GO:0045664	regulation of neuron differentiation	774	9	3.33	0.03661	1.43440282414577	BP
GO:0043549	regulation of kinase activity	727	7	3.13	0.03701	1.16119226489971	BP
GO:0035148	tube formation	174	4	0.75	0.03703	2.41503749927884	BP
GO:0042509	regulation of tyrosine phosphorylation of STAT protein	71	2	0.31	0.03751	2.68965987938785	BP
GO:0032386	regulation of intracellular transport	435	6	1.87	0.03768	1.68192423060824	BP
GO:1903236	regulation of leukocyte tethering or rolling	9	1	0.04	0.03804	4.64385618977472	BP
GO:0150011	regulation of neuron projection arborization	9	1	0.04	0.03804	4.64385618977472	BP
GO:0010944	negative regulation of transcription by competitive promoter binding	9	1	0.04	0.03804	4.64385618977472	BP
GO:0086070	SA node cell to atrial cardiac muscle cell communication	9	1	0.04	0.03804	4.64385618977472	BP
GO:0071609	chemokine (C-C motif) ligand 5 production	9	1	0.04	0.03804	4.64385618977472	BP
GO:0086015	SA node cell action potential	9	1	0.04	0.03804	4.64385618977472	BP
GO:0086018	SA node cell to atrial cardiac muscle cell signaling	9	1	0.04	0.03804	4.64385618977472	BP
GO:0021562	vestibulocochlear nerve development	9	1	0.04	0.03804	4.64385618977472	BP
GO:0070816	phosphorylation of RNA polymerase II C-terminal domain	9	1	0.04	0.03804	4.64385618977472	BP
GO:0034372	very-low-density lipoprotein particle remodeling	9	1	0.04	0.03804	4.64385618977472	BP
GO:2000767	positive regulation of cytoplasmic translation	9	1	0.04	0.03804	4.64385618977472	BP
GO:0008354	germ cell migration	9	1	0.04	0.03804	4.64385618977472	BP
GO:0060539	diaphragm development	9	1	0.04	0.03804	4.64385618977472	BP
GO:0048539	bone marrow development	9	1	0.04	0.03804	4.64385618977472	BP
GO:0003140	determination of left/right asymmetry in lateral mesoderm	9	1	0.04	0.03804	4.64385618977472	BP
GO:0061303	cornea development in camera-type eye	9	1	0.04	0.03804	4.64385618977472	BP
GO:0001839	neural plate morphogenesis	9	1	0.04	0.03804	4.64385618977472	BP
GO:0070922	small RNA loading onto RISC	9	1	0.04	0.03804	4.64385618977472	BP
GO:1904749	regulation of protein localization to nucleolus	9	1	0.04	0.03804	4.64385618977472	BP
GO:1902669	positive regulation of axon guidance	9	1	0.04	0.03804	4.64385618977472	BP
GO:1900378	positive regulation of secondary metabolite biosynthetic process	9	1	0.04	0.03804	4.64385618977472	BP
GO:0090520	sphingolipid mediated signaling pathway	9	1	0.04	0.03804	4.64385618977472	BP
GO:0031397	negative regulation of protein ubiquitination	72	2	0.31	0.03847	2.68965987938785	BP
GO:0051100	negative regulation of binding	173	3	0.74	0.03864	2.01936532486693	BP
GO:0060326	cell chemotaxis	296	4	1.27	0.03886	1.65517150300256	BP
GO:0006875	cellular metal ion homeostasis	580	6	2.49	0.03890	1.2688167584278	BP
GO:0097480	establishment of synaptic vesicle localization	175	3	0.75	0.03976	2	BP
GO:0048489	synaptic vesicle transport	175	3	0.75	0.03976	2	BP
GO:0048584	positive regulation of response to stimulus	2150	15	9.24	0.04025	0.698997743967186	BP
GO:1901880	negative regulation of protein depolymerization	74	2	0.32	0.04043	2.64385618977472	BP
GO:0016331	morphogenesis of embryonic epithelium	181	4	0.78	0.04090	2.35845397091248	BP
GO:0007219	Notch signaling pathway	177	3	0.76	0.04090	1.9808911770523	BP
GO:0043524	negative regulation of neuron apoptotic process	177	3	0.76	0.04090	1.9808911770523	BP
GO:0009612	response to mechanical stimulus	177	3	0.76	0.04090	1.9808911770523	BP
GO:0042391	regulation of membrane potential	439	5	1.89	0.04090	1.40354186044101	BP
GO:0043066	negative regulation of apoptotic process	918	9	3.95	0.04093	1.18807234815257	BP
GO:0007260	tyrosine phosphorylation of STAT protein	75	2	0.32	0.04143	2.64385618977472	BP
GO:0061097	regulation of protein tyrosine kinase activity	75	2	0.32	0.04143	2.64385618977472	BP
GO:0060350	endochondral bone morphogenesis	75	2	0.32	0.04143	2.64385618977472	BP
GO:0060900	embryonic camera-type eye formation	11	2	0.05	0.04172	5.32192809488736	BP
GO:0060215	primitive hemopoiesis	10	1	0.04	0.04218	4.64385618977472	BP
GO:0072173	metanephric tubule morphogenesis	10	1	0.04	0.04218	4.64385618977472	BP
GO:0006971	hypotonic response	10	1	0.04	0.04218	4.64385618977472	BP
GO:0034370	triglyceride-rich lipoprotein particle remodeling	10	1	0.04	0.04218	4.64385618977472	BP
GO:0031943	regulation of glucocorticoid metabolic process	10	1	0.04	0.04218	4.64385618977472	BP
GO:0021940	positive regulation of cerebellar granule cell precursor proliferation	10	1	0.04	0.04218	4.64385618977472	BP
GO:0071257	cellular response to electrical stimulus	10	1	0.04	0.04218	4.64385618977472	BP
GO:0046485	ether lipid metabolic process	10	1	0.04	0.04218	4.64385618977472	BP
GO:0048382	mesendoderm development	10	1	0.04	0.04218	4.64385618977472	BP
GO:0032621	interleukin-18 production	10	1	0.04	0.04218	4.64385618977472	BP
GO:0070170	regulation of tooth mineralization	10	1	0.04	0.04218	4.64385618977472	BP
GO:0033182	regulation of histone ubiquitination	10	1	0.04	0.04218	4.64385618977472	BP
GO:0021879	forebrain neuron differentiation	76	2	0.33	0.04243	2.59946207041627	BP
GO:2000027	regulation of animal organ morphogenesis	209	6	0.9	0.04259	2.73696559416621	BP
GO:0051270	regulation of cellular component movement	1024	13	4.4	0.04340	1.56293619439116	BP
GO:0032103	positive regulation of response to external stimulus	307	4	1.32	0.04346	1.59946207041627	BP
GO:0043009	chordate embryonic development	818	11	3.52	0.04396	1.64385618977472	BP
GO:0001738	morphogenesis of a polarized epithelium	78	2	0.34	0.04446	2.55639334852439	BP
GO:0007269	neurotransmitter secretion	184	3	0.79	0.04502	1.92503794231878	BP
GO:0010770	positive regulation of cell morphogenesis involved in differentiation	184	3	0.79	0.04502	1.92503794231878	BP
GO:0043069	negative regulation of programmed cell death	936	9	4.02	0.04502	1.16272950003811	BP
GO:0050801	ion homeostasis	809	9	3.48	0.04558	1.37083769536831	BP
GO:0099643	signal release from synapse	185	3	0.8	0.04562	1.90689059560852	BP
GO:0003337	mesenchymal to epithelial transition involved in metanephros morphogenesis	12	2	0.05	0.04579	5.32192809488736	BP
GO:0051271	negative regulation of cellular component movement	313	4	1.35	0.04609	1.56704059272389	BP
GO:0097479	synaptic vesicle localization	186	3	0.8	0.04623	1.90689059560852	BP
GO:0035999	tetrahydrofolate interconversion	11	1	0.05	0.04630	4.32192809488736	BP
GO:0019227	neuronal action potential propagation	11	1	0.05	0.04630	4.32192809488736	BP
GO:0014824	artery smooth muscle contraction	11	1	0.05	0.04630	4.32192809488736	BP
GO:0086027	AV node cell to bundle of His cell signaling	11	1	0.05	0.04630	4.32192809488736	BP
GO:0086016	AV node cell action potential	11	1	0.05	0.04630	4.32192809488736	BP
GO:0072182	regulation of nephron tubule epithelial cell differentiation	11	1	0.05	0.04630	4.32192809488736	BP
GO:0072172	mesonephric tubule formation	11	1	0.05	0.04630	4.32192809488736	BP
GO:0072178	nephric duct morphogenesis	11	1	0.05	0.04630	4.32192809488736	BP
GO:0021559	trigeminal nerve development	11	1	0.05	0.04630	4.32192809488736	BP
GO:0043568	positive regulation of insulin-like growth factor receptor signaling pathway	11	1	0.05	0.04630	4.32192809488736	BP
GO:0046689	response to mercury ion	11	1	0.05	0.04630	4.32192809488736	BP
GO:1902741	positive regulation of interferon-alpha secretion	11	1	0.05	0.04630	4.32192809488736	BP
GO:0033603	positive regulation of dopamine secretion	11	1	0.05	0.04630	4.32192809488736	BP
GO:1902739	regulation of interferon-alpha secretion	11	1	0.05	0.04630	4.32192809488736	BP
GO:0038063	collagen-activated tyrosine kinase receptor signaling pathway	11	1	0.05	0.04630	4.32192809488736	BP
GO:0001574	ganglioside biosynthetic process	11	1	0.05	0.04630	4.32192809488736	BP
GO:0072075	metanephric mesenchyme development	11	1	0.05	0.04630	4.32192809488736	BP
GO:0072641	type I interferon secretion	11	1	0.05	0.04630	4.32192809488736	BP
GO:0072642	interferon-alpha secretion	11	1	0.05	0.04630	4.32192809488736	BP
GO:0061299	retina vasculature morphogenesis in camera-type eye	11	1	0.05	0.04630	4.32192809488736	BP
GO:0098870	action potential propagation	11	1	0.05	0.04630	4.32192809488736	BP
GO:0060159	regulation of dopamine receptor signaling pathway	11	1	0.05	0.04630	4.32192809488736	BP
GO:0043154	negative regulation of cysteine-type endopeptidase activity involved in apoptotic process	80	2	0.34	0.04653	2.55639334852439	BP
GO:0065009	regulation of molecular function	2474	22	10.64	0.04687	1.04800537291083	BP
GO:0071674	mononuclear cell migration	81	2	0.35	0.04758	2.51457317282976	BP
GO:0022904	respiratory electron transport chain	81	2	0.35	0.04758	2.51457317282976	BP
GO:0045666	positive regulation of neuron differentiation	460	5	1.98	0.04829	1.33642766458248	BP
GO:1903321	negative regulation of protein modification by small protein conjugation or removal	82	2	0.35	0.04864	2.51457317282976	BP
GO:0034504	protein localization to nucleus	272	6	1.17	0.04874	2.35845397091248	BP
GO:0009628	response to abiotic stimulus	1027	12	4.42	0.04887	1.44091613110445	BP
GO:0009792	embryo development ending in birth or egg hatching	835	11	3.59	0.04893	1.61544777458897	BP
GO:0071804	cellular potassium ion transport	191	3	0.82	0.04933	1.8712666858778	BP
GO:0071805	potassium ion transmembrane transport	191	3	0.82	0.04933	1.8712666858778	BP
GO:0008544	epidermis development	325	5	1.4	0.04943	1.83650126771712	BP
GO:1901019	regulation of calcium ion transmembrane transporter activity	83	2	0.36	0.04970	2.47393118833241	BP
GO:0043242	negative regulation of protein complex disassembly	83	2	0.36	0.04970	2.47393118833241	BP
GO:0071639	positive regulation of monocyte chemotactic protein-1 production	12	1	0.05	0.05040	4.32192809488736	BP
GO:0032353	negative regulation of hormone biosynthetic process	12	1	0.05	0.05040	4.32192809488736	BP
GO:0072176	nephric duct development	12	1	0.05	0.05040	4.32192809488736	BP
GO:0045217	cell-cell junction maintenance	12	1	0.05	0.05040	4.32192809488736	BP
GO:0042268	regulation of cytolysis	12	1	0.05	0.05040	4.32192809488736	BP
GO:0043691	reverse cholesterol transport	12	1	0.05	0.05040	4.32192809488736	BP
GO:0033523	histone H2B ubiquitination	12	1	0.05	0.05040	4.32192809488736	BP
GO:0034375	high-density lipoprotein particle remodeling	12	1	0.05	0.05040	4.32192809488736	BP
GO:1902287	semaphorin-plexin signaling pathway involved in axon guidance	12	1	0.05	0.05040	4.32192809488736	BP
GO:0006122	mitochondrial electron transport, ubiquinol to cytochrome c	12	1	0.05	0.05040	4.32192809488736	BP
GO:0036005	response to macrophage colony-stimulating factor	12	1	0.05	0.05040	4.32192809488736	BP
GO:0036006	cellular response to macrophage colony-stimulating factor stimulus	12	1	0.05	0.05040	4.32192809488736	BP
GO:0001778	plasma membrane repair	12	1	0.05	0.05040	4.32192809488736	BP
GO:0060073	micturition	12	1	0.05	0.05040	4.32192809488736	BP
GO:0048021	regulation of melanin biosynthetic process	12	1	0.05	0.05040	4.32192809488736	BP
GO:0060033	anatomical structure regression	12	1	0.05	0.05040	4.32192809488736	BP
GO:0001840	neural plate development	12	1	0.05	0.05040	4.32192809488736	BP
GO:0010838	positive regulation of keratinocyte proliferation	12	1	0.05	0.05040	4.32192809488736	BP
GO:0071281	cellular response to iron ion	12	1	0.05	0.05040	4.32192809488736	BP
GO:0042541	hemoglobin biosynthetic process	12	1	0.05	0.05040	4.32192809488736	BP
GO:0070986	left/right axis specification	12	1	0.05	0.05040	4.32192809488736	BP
GO:0055091	phospholipid homeostasis	12	1	0.05	0.05040	4.32192809488736	BP
GO:0006662	glycerol ether metabolic process	12	1	0.05	0.05040	4.32192809488736	BP
GO:0032869	cellular response to insulin stimulus	193	3	0.83	0.05060	1.85377925914896	BP
GO:0006915	apoptotic process	1865	14	8.02	0.05095	0.803752685377409	BP
GO:0050731	positive regulation of peptidyl-tyrosine phosphorylation	194	3	0.83	0.05124	1.85377925914896	BP
GO:0032388	positive regulation of intracellular transport	198	4	0.85	0.05175	2.23446525363702	BP
GO:0098659	inorganic cation import across plasma membrane	85	2	0.37	0.05186	2.43440282414578	BP
GO:0048708	astrocyte differentiation	85	2	0.37	0.05186	2.43440282414578	BP
GO:0022900	electron transport chain	85	2	0.37	0.05186	2.43440282414578	BP
GO:0099587	inorganic ion import across plasma membrane	85	2	0.37	0.05186	2.43440282414578	BP
GO:0014910	regulation of smooth muscle cell migration	85	2	0.37	0.05186	2.43440282414578	BP
GO:0042632	cholesterol homeostasis	85	2	0.37	0.05186	2.43440282414578	BP
GO:0006486	protein glycosylation	195	3	0.84	0.05188	1.83650126771712	BP
GO:0043413	macromolecule glycosylation	195	3	0.84	0.05188	1.83650126771712	BP
GO:0006874	cellular calcium ion homeostasis	472	5	2.03	0.05284	1.30044836747691	BP
GO:0055092	sterol homeostasis	86	2	0.37	0.05295	2.43440282414578	BP
GO:0060411	cardiac septum morphogenesis	86	2	0.37	0.05295	2.43440282414578	BP
GO:0008593	regulation of Notch signaling pathway	86	2	0.37	0.05295	2.43440282414578	BP
GO:0070661	leukocyte proliferation	328	4	1.41	0.05305	1.50430483737593	BP
GO:1905330	regulation of morphogenesis of an epithelium	112	5	0.48	0.05305	3.38082178394093	BP
GO:0060538	skeletal muscle organ development	197	3	0.85	0.05318	1.81942775435818	BP
GO:0040013	negative regulation of locomotion	329	4	1.41	0.05353	1.50430483737593	BP
GO:0031396	regulation of protein ubiquitination	198	3	0.85	0.05384	1.81942775435818	BP
GO:2000117	negative regulation of cysteine-type endopeptidase activity	87	2	0.37	0.05404	2.43440282414578	BP
GO:0002690	positive regulation of leukocyte chemotaxis	87	2	0.37	0.05404	2.43440282414578	BP
GO:0030334	regulation of cell migration	888	11	3.82	0.05444	1.52585898037627	BP
GO:0097202	activation of cysteine-type endopeptidase activity	13	1	0.06	0.05449	4.05889368905357	BP
GO:0021702	cerebellar Purkinje cell differentiation	13	1	0.06	0.05449	4.05889368905357	BP
GO:0014820	tonic smooth muscle contraction	13	1	0.06	0.05449	4.05889368905357	BP
GO:0086067	AV node cell to bundle of His cell communication	13	1	0.06	0.05449	4.05889368905357	BP
GO:0046831	regulation of RNA export from nucleus	13	1	0.06	0.05449	4.05889368905357	BP
GO:0032351	negative regulation of hormone metabolic process	13	1	0.06	0.05449	4.05889368905357	BP
GO:0042482	positive regulation of odontogenesis	13	1	0.06	0.05449	4.05889368905357	BP
GO:0072160	nephron tubule epithelial cell differentiation	13	1	0.06	0.05449	4.05889368905357	BP
GO:0016246	RNA interference	13	1	0.06	0.05449	4.05889368905357	BP
GO:0006491	N-glycan processing	13	1	0.06	0.05449	4.05889368905357	BP
GO:0050746	regulation of lipoprotein metabolic process	13	1	0.06	0.05449	4.05889368905357	BP
GO:0071397	cellular response to cholesterol	13	1	0.06	0.05449	4.05889368905357	BP
GO:1902285	semaphorin-plexin signaling pathway involved in neuron projection guidance	13	1	0.06	0.05449	4.05889368905357	BP
GO:0090193	positive regulation of glomerulus development	13	1	0.06	0.05449	4.05889368905357	BP
GO:0007501	mesodermal cell fate specification	13	1	0.06	0.05449	4.05889368905357	BP
GO:0007614	short-term memory	13	1	0.06	0.05449	4.05889368905357	BP
GO:0038065	collagen-activated signaling pathway	13	1	0.06	0.05449	4.05889368905357	BP
GO:0090239	regulation of histone H4 acetylation	13	1	0.06	0.05449	4.05889368905357	BP
GO:0021936	regulation of cerebellar granule cell precursor proliferation	13	1	0.06	0.05449	4.05889368905357	BP
GO:0036376	sodium ion export across plasma membrane	13	1	0.06	0.05449	4.05889368905357	BP
GO:1900376	regulation of secondary metabolite biosynthetic process	13	1	0.06	0.05449	4.05889368905357	BP
GO:0033127	regulation of histone phosphorylation	13	1	0.06	0.05449	4.05889368905357	BP
GO:0021794	thalamus development	13	1	0.06	0.05449	4.05889368905357	BP
GO:0001649	osteoblast differentiation	199	3	0.86	0.05450	1.80255393579378	BP
GO:0031016	pancreas development	88	2	0.38	0.05515	2.39592867633114	BP
GO:0031110	regulation of microtubule polymerization or depolymerization	88	2	0.38	0.05515	2.39592867633114	BP
GO:1902600	proton transmembrane transport	88	2	0.38	0.05515	2.39592867633114	BP
GO:0000302	response to reactive oxygen species	200	3	0.86	0.05516	1.80255393579378	BP
GO:0031345	negative regulation of cell projection organization	204	4	0.88	0.05565	2.18442457113743	BP
GO:0098742	cell-cell adhesion via plasma-membrane adhesion molecules	201	3	0.86	0.05583	1.80255393579378	BP
GO:0022604	regulation of cell morphogenesis	523	7	2.25	0.05587	1.63742992061529	BP
GO:0019226	transmission of nerve impulse	89	2	0.38	0.05627	2.39592867633114	BP
GO:0021872	forebrain generation of neurons	89	2	0.38	0.05627	2.39592867633114	BP
GO:0070301	cellular response to hydrogen peroxide	89	2	0.38	0.05627	2.39592867633114	BP
GO:0009967	positive regulation of signal transduction	1500	11	6.45	0.05648	0.770132458101405	BP
GO:0010035	response to inorganic substance	489	6	2.1	0.05663	1.51457317282976	BP
GO:0050768	negative regulation of neurogenesis	336	4	1.44	0.05698	1.47393118833241	BP
GO:1903524	positive regulation of blood circulation	90	2	0.39	0.05739	2.35845397091248	BP
GO:0050900	leukocyte migration	337	4	1.45	0.05748	1.46394709975979	BP
GO:2001020	regulation of response to DNA damage stimulus	207	4	0.89	0.05765	2.16812275880833	BP
GO:0097529	myeloid leukocyte migration	204	3	0.88	0.05786	1.76938707185858	BP
GO:0003018	vascular process in circulatory system	204	3	0.88	0.05786	1.76938707185858	BP
GO:0072283	metanephric renal vesicle morphogenesis	15	2	0.06	0.05792	5.05889368905357	BP
GO:0009798	axis specification	91	2	0.39	0.05852	2.35845397091248	BP
GO:0070252	actin-mediated cell contraction	91	2	0.39	0.05852	2.35845397091248	BP
GO:0048711	positive regulation of astrocyte differentiation	14	1	0.06	0.05856	4.05889368905357	BP
GO:0046058	cAMP metabolic process	14	1	0.06	0.05856	4.05889368905357	BP
GO:0047484	regulation of response to osmotic stress	14	1	0.06	0.05856	4.05889368905357	BP
GO:0021694	cerebellar Purkinje cell layer formation	14	1	0.06	0.05856	4.05889368905357	BP
GO:0072224	metanephric glomerulus development	14	1	0.06	0.05856	4.05889368905357	BP
GO:0003334	keratinocyte development	14	1	0.06	0.05856	4.05889368905357	BP
GO:1904948	midbrain dopaminergic neuron differentiation	14	1	0.06	0.05856	4.05889368905357	BP
GO:0071340	skeletal muscle acetylcholine-gated channel clustering	14	1	0.06	0.05856	4.05889368905357	BP
GO:0033690	positive regulation of osteoblast proliferation	14	1	0.06	0.05856	4.05889368905357	BP
GO:1901387	positive regulation of voltage-gated calcium channel activity	14	1	0.06	0.05856	4.05889368905357	BP
GO:0090179	planar cell polarity pathway involved in neural tube closure	14	1	0.06	0.05856	4.05889368905357	BP
GO:0031987	locomotion involved in locomotory behavior	14	1	0.06	0.05856	4.05889368905357	BP
GO:0016081	synaptic vesicle docking	14	1	0.06	0.05856	4.05889368905357	BP
GO:0030007	cellular potassium ion homeostasis	14	1	0.06	0.05856	4.05889368905357	BP
GO:0035563	positive regulation of chromatin binding	14	1	0.06	0.05856	4.05889368905357	BP
GO:0006007	glucose catabolic process	14	1	0.06	0.05856	4.05889368905357	BP
GO:0051782	negative regulation of cell division	14	1	0.06	0.05856	4.05889368905357	BP
GO:0007194	negative regulation of adenylate cyclase activity	14	1	0.06	0.05856	4.05889368905357	BP
GO:1901841	regulation of high voltage-gated calcium channel activity	14	1	0.06	0.05856	4.05889368905357	BP
GO:0034329	cell junction assembly	206	3	0.89	0.05923	1.75308525952948	BP
GO:0055074	calcium ion homeostasis	488	5	2.1	0.05929	1.25153876699596	BP
GO:0017038	protein import	209	3	0.9	0.06131	1.73696559416621	BP
GO:0070085	glycosylation	209	3	0.9	0.06131	1.73696559416621	BP
GO:0030595	leukocyte chemotaxis	209	3	0.9	0.06131	1.73696559416621	BP
GO:0072676	lymphocyte migration	94	2	0.4	0.06195	2.32192809488736	BP
GO:0010810	regulation of cell-substrate adhesion	210	3	0.9	0.06202	1.73696559416621	BP
GO:0060134	prepulse inhibition	15	1	0.06	0.06261	4.05889368905357	BP
GO:0061029	eyelid development in camera-type eye	15	1	0.06	0.06261	4.05889368905357	BP
GO:0010172	embryonic body morphogenesis	15	1	0.06	0.06261	4.05889368905357	BP
GO:0034393	positive regulation of smooth muscle cell apoptotic process	15	1	0.06	0.06261	4.05889368905357	BP
GO:0071360	cellular response to exogenous dsRNA	15	1	0.06	0.06261	4.05889368905357	BP
GO:0090197	positive regulation of chemokine secretion	15	1	0.06	0.06261	4.05889368905357	BP
GO:1901386	negative regulation of voltage-gated calcium channel activity	15	1	0.06	0.06261	4.05889368905357	BP
GO:0010715	regulation of extracellular matrix disassembly	15	1	0.06	0.06261	4.05889368905357	BP
GO:0032239	regulation of nucleobase-containing compound transport	15	1	0.06	0.06261	4.05889368905357	BP
GO:0090178	regulation of establishment of planar polarity involved in neural tube closure	15	1	0.06	0.06261	4.05889368905357	BP
GO:0006271	DNA strand elongation involved in DNA replication	15	1	0.06	0.06261	4.05889368905357	BP
GO:0032717	negative regulation of interleukin-8 production	15	1	0.06	0.06261	4.05889368905357	BP
GO:0006704	glucocorticoid biosynthetic process	15	1	0.06	0.06261	4.05889368905357	BP
GO:0072074	kidney mesenchyme development	15	1	0.06	0.06261	4.05889368905357	BP
GO:1902570	protein localization to nucleolus	15	1	0.06	0.06261	4.05889368905357	BP
GO:0031280	negative regulation of cyclase activity	15	1	0.06	0.06261	4.05889368905357	BP
GO:0050930	induction of positive chemotaxis	15	1	0.06	0.06261	4.05889368905357	BP
GO:0033151	V(D)J recombination	15	1	0.06	0.06261	4.05889368905357	BP
GO:1901881	positive regulation of protein depolymerization	15	1	0.06	0.06261	4.05889368905357	BP
GO:0072503	cellular divalent inorganic cation homeostasis	496	5	2.13	0.06268	1.23107466443625	BP
GO:0010033	response to organic substance	3001	24	12.9	0.06275	0.895663340185264	BP
GO:0009913	epidermal cell differentiation	213	3	0.92	0.06415	1.70525673443887	BP
GO:0031058	positive regulation of histone modification	96	2	0.41	0.06428	2.28630418515664	BP
GO:0030004	cellular monovalent inorganic cation homeostasis	96	2	0.41	0.06428	2.28630418515664	BP
GO:0045859	regulation of protein kinase activity	660	6	2.84	0.06488	1.0790715709912	BP
GO:0050678	regulation of epithelial cell proliferation	357	5	1.53	0.06530	1.70839644196944	BP
GO:0009749	response to glucose	181	5	0.78	0.06546	2.68038206579984	BP
GO:0043547	positive regulation of GTPase activity	215	3	0.92	0.06558	1.70525673443887	BP
GO:0070374	positive regulation of ERK1 and ERK2 cascade	216	3	0.93	0.06631	1.68965987938785	BP
GO:0051338	regulation of transferase activity	831	7	3.57	0.06660	0.971430847803229	BP
GO:0006119	oxidative phosphorylation	98	2	0.42	0.06664	2.25153876699596	BP
GO:0018904	ether metabolic process	16	1	0.07	0.06664	3.83650126771712	BP
GO:0070885	negative regulation of calcineurin-NFAT signaling cascade	16	1	0.07	0.06664	3.83650126771712	BP
GO:0106057	negative regulation of calcineurin-mediated signaling	16	1	0.07	0.06664	3.83650126771712	BP
GO:0090196	regulation of chemokine secretion	16	1	0.07	0.06664	3.83650126771712	BP
GO:0090177	establishment of planar polarity involved in neural tube closure	16	1	0.07	0.06664	3.83650126771712	BP
GO:0060026	convergent extension	16	1	0.07	0.06664	3.83650126771712	BP
GO:0036315	cellular response to sterol	16	1	0.07	0.06664	3.83650126771712	BP
GO:0043455	regulation of secondary metabolic process	16	1	0.07	0.06664	3.83650126771712	BP
GO:0043117	positive regulation of vascular permeability	16	1	0.07	0.06664	3.83650126771712	BP
GO:0044092	negative regulation of molecular function	1006	8	4.33	0.06753	0.885632975048	BP
GO:0006641	triglyceride metabolic process	99	2	0.43	0.06783	2.21759143507263	BP
GO:0051345	positive regulation of hydrolase activity	508	5	2.18	0.06796	1.19759995988516	BP
GO:0009746	response to hexose	184	5	0.79	0.06892	2.66200353648498	BP
GO:0048878	chemical homeostasis	1179	13	5.07	0.06928	1.35845397091248	BP
GO:0010628	positive regulation of gene expression	1977	20	8.5	0.06953	1.23446525363702	BP
GO:0051961	negative regulation of nervous system development	360	4	1.55	0.06970	1.36773178450049	BP
GO:0072077	renal vesicle morphogenesis	18	2	0.08	0.06989	4.64385618977472	BP
GO:0099504	synaptic vesicle cycle	221	3	0.95	0.06999	1.65896308216493	BP
GO:0034284	response to monosaccharide	185	5	0.8	0.07009	2.64385618977472	BP
GO:2000300	regulation of synaptic vesicle exocytosis	101	2	0.43	0.07023	2.21759143507263	BP
GO:0042310	vasoconstriction	101	2	0.43	0.07023	2.21759143507263	BP
GO:0031532	actin cytoskeleton reorganization	101	2	0.43	0.07023	2.21759143507263	BP
GO:0031123	RNA 3'-end processing	101	2	0.43	0.07023	2.21759143507263	BP
GO:0010976	positive regulation of neuron projection development	361	4	1.55	0.07025	1.36773178450049	BP
GO:0035372	protein localization to microtubule	17	1	0.07	0.07066	3.83650126771712	BP
GO:0060253	negative regulation of glial cell proliferation	17	1	0.07	0.07066	3.83650126771712	BP
GO:0086012	membrane depolarization during cardiac muscle cell action potential	17	1	0.07	0.07066	3.83650126771712	BP
GO:0014051	gamma-aminobutyric acid secretion	17	1	0.07	0.07066	3.83650126771712	BP
GO:0048853	forebrain morphogenesis	17	1	0.07	0.07066	3.83650126771712	BP
GO:0002024	diet induced thermogenesis	17	1	0.07	0.07066	3.83650126771712	BP
GO:0034331	cell junction maintenance	17	1	0.07	0.07066	3.83650126771712	BP
GO:0090192	regulation of glomerulus development	17	1	0.07	0.07066	3.83650126771712	BP
GO:0090195	chemokine secretion	17	1	0.07	0.07066	3.83650126771712	BP
GO:0042711	maternal behavior	17	1	0.07	0.07066	3.83650126771712	BP
GO:0060081	membrane hyperpolarization	17	1	0.07	0.07066	3.83650126771712	BP
GO:0060644	mammary gland epithelial cell differentiation	17	1	0.07	0.07066	3.83650126771712	BP
GO:0051350	negative regulation of lyase activity	17	1	0.07	0.07066	3.83650126771712	BP
GO:0061179	negative regulation of insulin secretion involved in cellular response to glucose stimulus	17	1	0.07	0.07066	3.83650126771712	BP
GO:0015701	bicarbonate transport	17	1	0.07	0.07066	3.83650126771712	BP
GO:0042074	cell migration involved in gastrulation	17	1	0.07	0.07066	3.83650126771712	BP
GO:1900363	regulation of mRNA polyadenylation	17	1	0.07	0.07066	3.83650126771712	BP
GO:0048368	lateral mesoderm development	17	1	0.07	0.07066	3.83650126771712	BP
GO:0060413	atrial septum morphogenesis	17	1	0.07	0.07066	3.83650126771712	BP
GO:0045989	positive regulation of striated muscle contraction	17	1	0.07	0.07066	3.83650126771712	BP
GO:0043410	positive regulation of MAPK cascade	514	5	2.21	0.07070	1.17788172527066	BP
GO:0048588	developmental cell growth	260	5	1.12	0.07091	2.15842936260448	BP
GO:0048675	axon extension	137	4	0.59	0.07122	2.76121314041288	BP
GO:0046849	bone remodeling	102	2	0.44	0.07144	2.18442457113743	BP
GO:0021549	cerebellum development	102	2	0.44	0.07144	2.18442457113743	BP
GO:0050772	positive regulation of axonogenesis	102	2	0.44	0.07144	2.18442457113743	BP
GO:0046427	positive regulation of JAK-STAT cascade	102	2	0.44	0.07144	2.18442457113743	BP
GO:0048704	embryonic skeletal system morphogenesis	103	2	0.44	0.07265	2.18442457113743	BP
GO:0001708	cell fate specification	103	2	0.44	0.07265	2.18442457113743	BP
GO:0030038	contractile actin filament bundle assembly	103	2	0.44	0.07265	2.18442457113743	BP
GO:0043149	stress fiber assembly	103	2	0.44	0.07265	2.18442457113743	BP
GO:0072507	divalent inorganic cation homeostasis	520	5	2.24	0.07349	1.15842936260448	BP
GO:2000116	regulation of cysteine-type endopeptidase activity	226	3	0.97	0.07376	1.62890584830875	BP
GO:0060231	mesenchymal to epithelial transition	19	2	0.08	0.07385	4.64385618977472	BP
GO:0055080	cation homeostasis	729	8	3.13	0.07395	1.35383734284211	BP
GO:0060746	parental behavior	18	1	0.08	0.07466	3.64385618977472	BP
GO:0021542	dentate gyrus development	18	1	0.08	0.07466	3.64385618977472	BP
GO:0021692	cerebellar Purkinje cell layer morphogenesis	18	1	0.08	0.07466	3.64385618977472	BP
GO:0002076	osteoblast development	18	1	0.08	0.07466	3.64385618977472	BP
GO:0042249	establishment of planar polarity of embryonic epithelium	18	1	0.08	0.07466	3.64385618977472	BP
GO:0002031	G protein-coupled receptor internalization	18	1	0.08	0.07466	3.64385618977472	BP
GO:1904424	regulation of GTP binding	18	1	0.08	0.07466	3.64385618977472	BP
GO:0001710	mesodermal cell fate commitment	18	1	0.08	0.07466	3.64385618977472	BP
GO:0021924	cell proliferation in external granule layer	18	1	0.08	0.07466	3.64385618977472	BP
GO:0021930	cerebellar granule cell precursor proliferation	18	1	0.08	0.07466	3.64385618977472	BP
GO:0020027	hemoglobin metabolic process	18	1	0.08	0.07466	3.64385618977472	BP
GO:2000696	regulation of epithelial cell differentiation involved in kidney development	18	1	0.08	0.07466	3.64385618977472	BP
GO:0015812	gamma-aminobutyric acid transport	18	1	0.08	0.07466	3.64385618977472	BP
GO:0022038	corpus callosum development	18	1	0.08	0.07466	3.64385618977472	BP
GO:0009582	detection of abiotic stimulus	125	4	0.54	0.07472	2.88896868761126	BP
GO:0001942	hair follicle development	107	3	0.46	0.07488	2.70525673443887	BP
GO:0009408	response to heat	105	2	0.45	0.07511	2.15200309344505	BP
GO:1903320	regulation of protein modification by small protein conjugation or removal	228	3	0.98	0.07529	1.61410884638067	BP
GO:0060560	developmental growth involved in morphogenesis	270	6	1.16	0.07559	2.37083769536831	BP
GO:0009581	detection of external stimulus	126	4	0.54	0.07593	2.88896868761126	BP
GO:0048593	camera-type eye morphogenesis	136	4	0.58	0.07599	2.78587519464715	BP
GO:0060548	negative regulation of cell death	1047	9	4.5	0.07624	1	BP
GO:1902803	regulation of synaptic vesicle transport	106	2	0.46	0.07635	2.12029423371771	BP
GO:1904894	positive regulation of STAT cascade	106	2	0.46	0.07635	2.12029423371771	BP
GO:0006091	generation of precursor metabolites and energy	377	5	1.62	0.07642	1.62593428177746	BP
GO:0043085	positive regulation of catalytic activity	1047	9	4.5	0.07656	1	BP
GO:0022404	molting cycle process	109	3	0.47	0.07733	2.67422983881824	BP
GO:0022405	hair cycle process	109	3	0.47	0.07733	2.67422983881824	BP
GO:0098773	skin epidermis development	109	3	0.47	0.07733	2.67422983881824	BP
GO:0097756	negative regulation of blood vessel diameter	107	2	0.46	0.07759	2.12029423371771	BP
GO:0008344	adult locomotory behavior	107	2	0.46	0.07759	2.12029423371771	BP
GO:0007043	cell-cell junction assembly	107	2	0.46	0.07759	2.12029423371771	BP
GO:0072087	renal vesicle development	20	2	0.09	0.07779	4.47393118833241	BP
GO:2000145	regulation of cell motility	935	11	4.02	0.07851	1.45223611723309	BP
GO:0071637	regulation of monocyte chemotactic protein-1 production	19	1	0.08	0.07864	3.64385618977472	BP
GO:0070723	response to cholesterol	19	1	0.08	0.07864	3.64385618977472	BP
GO:0071605	monocyte chemotactic protein-1 production	19	1	0.08	0.07864	3.64385618977472	BP
GO:0021534	cell proliferation in hindbrain	19	1	0.08	0.07864	3.64385618977472	BP
GO:1905276	regulation of epithelial tube formation	19	1	0.08	0.07864	3.64385618977472	BP
GO:1902259	regulation of delayed rectifier potassium channel activity	19	1	0.08	0.07864	3.64385618977472	BP
GO:0040037	negative regulation of fibroblast growth factor receptor signaling pathway	19	1	0.08	0.07864	3.64385618977472	BP
GO:0044794	positive regulation by host of viral process	19	1	0.08	0.07864	3.64385618977472	BP
GO:0006883	cellular sodium ion homeostasis	19	1	0.08	0.07864	3.64385618977472	BP
GO:1904754	positive regulation of vascular associated smooth muscle cell migration	19	1	0.08	0.07864	3.64385618977472	BP
GO:1903975	regulation of glial cell migration	19	1	0.08	0.07864	3.64385618977472	BP
GO:0090026	positive regulation of monocyte chemotaxis	19	1	0.08	0.07864	3.64385618977472	BP
GO:0090030	regulation of steroid hormone biosynthetic process	19	1	0.08	0.07864	3.64385618977472	BP
GO:0010942	positive regulation of cell death	695	6	2.99	0.07885	1.00481701629778	BP
GO:0098771	inorganic ion homeostasis	743	8	3.19	0.07964	1.32644357600986	BP
GO:0048583	regulation of response to stimulus	3732	32	16.05	0.07979	0.995498607765059	BP
GO:0006813	potassium ion transport	234	3	1.01	0.07997	1.57060720774409	BP
GO:0009725	response to hormone	698	6	3	0.08012	1	BP
GO:0001701	in utero embryonic development	534	5	2.3	0.08024	1.12029423371771	BP
GO:0035556	intracellular signal transduction	2603	17	11.19	0.08115	0.60332471004867	BP
GO:0007156	homophilic cell adhesion via plasma membrane adhesion molecules	110	2	0.47	0.08136	2.08926733809709	BP
GO:0050434	positive regulation of viral transcription	20	1	0.09	0.08260	3.47393118833241	BP
GO:0048143	astrocyte activation	20	1	0.09	0.08260	3.47393118833241	BP
GO:0046653	tetrahydrofolate metabolic process	20	1	0.09	0.08260	3.47393118833241	BP
GO:1904994	regulation of leukocyte adhesion to vascular endothelial cell	20	1	0.09	0.08260	3.47393118833241	BP
GO:0034368	protein-lipid complex remodeling	20	1	0.09	0.08260	3.47393118833241	BP
GO:0034369	plasma lipoprotein particle remodeling	20	1	0.09	0.08260	3.47393118833241	BP
GO:0033605	positive regulation of catecholamine secretion	20	1	0.09	0.08260	3.47393118833241	BP
GO:0071157	negative regulation of cell cycle arrest	20	1	0.09	0.08260	3.47393118833241	BP
GO:0001573	ganglioside metabolic process	20	1	0.09	0.08260	3.47393118833241	BP
GO:0051481	negative regulation of cytosolic calcium ion concentration	20	1	0.09	0.08260	3.47393118833241	BP
GO:0072079	nephron tubule formation	20	1	0.09	0.08260	3.47393118833241	BP
GO:0055064	chloride ion homeostasis	20	1	0.09	0.08260	3.47393118833241	BP
GO:0010039	response to iron ion	20	1	0.09	0.08260	3.47393118833241	BP
GO:0050966	detection of mechanical stimulus involved in sensory perception of pain	20	1	0.09	0.08260	3.47393118833241	BP
GO:0006688	glycosphingolipid biosynthetic process	20	1	0.09	0.08260	3.47393118833241	BP
GO:0070269	pyroptosis	20	1	0.09	0.08260	3.47393118833241	BP
GO:0046822	regulation of nucleocytoplasmic transport	111	2	0.48	0.08263	2.05889368905357	BP
GO:1905269	positive regulation of chromatin organization	111	2	0.48	0.08263	2.05889368905357	BP
GO:0002688	regulation of leukocyte chemotaxis	111	2	0.48	0.08263	2.05889368905357	BP
GO:0001952	regulation of cell-matrix adhesion	112	2	0.48	0.08390	2.05889368905357	BP
GO:0031398	positive regulation of protein ubiquitination	112	2	0.48	0.08390	2.05889368905357	BP
GO:0098609	cell-cell adhesion	716	7	3.08	0.08397	1.18442457113743	BP
GO:0090257	regulation of muscle system process	239	3	1.03	0.08397	1.54231816331266	BP
GO:0010001	glial cell differentiation	239	3	1.03	0.08397	1.54231816331266	BP
GO:0010721	negative regulation of cell development	385	4	1.66	0.08437	1.2688167584278	BP
GO:0046777	protein autophosphorylation	240	3	1.03	0.08478	1.54231816331266	BP
GO:0000187	activation of MAPK activity	113	2	0.49	0.08518	2.02914634565952	BP
GO:0050790	regulation of catalytic activity	1804	16	7.76	0.08549	1.0439433475876	BP
GO:0060249	anatomical structure homeostasis	387	4	1.66	0.08560	1.2688167584278	BP
GO:0045683	negative regulation of epidermis development	22	2	0.09	0.08562	4.47393118833241	BP
GO:0051797	regulation of hair follicle development	22	2	0.09	0.08562	4.47393118833241	BP
GO:0009743	response to carbohydrate	198	5	0.85	0.08582	2.55639334852439	BP
GO:0009101	glycoprotein biosynthetic process	277	5	1.19	0.08623	2.07096652135414	BP
GO:0006260	DNA replication	242	3	1.04	0.08641	1.52837897235479	BP
GO:2000045	regulation of G1/S transition of mitotic cell cycle	114	2	0.49	0.08647	2.02914634565952	BP
GO:0022037	metencephalon development	114	2	0.49	0.08647	2.02914634565952	BP
GO:0035493	SNARE complex assembly	21	1	0.09	0.08655	3.47393118833241	BP
GO:0051016	barbed-end actin filament capping	21	1	0.09	0.08655	3.47393118833241	BP
GO:0098969	neurotransmitter receptor transport to postsynaptic membrane	21	1	0.09	0.08655	3.47393118833241	BP
GO:0071359	cellular response to dsRNA	21	1	0.09	0.08655	3.47393118833241	BP
GO:0034367	protein-containing complex remodeling	21	1	0.09	0.08655	3.47393118833241	BP
GO:0006120	mitochondrial electron transport, NADH to ubiquinone	21	1	0.09	0.08655	3.47393118833241	BP
GO:0010759	positive regulation of macrophage chemotaxis	21	1	0.09	0.08655	3.47393118833241	BP
GO:1900017	positive regulation of cytokine production involved in inflammatory response	21	1	0.09	0.08655	3.47393118833241	BP
GO:0003283	atrial septum development	21	1	0.09	0.08655	3.47393118833241	BP
GO:0050962	detection of light stimulus involved in sensory perception	21	1	0.09	0.08655	3.47393118833241	BP
GO:0140058	neuron projection arborization	21	1	0.09	0.08655	3.47393118833241	BP
GO:0050908	detection of light stimulus involved in visual perception	21	1	0.09	0.08655	3.47393118833241	BP
GO:1901215	negative regulation of neuron death	243	3	1.04	0.08723	1.52837897235479	BP
GO:1901700	response to oxygen-containing compound	1560	13	6.71	0.08771	0.954126951715633	BP
GO:0006282	regulation of DNA repair	115	2	0.49	0.08776	2.02914634565952	BP
GO:0051223	regulation of protein transport	706	12	3.04	0.08782	1.9808911770523	BP
GO:0071375	cellular response to peptide hormone stimulus	244	3	1.05	0.08806	1.51457317282976	BP
GO:0099003	vesicle-mediated transport in synapse	244	3	1.05	0.08806	1.51457317282976	BP
GO:0009314	response to radiation	392	4	1.69	0.08873	1.24297675349254	BP
GO:0098739	import across plasma membrane	116	2	0.5	0.08906	2	BP
GO:0042438	melanin biosynthetic process	22	1	0.09	0.09048	3.47393118833241	BP
GO:0060749	mammary gland alveolus development	22	1	0.09	0.09048	3.47393118833241	BP
GO:0003323	type B pancreatic cell development	22	1	0.09	0.09048	3.47393118833241	BP
GO:0051602	response to electrical stimulus	22	1	0.09	0.09048	3.47393118833241	BP
GO:1903540	establishment of protein localization to postsynaptic membrane	22	1	0.09	0.09048	3.47393118833241	BP
GO:0003418	growth plate cartilage chondrocyte differentiation	22	1	0.09	0.09048	3.47393118833241	BP
GO:1904469	positive regulation of tumor necrosis factor secretion	22	1	0.09	0.09048	3.47393118833241	BP
GO:0061377	mammary gland lobule development	22	1	0.09	0.09048	3.47393118833241	BP
GO:0036314	response to sterol	22	1	0.09	0.09048	3.47393118833241	BP
GO:0098877	neurotransmitter receptor transport to plasma membrane	22	1	0.09	0.09048	3.47393118833241	BP
GO:0043153	entrainment of circadian clock by photoperiod	22	1	0.09	0.09048	3.47393118833241	BP
GO:1901741	positive regulation of myoblast fusion	22	1	0.09	0.09048	3.47393118833241	BP
GO:0022616	DNA strand elongation	22	1	0.09	0.09048	3.47393118833241	BP
GO:0007626	locomotory behavior	247	3	1.06	0.09055	1.50089823593268	BP
GO:0042476	odontogenesis	118	2	0.51	0.09168	1.97143084780323	BP
GO:0003012	muscle system process	397	4	1.71	0.09191	1.22600367488883	BP
GO:0010647	positive regulation of cell communication	1835	12	7.89	0.09364	0.604937200482422	BP
GO:0031109	microtubule polymerization or depolymerization	120	2	0.52	0.09432	1.94341647163363	BP
GO:0032968	positive regulation of transcription elongation from RNA polymerase II promoter	23	1	0.1	0.09440	3.32192809488736	BP
GO:0006346	methylation-dependent chromatin silencing	23	1	0.1	0.09440	3.32192809488736	BP
GO:0032461	positive regulation of protein oligomerization	23	1	0.1	0.09440	3.32192809488736	BP
GO:0032727	positive regulation of interferon-alpha production	23	1	0.1	0.09440	3.32192809488736	BP
GO:0008211	glucocorticoid metabolic process	23	1	0.1	0.09440	3.32192809488736	BP
GO:0010669	epithelial structure maintenance	23	1	0.1	0.09440	3.32192809488736	BP
GO:0060972	left/right pattern formation	23	1	0.1	0.09440	3.32192809488736	BP
GO:0009648	photoperiodism	23	1	0.1	0.09440	3.32192809488736	BP
GO:0048333	mesodermal cell differentiation	23	1	0.1	0.09440	3.32192809488736	BP
GO:0048485	sympathetic nervous system development	23	1	0.1	0.09440	3.32192809488736	BP
GO:0023056	positive regulation of signaling	1841	12	7.92	0.09537	0.599462070416271	BP
GO:0071621	granulocyte chemotaxis	121	2	0.52	0.09564	1.94341647163363	BP
GO:0042542	response to hydrogen peroxide	121	2	0.52	0.09564	1.94341647163363	BP
GO:0008286	insulin receptor signaling pathway	121	2	0.52	0.09564	1.94341647163363	BP
GO:0051650	establishment of vesicle localization	257	4	1.1	0.09572	1.86249647625007	BP
GO:0016567	protein ubiquitination	565	5	2.43	0.09634	1.04097178105631	BP
GO:0032412	regulation of ion transmembrane transporter activity	254	3	1.09	0.09647	1.46063436571895	BP
GO:0060996	dendritic spine development	122	2	0.52	0.09697	1.94341647163363	BP
GO:0006639	acylglycerol metabolic process	122	2	0.52	0.09697	1.94341647163363	BP
GO:0120033	negative regulation of plasma membrane bounded cell projection assembly	25	2	0.11	0.09725	4.18442457113743	BP
GO:0007155	cell adhesion	1293	10	5.56	0.09771	0.84684321193858	BP
GO:0034505	tooth mineralization	24	1	0.1	0.09830	3.32192809488736	BP
GO:0033622	integrin activation	24	1	0.1	0.09830	3.32192809488736	BP
GO:0048025	negative regulation of mRNA splicing, via spliceosome	24	1	0.1	0.09830	3.32192809488736	BP
GO:0035561	regulation of chromatin binding	24	1	0.1	0.09830	3.32192809488736	BP
GO:2000637	positive regulation of gene silencing by miRNA	24	1	0.1	0.09830	3.32192809488736	BP
GO:0006582	melanin metabolic process	24	1	0.1	0.09830	3.32192809488736	BP
GO:0051153	regulation of striated muscle cell differentiation	123	2	0.53	0.09831	1.91593573521153	BP
GO:0006665	sphingolipid metabolic process	123	2	0.53	0.09831	1.91593573521153	BP
GO:0042303	molting cycle	126	3	0.54	0.09912	2.47393118833241	BP
GO:0042633	hair cycle	126	3	0.54	0.09912	2.47393118833241	BP
GO:0006638	neutral lipid metabolic process	124	2	0.53	0.09965	1.91593573521153	BP
GO:0033138	positive regulation of peptidyl-serine phosphorylation	124	2	0.53	0.09965	1.91593573521153	BP
GO:0051056	regulation of small GTPase mediated signal transduction	259	3	1.11	0.10080	1.43440282414577	BP
GO:0045665	negative regulation of neuron differentiation	259	3	1.11	0.10080	1.43440282414577	BP
GO:0022610	biological adhesion	1305	10	5.61	0.10198	0.833927324053294	BP
GO:0060148	positive regulation of posttranscriptional gene silencing	25	1	0.11	0.10218	3.18442457113743	BP
GO:0071677	positive regulation of mononuclear cell migration	25	1	0.11	0.10218	3.18442457113743	BP
GO:0086019	cell-cell signaling involved in cardiac conduction	25	1	0.11	0.10218	3.18442457113743	BP
GO:0032373	positive regulation of sterol transport	25	1	0.11	0.10218	3.18442457113743	BP
GO:0032376	positive regulation of cholesterol transport	25	1	0.11	0.10218	3.18442457113743	BP
GO:0021513	spinal cord dorsal/ventral patterning	25	1	0.11	0.10218	3.18442457113743	BP
GO:0043567	regulation of insulin-like growth factor receptor signaling pathway	25	1	0.11	0.10218	3.18442457113743	BP
GO:2000765	regulation of cytoplasmic translation	25	1	0.11	0.10218	3.18442457113743	BP
GO:1902230	negative regulation of intrinsic apoptotic signaling pathway in response to DNA damage	25	1	0.11	0.10218	3.18442457113743	BP
GO:0000303	response to superoxide	25	1	0.11	0.10218	3.18442457113743	BP
GO:0050832	defense response to fungus	25	1	0.11	0.10218	3.18442457113743	BP
GO:0010894	negative regulation of steroid biosynthetic process	25	1	0.11	0.10218	3.18442457113743	BP
GO:0006760	folic acid-containing compound metabolic process	25	1	0.11	0.10218	3.18442457113743	BP
GO:0090280	positive regulation of calcium ion import	25	1	0.11	0.10218	3.18442457113743	BP
GO:1904752	regulation of vascular associated smooth muscle cell migration	25	1	0.11	0.10218	3.18442457113743	BP
GO:0042059	negative regulation of epidermal growth factor receptor signaling pathway	25	1	0.11	0.10218	3.18442457113743	BP
GO:1904738	vascular associated smooth muscle cell migration	25	1	0.11	0.10218	3.18442457113743	BP
GO:0031100	animal organ regeneration	25	1	0.11	0.10218	3.18442457113743	BP
GO:0019320	hexose catabolic process	25	1	0.11	0.10218	3.18442457113743	BP
GO:0071711	basement membrane organization	25	1	0.11	0.10218	3.18442457113743	BP
GO:0009649	entrainment of circadian clock	25	1	0.11	0.10218	3.18442457113743	BP
GO:1901739	regulation of myoblast fusion	25	1	0.11	0.10218	3.18442457113743	BP
GO:0045939	negative regulation of steroid metabolic process	25	1	0.11	0.10218	3.18442457113743	BP
GO:0034332	adherens junction organization	126	2	0.54	0.10236	1.88896868761126	BP
GO:0060048	cardiac muscle contraction	126	2	0.54	0.10236	1.88896868761126	BP
GO:0045596	negative regulation of cell differentiation	788	9	3.39	0.10262	1.40863972808069	BP
GO:0010646	regulation of cell communication	3316	29	14.26	0.10307	1.02407891845841	BP
GO:0050730	regulation of peptidyl-tyrosine phosphorylation	262	3	1.13	0.10343	1.40863972808069	BP
GO:0022898	regulation of transmembrane transporter activity	262	3	1.13	0.10343	1.40863972808069	BP
GO:0002684	positive regulation of immune system process	926	7	3.98	0.10349	0.81458649128868	BP
GO:0030029	actin filament-based process	749	6	3.22	0.10349	0.897901812381264	BP
GO:0070201	regulation of establishment of protein localization	738	12	3.17	0.10390	1.92047966035647	BP
GO:0043523	regulation of neuron apoptotic process	263	3	1.13	0.10431	1.40863972808069	BP
GO:0048596	embryonic camera-type eye morphogenesis	28	2	0.12	0.10492	4.05889368905357	BP
GO:1902806	regulation of cell cycle G1/S phase transition	128	2	0.55	0.10508	1.86249647625007	BP
GO:0048799	animal organ maturation	26	1	0.11	0.10604	3.18442457113743	BP
GO:0060716	labyrinthine layer blood vessel development	26	1	0.11	0.10604	3.18442457113743	BP
GO:0021533	cell differentiation in hindbrain	26	1	0.11	0.10604	3.18442457113743	BP
GO:0045761	regulation of adenylate cyclase activity	26	1	0.11	0.10604	3.18442457113743	BP
GO:0000305	response to oxygen radical	26	1	0.11	0.10604	3.18442457113743	BP
GO:0033688	regulation of osteoblast proliferation	26	1	0.11	0.10604	3.18442457113743	BP
GO:1905523	positive regulation of macrophage migration	26	1	0.11	0.10604	3.18442457113743	BP
GO:0006730	one-carbon metabolic process	26	1	0.11	0.10604	3.18442457113743	BP
GO:0019433	triglyceride catabolic process	26	1	0.11	0.10604	3.18442457113743	BP
GO:0050927	positive regulation of positive chemotaxis	26	1	0.11	0.10604	3.18442457113743	BP
GO:0090025	regulation of monocyte chemotaxis	26	1	0.11	0.10604	3.18442457113743	BP
GO:0030336	negative regulation of cell migration	265	3	1.14	0.10609	1.39592867633114	BP
GO:0009966	regulation of signal transduction	2775	25	11.93	0.10615	1.06733405185422	BP
GO:0003279	cardiac septum development	129	2	0.55	0.10645	1.86249647625007	BP
GO:0008277	regulation of G protein-coupled receptor signaling pathway	129	2	0.55	0.10645	1.86249647625007	BP
GO:0050673	epithelial cell proliferation	425	5	1.83	0.10670	1.45008444637804	BP
GO:1902531	regulation of intracellular signal transduction	1707	12	7.34	0.10761	0.709182437652668	BP
GO:0030879	mammary gland development	162	4	0.7	0.10808	2.51457317282976	BP
GO:0048523	negative regulation of cellular process	4660	41	20.04	0.10813	1.0327414011976	BP
GO:0090087	regulation of peptide transport	746	12	3.21	0.10813	1.90238920337358	BP
GO:0045822	negative regulation of heart contraction	28	2	0.12	0.10873	4.05889368905357	BP
GO:0044057	regulation of system process	595	6	2.56	0.10887	1.22881869049588	BP
GO:0090316	positive regulation of intracellular protein transport	131	2	0.56	0.10920	1.83650126771712	BP
GO:0023051	regulation of signaling	3338	29	14.35	0.10926	1.01500216333925	BP
GO:0014829	vascular smooth muscle contraction	27	1	0.12	0.10989	3.05889368905357	BP
GO:0007214	gamma-aminobutyric acid signaling pathway	27	1	0.12	0.10989	3.05889368905357	BP
GO:0051560	mitochondrial calcium ion homeostasis	27	1	0.12	0.10989	3.05889368905357	BP
GO:0021511	spinal cord patterning	27	1	0.12	0.10989	3.05889368905357	BP
GO:0021697	cerebellar cortex formation	27	1	0.12	0.10989	3.05889368905357	BP
GO:0048843	negative regulation of axon extension involved in axon guidance	27	1	0.12	0.10989	3.05889368905357	BP
GO:0002052	positive regulation of neuroblast proliferation	27	1	0.12	0.10989	3.05889368905357	BP
GO:0050849	negative regulation of calcium-mediated signaling	27	1	0.12	0.10989	3.05889368905357	BP
GO:0071472	cellular response to salt stress	27	1	0.12	0.10989	3.05889368905357	BP
GO:0031440	regulation of mRNA 3'-end processing	27	1	0.12	0.10989	3.05889368905357	BP
GO:1901185	negative regulation of ERBB signaling pathway	27	1	0.12	0.10989	3.05889368905357	BP
GO:0061298	retina vasculature development in camera-type eye	27	1	0.12	0.10989	3.05889368905357	BP
GO:0050926	regulation of positive chemotaxis	27	1	0.12	0.10989	3.05889368905357	BP
GO:0050901	leukocyte tethering or rolling	27	1	0.12	0.10989	3.05889368905357	BP
GO:0045956	positive regulation of calcium ion-dependent exocytosis	27	1	0.12	0.10989	3.05889368905357	BP
GO:1903532	positive regulation of secretion by cell	469	7	2.02	0.11053	1.79299962908053	BP
GO:0030177	positive regulation of Wnt signaling pathway	132	2	0.57	0.11058	1.81096617560998	BP
GO:0001508	action potential	132	2	0.57	0.11058	1.81096617560998	BP
GO:0071900	regulation of protein serine/threonine kinase activity	425	4	1.83	0.11071	1.12815635149068	BP
GO:0010638	positive regulation of organelle organization	591	5	2.54	0.11102	0.977099597889921	BP
GO:0046928	regulation of neurotransmitter secretion	133	2	0.57	0.11197	1.81096617560998	BP
GO:0050671	positive regulation of lymphocyte proliferation	133	2	0.57	0.11197	1.81096617560998	BP
GO:0051648	vesicle localization	276	4	1.19	0.11232	1.74903842646678	BP
GO:0032409	regulation of transporter activity	272	3	1.17	0.11240	1.35845397091248	BP
GO:0006261	DNA-dependent DNA replication	134	2	0.58	0.11336	1.78587519464715	BP
GO:0051928	positive regulation of calcium ion transport	134	2	0.58	0.11336	1.78587519464715	BP
GO:1903322	positive regulation of protein modification by small protein conjugation or removal	134	2	0.58	0.11336	1.78587519464715	BP
GO:0045292	mRNA cis splicing, via spliceosome	28	1	0.12	0.11372	3.05889368905357	BP
GO:0035162	embryonic hemopoiesis	28	1	0.12	0.11372	3.05889368905357	BP
GO:0002068	glandular epithelial cell development	28	1	0.12	0.11372	3.05889368905357	BP
GO:0002029	desensitization of G protein-coupled receptor signaling pathway	28	1	0.12	0.11372	3.05889368905357	BP
GO:0022401	negative adaptation of signaling pathway	28	1	0.12	0.11372	3.05889368905357	BP
GO:0007602	phototransduction	28	1	0.12	0.11372	3.05889368905357	BP
GO:0044788	modulation by host of viral process	28	1	0.12	0.11372	3.05889368905357	BP
GO:1902668	negative regulation of axon guidance	28	1	0.12	0.11372	3.05889368905357	BP
GO:1904861	excitatory synapse assembly	28	1	0.12	0.11372	3.05889368905357	BP
GO:0032647	regulation of interferon-alpha production	28	1	0.12	0.11372	3.05889368905357	BP
GO:0044550	secondary metabolite biosynthetic process	28	1	0.12	0.11372	3.05889368905357	BP
GO:0032946	positive regulation of mononuclear cell proliferation	135	2	0.58	0.11475	1.78587519464715	BP
GO:0035023	regulation of Rho protein signal transduction	135	2	0.58	0.11475	1.78587519464715	BP
GO:0031647	regulation of protein stability	275	3	1.18	0.11515	1.34617564113404	BP
GO:2001056	positive regulation of cysteine-type endopeptidase activity	136	2	0.58	0.11615	1.78587519464715	BP
GO:0016573	histone acetylation	139	3	0.6	0.11679	2.32192809488736	BP
GO:0060070	canonical Wnt signaling pathway	281	4	1.21	0.11686	1.72499295250013	BP
GO:0071902	positive regulation of protein serine/threonine kinase activity	277	3	1.19	0.11699	1.33400092718794	BP
GO:0002092	positive regulation of receptor internalization	29	1	0.12	0.11754	3.05889368905357	BP
GO:0034390	smooth muscle cell apoptotic process	29	1	0.12	0.11754	3.05889368905357	BP
GO:0034391	regulation of smooth muscle cell apoptotic process	29	1	0.12	0.11754	3.05889368905357	BP
GO:0003413	chondrocyte differentiation involved in endochondral bone morphogenesis	29	1	0.12	0.11754	3.05889368905357	BP
GO:1902235	regulation of endoplasmic reticulum stress-induced intrinsic apoptotic signaling pathway	29	1	0.12	0.11754	3.05889368905357	BP
GO:0033687	osteoblast proliferation	29	1	0.12	0.11754	3.05889368905357	BP
GO:1900027	regulation of ruffle assembly	29	1	0.12	0.11754	3.05889368905357	BP
GO:0046365	monosaccharide catabolic process	29	1	0.12	0.11754	3.05889368905357	BP
GO:0035066	positive regulation of histone acetylation	29	1	0.12	0.11754	3.05889368905357	BP
GO:0099632	protein transport within plasma membrane	29	1	0.12	0.11754	3.05889368905357	BP
GO:0099637	neurotransmitter receptor transport	29	1	0.12	0.11754	3.05889368905357	BP
GO:0006536	glutamate metabolic process	29	1	0.12	0.11754	3.05889368905357	BP
GO:0071880	adenylate cyclase-activating adrenergic receptor signaling pathway	29	1	0.12	0.11754	3.05889368905357	BP
GO:0033119	negative regulation of RNA splicing	29	1	0.12	0.11754	3.05889368905357	BP
GO:0016569	covalent chromatin modification	441	5	1.9	0.11785	1.39592867633114	BP
GO:2000146	negative regulation of cell motility	278	3	1.2	0.11792	1.32192809488736	BP
GO:0045860	positive regulation of protein kinase activity	436	4	1.87	0.11854	1.09696172988709	BP
GO:0071310	cellular response to organic substance	2389	20	10.27	0.11878	0.961563818343892	BP
GO:0040012	regulation of locomotion	1014	12	4.36	0.11942	1.46063436571895	BP
GO:0003007	heart morphogenesis	280	3	1.2	0.11979	1.32192809488736	BP
GO:0030182	neuron differentiation	1486	17	6.39	0.11988	1.41164691007807	BP
GO:0042634	regulation of hair cycle	31	2	0.13	0.12006	3.94341647163363	BP
GO:0060561	apoptotic process involved in morphogenesis	32	2	0.14	0.12007	3.83650126771712	BP
GO:0048048	embryonic eye morphogenesis	32	2	0.14	0.12007	3.83650126771712	BP
GO:0050684	regulation of mRNA processing	142	5	0.61	0.12045	3.0350469470992	BP
GO:0060143	positive regulation of syncytium formation by plasma membrane fusion	30	1	0.13	0.12134	2.94341647163363	BP
GO:0042481	regulation of odontogenesis	30	1	0.13	0.12134	2.94341647163363	BP
GO:0044319	wound healing, spreading of cells	30	1	0.13	0.12134	2.94341647163363	BP
GO:0003309	type B pancreatic cell differentiation	30	1	0.13	0.12134	2.94341647163363	BP
GO:0048535	lymph node development	30	1	0.13	0.12134	2.94341647163363	BP
GO:0001893	maternal placenta development	30	1	0.13	0.12134	2.94341647163363	BP
GO:0048026	positive regulation of mRNA splicing, via spliceosome	30	1	0.13	0.12134	2.94341647163363	BP
GO:0023058	adaptation of signaling pathway	30	1	0.13	0.12134	2.94341647163363	BP
GO:0034260	negative regulation of GTPase activity	30	1	0.13	0.12134	2.94341647163363	BP
GO:0021904	dorsal/ventral neural tube patterning	30	1	0.13	0.12134	2.94341647163363	BP
GO:0031297	replication fork processing	30	1	0.13	0.12134	2.94341647163363	BP
GO:0032607	interferon-alpha production	30	1	0.13	0.12134	2.94341647163363	BP
GO:0090505	epiboly involved in wound healing	30	1	0.13	0.12134	2.94341647163363	BP
GO:0022617	extracellular matrix disassembly	30	1	0.13	0.12134	2.94341647163363	BP
GO:0072089	stem cell proliferation	140	2	0.6	0.12180	1.73696559416621	BP
GO:0050921	positive regulation of chemotaxis	140	2	0.6	0.12180	1.73696559416621	BP
GO:0055088	lipid homeostasis	141	2	0.61	0.12322	1.71311885221184	BP
GO:0035637	multicellular organismal signaling	141	2	0.61	0.12322	1.71311885221184	BP
GO:0072593	reactive oxygen species metabolic process	284	3	1.22	0.12354	1.29808135293299	BP
GO:0061448	connective tissue development	284	3	1.22	0.12354	1.29808135293299	BP
GO:0018393	internal peptidyl-lysine acetylation	144	3	0.62	0.12379	2.27462238010901	BP
GO:2000036	regulation of stem cell population maintenance	33	2	0.14	0.12381	3.83650126771712	BP
GO:0070665	positive regulation of leukocyte proliferation	142	2	0.61	0.12465	1.71311885221184	BP
GO:0045667	regulation of osteoblast differentiation	142	2	0.61	0.12465	1.71311885221184	BP
GO:0086010	membrane depolarization during action potential	31	1	0.13	0.12512	2.94341647163363	BP
GO:0060795	cell fate commitment involved in formation of primary germ layer	31	1	0.13	0.12512	2.94341647163363	BP
GO:1901020	negative regulation of calcium ion transmembrane transporter activity	31	1	0.13	0.12512	2.94341647163363	BP
GO:0031069	hair follicle morphogenesis	31	1	0.13	0.12512	2.94341647163363	BP
GO:0002026	regulation of the force of heart contraction	31	1	0.13	0.12512	2.94341647163363	BP
GO:0010758	regulation of macrophage chemotaxis	31	1	0.13	0.12512	2.94341647163363	BP
GO:0001779	natural killer cell differentiation	31	1	0.13	0.12512	2.94341647163363	BP
GO:0060074	synapse maturation	31	1	0.13	0.12512	2.94341647163363	BP
GO:0051491	positive regulation of filopodium assembly	31	1	0.13	0.12512	2.94341647163363	BP
GO:0042558	pteridine-containing compound metabolic process	31	1	0.13	0.12512	2.94341647163363	BP
GO:0006884	cell volume homeostasis	31	1	0.13	0.12512	2.94341647163363	BP
GO:0009584	detection of visible light	31	1	0.13	0.12512	2.94341647163363	BP
GO:1903421	regulation of synaptic vesicle recycling	31	1	0.13	0.12512	2.94341647163363	BP
GO:0006099	tricarboxylic acid cycle	31	1	0.13	0.12512	2.94341647163363	BP
GO:0071875	adrenergic receptor signaling pathway	31	1	0.13	0.12512	2.94341647163363	BP
GO:0090504	epiboly	31	1	0.13	0.12512	2.94341647163363	BP
GO:0043243	positive regulation of protein complex disassembly	31	1	0.13	0.12512	2.94341647163363	BP
GO:0048568	embryonic organ development	489	7	2.1	0.12514	1.73696559416621	BP
GO:0045165	cell fate commitment	286	3	1.23	0.12544	1.28630418515664	BP
GO:0035113	embryonic appendage morphogenesis	143	2	0.61	0.12608	1.71311885221184	BP
GO:0097530	granulocyte migration	143	2	0.61	0.12608	1.71311885221184	BP
GO:0002687	positive regulation of leukocyte migration	143	2	0.61	0.12608	1.71311885221184	BP
GO:0090288	negative regulation of cellular response to growth factor stimulus	143	2	0.61	0.12608	1.71311885221184	BP
GO:0030326	embryonic limb morphogenesis	143	2	0.61	0.12608	1.71311885221184	BP
GO:0032446	protein modification by small protein conjugation	616	5	2.65	0.12611	0.915935735211525	BP
GO:1901653	cellular response to peptide	287	3	1.23	0.12639	1.28630418515664	BP
GO:0006913	nucleocytoplasmic transport	287	3	1.23	0.12639	1.28630418515664	BP
GO:0051169	nuclear transport	287	3	1.23	0.12639	1.28630418515664	BP
GO:0055065	metal ion homeostasis	661	7	2.84	0.12652	1.30146399232765	BP
GO:0009416	response to light stimulus	288	3	1.24	0.12735	1.27462238010901	BP
GO:0048511	rhythmic process	288	3	1.24	0.12735	1.27462238010901	BP
GO:0048592	eye morphogenesis	175	4	0.75	0.12735	2.41503749927884	BP
GO:0006475	internal protein amino acid acetylation	147	3	0.63	0.12804	2.25153876699596	BP
GO:0050808	synapse organization	450	4	1.93	0.12884	1.05139915250664	BP
GO:0001964	startle response	32	1	0.14	0.12889	2.83650126771712	BP
GO:0021680	cerebellar Purkinje cell layer development	32	1	0.14	0.12889	2.83650126771712	BP
GO:0002691	regulation of cellular extravasation	32	1	0.14	0.12889	2.83650126771712	BP
GO:0006101	citrate metabolic process	32	1	0.14	0.12889	2.83650126771712	BP
GO:0040036	regulation of fibroblast growth factor receptor signaling pathway	32	1	0.14	0.12889	2.83650126771712	BP
GO:0048668	collateral sprouting	32	1	0.14	0.12889	2.83650126771712	BP
GO:0032728	positive regulation of interferon-beta production	32	1	0.14	0.12889	2.83650126771712	BP
GO:0010837	regulation of keratinocyte proliferation	32	1	0.14	0.12889	2.83650126771712	BP
GO:0045672	positive regulation of osteoclast differentiation	32	1	0.14	0.12889	2.83650126771712	BP
GO:0035025	positive regulation of Rho protein signal transduction	32	1	0.14	0.12889	2.83650126771712	BP
GO:0032508	DNA duplex unwinding	32	1	0.14	0.12889	2.83650126771712	BP
GO:1900181	negative regulation of protein localization to nucleus	32	1	0.14	0.12889	2.83650126771712	BP
GO:0030856	regulation of epithelial cell differentiation	145	2	0.62	0.12895	1.68965987938785	BP
GO:0006936	muscle contraction	291	3	1.25	0.13023	1.26303440583379	BP
GO:0015672	monovalent inorganic cation transport	453	4	1.95	0.13109	1.03652587602511	BP
GO:0051402	neuron apoptotic process	292	3	1.26	0.13119	1.25153876699596	BP
GO:1902904	negative regulation of supramolecular fiber organization	147	2	0.63	0.13184	1.66657626627481	BP
GO:0086091	regulation of heart rate by cardiac conduction	33	1	0.14	0.13264	2.83650126771712	BP
GO:0008045	motor neuron axon guidance	33	1	0.14	0.13264	2.83650126771712	BP
GO:2000758	positive regulation of peptidyl-lysine acetylation	33	1	0.14	0.13264	2.83650126771712	BP
GO:1904467	regulation of tumor necrosis factor secretion	33	1	0.14	0.13264	2.83650126771712	BP
GO:0007026	negative regulation of microtubule depolymerization	33	1	0.14	0.13264	2.83650126771712	BP
GO:0035883	enteroendocrine cell differentiation	33	1	0.14	0.13264	2.83650126771712	BP
GO:0031112	positive regulation of microtubule polymerization or depolymerization	33	1	0.14	0.13264	2.83650126771712	BP
GO:0071827	plasma lipoprotein particle organization	33	1	0.14	0.13264	2.83650126771712	BP
GO:0006836	neurotransmitter transport	294	3	1.26	0.13313	1.25153876699596	BP
GO:0003206	cardiac chamber morphogenesis	148	2	0.64	0.13329	1.64385618977472	BP
GO:0050709	negative regulation of protein secretion	152	3	0.65	0.13377	2.20645087746743	BP
GO:0002009	morphogenesis of an epithelium	548	11	2.36	0.13416	2.22064475905018	BP
GO:0034614	cellular response to reactive oxygen species	149	2	0.64	0.13474	1.64385618977472	BP
GO:0006865	amino acid transport	149	2	0.64	0.13474	1.64385618977472	BP
GO:0009790	embryo development	1224	14	5.26	0.13477	1.41229212254003	BP
GO:0014013	regulation of gliogenesis	150	2	0.64	0.13620	1.64385618977472	BP
GO:2000406	positive regulation of T cell migration	34	1	0.15	0.13637	2.73696559416621	BP
GO:0046686	response to cadmium ion	34	1	0.15	0.13637	2.73696559416621	BP
GO:0002021	response to dietary excess	34	1	0.15	0.13637	2.73696559416621	BP
GO:0140115	export across plasma membrane	34	1	0.15	0.13637	2.73696559416621	BP
GO:0016572	histone phosphorylation	34	1	0.15	0.13637	2.73696559416621	BP
GO:0032786	positive regulation of DNA-templated transcription, elongation	34	1	0.15	0.13637	2.73696559416621	BP
GO:0006739	NADP metabolic process	34	1	0.15	0.13637	2.73696559416621	BP
GO:0003209	cardiac atrium morphogenesis	34	1	0.15	0.13637	2.73696559416621	BP
GO:0031424	keratinization	34	1	0.15	0.13637	2.73696559416621	BP
GO:0015804	neutral amino acid transport	34	1	0.15	0.13637	2.73696559416621	BP
GO:0036230	granulocyte activation	34	1	0.15	0.13637	2.73696559416621	BP
GO:0072210	metanephric nephron development	38	3	0.16	0.13718	4.22881869049588	BP
GO:0006606	protein import into nucleus	151	2	0.65	0.13766	1.62148837674627	BP
GO:0060562	epithelial tube morphogenesis	377	10	1.62	0.13822	2.62593428177746	BP
GO:1902533	positive regulation of intracellular signal transduction	1000	7	4.3	0.13863	0.703018262242868	BP
GO:0031056	regulation of histone modification	152	2	0.65	0.13912	1.62148837674627	BP
GO:0051656	establishment of organelle localization	470	5	2.02	0.13929	1.30757280191029	BP
GO:0009100	glycoprotein metabolic process	337	5	1.45	0.13951	1.78587519464715	BP
GO:0018394	peptidyl-lysine acetylation	155	3	0.67	0.13953	2.16272950003811	BP
GO:0051240	positive regulation of multicellular organismal process	1923	20	8.27	0.13963	1.27404076549081	BP
GO:0006397	mRNA processing	443	9	1.9	0.14006	2.24392558288609	BP
GO:0060142	regulation of syncytium formation by plasma membrane fusion	35	1	0.15	0.14009	2.73696559416621	BP
GO:0060285	cilium-dependent cell motility	35	1	0.15	0.14009	2.73696559416621	BP
GO:1990774	tumor necrosis factor secretion	35	1	0.15	0.14009	2.73696559416621	BP
GO:0048710	regulation of astrocyte differentiation	35	1	0.15	0.14009	2.73696559416621	BP
GO:0009187	cyclic nucleotide metabolic process	35	1	0.15	0.14009	2.73696559416621	BP
GO:0019835	cytolysis	35	1	0.15	0.14009	2.73696559416621	BP
GO:2000249	regulation of actin cytoskeleton reorganization	35	1	0.15	0.14009	2.73696559416621	BP
GO:0046461	neutral lipid catabolic process	35	1	0.15	0.14009	2.73696559416621	BP
GO:0046464	acylglycerol catabolic process	35	1	0.15	0.14009	2.73696559416621	BP
GO:0001539	cilium or flagellum-dependent cell motility	35	1	0.15	0.14009	2.73696559416621	BP
GO:0070328	triglyceride homeostasis	35	1	0.15	0.14009	2.73696559416621	BP
GO:0055090	acylglycerol homeostasis	35	1	0.15	0.14009	2.73696559416621	BP
GO:0055083	monovalent inorganic anion homeostasis	35	1	0.15	0.14009	2.73696559416621	BP
GO:0031279	regulation of cyclase activity	35	1	0.15	0.14009	2.73696559416621	BP
GO:0031346	positive regulation of cell projection organization	465	4	2	0.14028	1	BP
GO:0010950	positive regulation of endopeptidase activity	153	2	0.66	0.14059	1.59946207041627	BP
GO:0042692	muscle cell differentiation	393	6	1.69	0.14161	1.8279392542137	BP
GO:0006937	regulation of muscle contraction	154	2	0.66	0.14206	1.59946207041627	BP
GO:0035850	epithelial cell differentiation involved in kidney development	37	2	0.16	0.14231	3.64385618977472	BP
GO:0048519	negative regulation of biological process	5245	45	22.55	0.14265	0.996797567961656	BP
GO:0070372	regulation of ERK1 and ERK2 cascade	304	3	1.31	0.14297	1.19539568895843	BP
GO:0051302	regulation of cell division	155	2	0.67	0.14354	1.57776699931695	BP
GO:0051494	negative regulation of cytoskeleton organization	155	2	0.67	0.14354	1.57776699931695	BP
GO:0051170	import into nucleus	155	2	0.67	0.14354	1.57776699931695	BP
GO:0035115	embryonic forelimb morphogenesis	36	1	0.15	0.14380	2.73696559416621	BP
GO:0003417	growth plate cartilage development	36	1	0.15	0.14380	2.73696559416621	BP
GO:0030574	collagen catabolic process	36	1	0.15	0.14380	2.73696559416621	BP
GO:0048009	insulin-like growth factor receptor signaling pathway	36	1	0.15	0.14380	2.73696559416621	BP
GO:0002920	regulation of humoral immune response	36	1	0.15	0.14380	2.73696559416621	BP
GO:0034243	regulation of transcription elongation from RNA polymerase II promoter	36	1	0.15	0.14380	2.73696559416621	BP
GO:0043114	regulation of vascular permeability	36	1	0.15	0.14380	2.73696559416621	BP
GO:0046651	lymphocyte proliferation	305	3	1.31	0.14396	1.19539568895843	BP
GO:1990845	adaptive thermogenesis	156	2	0.67	0.14501	1.57776699931695	BP
GO:0032943	mononuclear cell proliferation	307	3	1.32	0.14596	1.18442457113743	BP
GO:0031076	embryonic camera-type eye development	39	2	0.17	0.14596	3.55639334852439	BP
GO:0048015	phosphatidylinositol-mediated signaling	157	2	0.68	0.14650	1.55639334852439	BP
GO:0033135	regulation of peptidyl-serine phosphorylation	157	2	0.68	0.14650	1.55639334852439	BP
GO:0033674	positive regulation of kinase activity	474	4	2.04	0.14733	0.971430847803229	BP
GO:2000463	positive regulation of excitatory postsynaptic potential	37	1	0.16	0.14748	2.64385618977472	BP
GO:0086065	cell communication involved in cardiac conduction	37	1	0.16	0.14748	2.64385618977472	BP
GO:0021884	forebrain neuron development	37	1	0.16	0.14748	2.64385618977472	BP
GO:0051693	actin filament capping	37	1	0.16	0.14748	2.64385618977472	BP
GO:0045746	negative regulation of Notch signaling pathway	37	1	0.16	0.14748	2.64385618977472	BP
GO:1902229	regulation of intrinsic apoptotic signaling pathway in response to DNA damage	37	1	0.16	0.14748	2.64385618977472	BP
GO:0001782	B cell homeostasis	37	1	0.16	0.14748	2.64385618977472	BP
GO:0045880	positive regulation of smoothened signaling pathway	37	1	0.16	0.14748	2.64385618977472	BP
GO:0060674	placenta blood vessel development	37	1	0.16	0.14748	2.64385618977472	BP
GO:0061756	leukocyte adhesion to vascular endothelial cell	37	1	0.16	0.14748	2.64385618977472	BP
GO:0071825	protein-lipid complex subunit organization	37	1	0.16	0.14748	2.64385618977472	BP
GO:0016339	calcium-dependent cell-cell adhesion via plasma membrane cell adhesion molecules	37	1	0.16	0.14748	2.64385618977472	BP
GO:0072350	tricarboxylic acid metabolic process	37	1	0.16	0.14748	2.64385618977472	BP
GO:0007565	female pregnancy	158	2	0.68	0.14798	1.55639334852439	BP
GO:0002792	negative regulation of peptide secretion	162	3	0.7	0.14830	2.09953567355091	BP
GO:0071702	organic substance transport	2497	20	10.74	0.14918	0.897006006676675	BP
GO:0071345	cellular response to cytokine stimulus	883	9	3.8	0.15031	1.24392558288609	BP
GO:0051047	positive regulation of secretion	524	7	2.25	0.15048	1.63742992061529	BP
GO:0006941	striated muscle contraction	160	2	0.69	0.15096	1.53533173299656	BP
GO:0048017	inositol lipid-mediated signaling	160	2	0.69	0.15096	1.53533173299656	BP
GO:1903169	regulation of calcium ion transmembrane transport	160	2	0.69	0.15096	1.53533173299656	BP
GO:0032392	DNA geometric change	38	1	0.16	0.15116	2.64385618977472	BP
GO:2000403	positive regulation of lymphocyte migration	38	1	0.16	0.15116	2.64385618977472	BP
GO:0014002	astrocyte development	38	1	0.16	0.15116	2.64385618977472	BP
GO:2001025	positive regulation of response to drug	38	1	0.16	0.15116	2.64385618977472	BP
GO:0043001	Golgi to plasma membrane protein transport	38	1	0.16	0.15116	2.64385618977472	BP
GO:1900026	positive regulation of substrate adhesion-dependent cell spreading	38	1	0.16	0.15116	2.64385618977472	BP
GO:0032781	positive regulation of ATPase activity	38	1	0.16	0.15116	2.64385618977472	BP
GO:0010831	positive regulation of myotube differentiation	38	1	0.16	0.15116	2.64385618977472	BP
GO:0051339	regulation of lyase activity	38	1	0.16	0.15116	2.64385618977472	BP
GO:0003230	cardiac atrium development	38	1	0.16	0.15116	2.64385618977472	BP
GO:0045005	DNA-dependent DNA replication maintenance of fidelity	38	1	0.16	0.15116	2.64385618977472	BP
GO:0032594	protein transport within lipid bilayer	38	1	0.16	0.15116	2.64385618977472	BP
GO:0008015	blood circulation	486	5	2.09	0.15175	1.2584251525812	BP
GO:0080135	regulation of cellular response to stress	664	6	2.85	0.15179	1.07400058144378	BP
GO:0043062	extracellular structure organization	314	3	1.35	0.15304	1.15200309344505	BP
GO:0055114	oxidation-reduction process	862	8	3.71	0.15339	1.10858081315392	BP
GO:0010952	positive regulation of peptidase activity	162	2	0.7	0.15395	1.51457317282976	BP
GO:0030902	hindbrain development	162	2	0.7	0.15395	1.51457317282976	BP
GO:0046885	regulation of hormone biosynthetic process	39	1	0.17	0.15481	2.55639334852439	BP
GO:0060251	regulation of glial cell proliferation	39	1	0.17	0.15481	2.55639334852439	BP
GO:1901021	positive regulation of calcium ion transmembrane transporter activity	39	1	0.17	0.15481	2.55639334852439	BP
GO:1902476	chloride transmembrane transport	39	1	0.17	0.15481	2.55639334852439	BP
GO:0044331	cell-cell adhesion mediated by cadherin	39	1	0.17	0.15481	2.55639334852439	BP
GO:0097009	energy homeostasis	39	1	0.17	0.15481	2.55639334852439	BP
GO:0010661	positive regulation of muscle cell apoptotic process	39	1	0.17	0.15481	2.55639334852439	BP
GO:1902692	regulation of neuroblast proliferation	39	1	0.17	0.15481	2.55639334852439	BP
GO:0010613	positive regulation of cardiac muscle hypertrophy	39	1	0.17	0.15481	2.55639334852439	BP
GO:0009620	response to fungus	39	1	0.17	0.15481	2.55639334852439	BP
GO:0060041	retina development in camera-type eye	163	2	0.7	0.15544	1.51457317282976	BP
GO:0051241	negative regulation of multicellular organismal process	1332	14	5.73	0.15549	1.28881978307542	BP
GO:0007264	small GTPase mediated signal transduction	485	4	2.09	0.15614	0.936497057693842	BP
GO:1902742	apoptotic process involved in development	42	2	0.18	0.15683	3.47393118833241	BP
GO:0051017	actin filament bundle assembly	164	2	0.71	0.15695	1.49410907027004	BP
GO:0006643	membrane lipid metabolic process	164	2	0.71	0.15695	1.49410907027004	BP
GO:0046425	regulation of JAK-STAT cascade	165	2	0.71	0.15845	1.49410907027004	BP
GO:0086004	regulation of cardiac muscle cell contraction	40	1	0.17	0.15845	2.55639334852439	BP
GO:0070884	regulation of calcineurin-NFAT signaling cascade	40	1	0.17	0.15845	2.55639334852439	BP
GO:0009409	response to cold	40	1	0.17	0.15845	2.55639334852439	BP
GO:0046627	negative regulation of insulin receptor signaling pathway	40	1	0.17	0.15845	2.55639334852439	BP
GO:2000273	positive regulation of signaling receptor activity	40	1	0.17	0.15845	2.55639334852439	BP
GO:0106056	regulation of calcineurin-mediated signaling	40	1	0.17	0.15845	2.55639334852439	BP
GO:0002686	negative regulation of leukocyte migration	40	1	0.17	0.15845	2.55639334852439	BP
GO:1903053	regulation of extracellular matrix organization	40	1	0.17	0.15845	2.55639334852439	BP
GO:0060325	face morphogenesis	40	1	0.17	0.15845	2.55639334852439	BP
GO:0014742	positive regulation of muscle hypertrophy	40	1	0.17	0.15845	2.55639334852439	BP
GO:0070371	ERK1 and ERK2 cascade	321	3	1.38	0.16022	1.12029423371771	BP
GO:1903523	negative regulation of blood circulation	42	2	0.18	0.16042	3.47393118833241	BP
GO:0003013	circulatory system process	497	5	2.14	0.16056	1.22431729826094	BP
GO:0061572	actin filament bundle organization	167	2	0.72	0.16147	1.47393118833241	BP
GO:0086009	membrane repolarization	41	1	0.18	0.16208	2.47393118833241	BP
GO:0032459	regulation of protein oligomerization	41	1	0.18	0.16208	2.47393118833241	BP
GO:0048873	homeostasis of number of cells within a tissue	41	1	0.18	0.16208	2.47393118833241	BP
GO:0035774	positive regulation of insulin secretion involved in cellular response to glucose stimulus	41	1	0.18	0.16208	2.47393118833241	BP
GO:0030501	positive regulation of bone mineralization	41	1	0.18	0.16208	2.47393118833241	BP
GO:0050685	positive regulation of mRNA processing	41	1	0.18	0.16208	2.47393118833241	BP
GO:1905521	regulation of macrophage migration	41	1	0.18	0.16208	2.47393118833241	BP
GO:0051154	negative regulation of striated muscle cell differentiation	41	1	0.18	0.16208	2.47393118833241	BP
GO:1903170	negative regulation of calcium ion transmembrane transport	41	1	0.18	0.16208	2.47393118833241	BP
GO:2001258	negative regulation of cation channel activity	41	1	0.18	0.16208	2.47393118833241	BP
GO:0046782	regulation of viral transcription	41	1	0.18	0.16208	2.47393118833241	BP
GO:0097237	cellular response to toxic substance	168	2	0.72	0.16298	1.47393118833241	BP
GO:0046486	glycerolipid metabolic process	325	3	1.4	0.16438	1.09953567355091	BP
GO:0045807	positive regulation of endocytosis	169	2	0.73	0.16450	1.45403163089471	BP
GO:0001890	placenta development	169	2	0.73	0.16450	1.45403163089471	BP
GO:0006935	chemotaxis	593	10	2.55	0.16470	1.97143084780323	BP
GO:0051716	cellular response to stimulus	7582	52	32.6	0.16569	0.673639658797377	BP
GO:0045740	positive regulation of DNA replication	42	1	0.18	0.16569	2.47393118833241	BP
GO:0030835	negative regulation of actin filament depolymerization	42	1	0.18	0.16569	2.47393118833241	BP
GO:1901985	positive regulation of protein acetylation	42	1	0.18	0.16569	2.47393118833241	BP
GO:0040018	positive regulation of multicellular organism growth	42	1	0.18	0.16569	2.47393118833241	BP
GO:0001709	cell fate determination	42	1	0.18	0.16569	2.47393118833241	BP
GO:1900015	regulation of cytokine production involved in inflammatory response	42	1	0.18	0.16569	2.47393118833241	BP
GO:2000826	regulation of heart morphogenesis	42	1	0.18	0.16569	2.47393118833241	BP
GO:0050691	regulation of defense response to virus by host	42	1	0.18	0.16569	2.47393118833241	BP
GO:0038083	peptidyl-tyrosine autophosphorylation	42	1	0.18	0.16569	2.47393118833241	BP
GO:0006687	glycosphingolipid metabolic process	42	1	0.18	0.16569	2.47393118833241	BP
GO:0097178	ruffle assembly	42	1	0.18	0.16569	2.47393118833241	BP
GO:1904892	regulation of STAT cascade	170	2	0.73	0.16601	1.45403163089471	BP
GO:2001242	regulation of intrinsic apoptotic signaling pathway	170	2	0.73	0.16601	1.45403163089471	BP
GO:0006816	calcium ion transport	423	6	1.82	0.16643	1.72102405029718	BP
GO:0042330	taxis	596	10	2.56	0.16762	1.96578428466209	BP
GO:0097435	supramolecular fiber organization	679	5	2.92	0.16800	0.77595972578207	BP
GO:0045862	positive regulation of proteolysis	329	3	1.41	0.16856	1.08926733809709	BP
GO:0006954	inflammatory response	680	5	2.92	0.16871	0.77595972578207	BP
GO:0000082	G1/S transition of mitotic cell cycle	172	2	0.74	0.16906	1.43440282414577	BP
GO:0035107	appendage morphogenesis	172	2	0.74	0.16906	1.43440282414577	BP
GO:0035108	limb morphogenesis	172	2	0.74	0.16906	1.43440282414577	BP
GO:0006629	lipid metabolic process	1251	8	5.38	0.16923	0.572393827218101	BP
GO:0007212	dopamine receptor signaling pathway	43	1	0.18	0.16928	2.47393118833241	BP
GO:0048246	macrophage chemotaxis	43	1	0.18	0.16928	2.47393118833241	BP
GO:0032371	regulation of sterol transport	43	1	0.18	0.16928	2.47393118833241	BP
GO:0032374	regulation of cholesterol transport	43	1	0.18	0.16928	2.47393118833241	BP
GO:0086002	cardiac muscle cell action potential involved in contraction	43	1	0.18	0.16928	2.47393118833241	BP
GO:0030890	positive regulation of B cell proliferation	43	1	0.18	0.16928	2.47393118833241	BP
GO:0043616	keratinocyte proliferation	43	1	0.18	0.16928	2.47393118833241	BP
GO:0003416	endochondral bone growth	43	1	0.18	0.16928	2.47393118833241	BP
GO:0045823	positive regulation of heart contraction	43	1	0.18	0.16928	2.47393118833241	BP
GO:0031128	developmental induction	43	1	0.18	0.16928	2.47393118833241	BP
GO:0060964	regulation of gene silencing by miRNA	43	1	0.18	0.16928	2.47393118833241	BP
GO:0043086	negative regulation of catalytic activity	682	5	2.93	0.17012	0.771027430239839	BP
GO:0097746	regulation of blood vessel diameter	173	2	0.74	0.17058	1.43440282414577	BP
GO:0035296	regulation of tube diameter	173	2	0.74	0.17058	1.43440282414577	BP
GO:0050880	regulation of blood vessel size	173	2	0.74	0.17058	1.43440282414577	BP
GO:1900180	regulation of protein localization to nucleus	121	4	0.52	0.17158	2.94341647163363	BP
GO:0010977	negative regulation of neuron projection development	174	2	0.75	0.17211	1.41503749927884	BP
GO:0035150	regulation of tube size	174	2	0.75	0.17211	1.41503749927884	BP
GO:0008016	regulation of heart contraction	177	3	0.76	0.17216	1.9808911770523	BP
GO:0060135	maternal process involved in female pregnancy	44	1	0.19	0.17286	2.39592867633114	BP
GO:0042307	positive regulation of protein import into nucleus	44	1	0.19	0.17286	2.39592867633114	BP
GO:0006904	vesicle docking involved in exocytosis	44	1	0.19	0.17286	2.39592867633114	BP
GO:1900077	negative regulation of cellular response to insulin stimulus	44	1	0.19	0.17286	2.39592867633114	BP
GO:0001569	branching involved in blood vessel morphogenesis	44	1	0.19	0.17286	2.39592867633114	BP
GO:0050918	positive chemotaxis	44	1	0.19	0.17286	2.39592867633114	BP
GO:0090066	regulation of anatomical structure size	558	7	2.4	0.17362	1.54432051622381	BP
GO:0001941	postsynaptic membrane organization	45	1	0.19	0.17643	2.39592867633114	BP
GO:0019228	neuronal action potential	45	1	0.19	0.17643	2.39592867633114	BP
GO:0006378	mRNA polyadenylation	45	1	0.19	0.17643	2.39592867633114	BP
GO:0014059	regulation of dopamine secretion	45	1	0.19	0.17643	2.39592867633114	BP
GO:0035136	forelimb morphogenesis	45	1	0.19	0.17643	2.39592867633114	BP
GO:0014046	dopamine secretion	45	1	0.19	0.17643	2.39592867633114	BP
GO:0002534	cytokine production involved in inflammatory response	45	1	0.19	0.17643	2.39592867633114	BP
GO:0048536	spleen development	45	1	0.19	0.17643	2.39592867633114	BP
GO:0007628	adult walking behavior	45	1	0.19	0.17643	2.39592867633114	BP
GO:0003254	regulation of membrane depolarization	45	1	0.19	0.17643	2.39592867633114	BP
GO:0045010	actin nucleation	45	1	0.19	0.17643	2.39592867633114	BP
GO:0050974	detection of mechanical stimulus involved in sensory perception	45	1	0.19	0.17643	2.39592867633114	BP
GO:0071526	semaphorin-plexin signaling pathway	45	1	0.19	0.17643	2.39592867633114	BP
GO:0051588	regulation of neurotransmitter transport	177	2	0.76	0.17671	1.39592867633114	BP
GO:0031589	cell-substrate adhesion	338	3	1.45	0.17808	1.04890960048095	BP
GO:0052548	regulation of endopeptidase activity	338	3	1.45	0.17808	1.04890960048095	BP
GO:0042593	glucose homeostasis	265	5	1.14	0.17900	2.13289427049735	BP
GO:0120032	regulation of plasma membrane bounded cell projection assembly	182	3	0.78	0.17974	1.94341647163363	BP
GO:0010951	negative regulation of endopeptidase activity	179	2	0.77	0.17978	1.37706964907982	BP
GO:0007416	synapse assembly	179	2	0.77	0.17978	1.37706964907982	BP
GO:0060147	regulation of posttranscriptional gene silencing	46	1	0.2	0.17997	2.32192809488736	BP
GO:0021772	olfactory bulb development	46	1	0.2	0.17997	2.32192809488736	BP
GO:2000404	regulation of T cell migration	46	1	0.2	0.17997	2.32192809488736	BP
GO:0043029	T cell homeostasis	46	1	0.2	0.17997	2.32192809488736	BP
GO:0016574	histone ubiquitination	46	1	0.2	0.17997	2.32192809488736	BP
GO:0030517	negative regulation of axon extension	46	1	0.2	0.17997	2.32192809488736	BP
GO:0090279	regulation of calcium ion import	46	1	0.2	0.17997	2.32192809488736	BP
GO:0031111	negative regulation of microtubule polymerization or depolymerization	46	1	0.2	0.17997	2.32192809488736	BP
GO:0060966	regulation of gene silencing by RNA	46	1	0.2	0.17997	2.32192809488736	BP
GO:0060323	head morphogenesis	46	1	0.2	0.17997	2.32192809488736	BP
GO:0098868	bone growth	46	1	0.2	0.17997	2.32192809488736	BP
GO:0033120	positive regulation of RNA splicing	46	1	0.2	0.17997	2.32192809488736	BP
GO:0022602	ovulation cycle process	46	1	0.2	0.17997	2.32192809488736	BP
GO:0033500	carbohydrate homeostasis	266	5	1.14	0.18049	2.13289427049735	BP
GO:0050878	regulation of body fluid levels	341	3	1.47	0.18129	1.02914634565952	BP
GO:2001252	positive regulation of chromosome organization	180	2	0.77	0.18132	1.37706964907982	BP
GO:0060491	regulation of cell projection assembly	184	3	0.79	0.18279	1.92503794231878	BP
GO:0006368	transcription elongation from RNA polymerase II promoter	47	1	0.2	0.18351	2.32192809488736	BP
GO:0021532	neural tube patterning	47	1	0.2	0.18351	2.32192809488736	BP
GO:0030857	negative regulation of epithelial cell differentiation	47	1	0.2	0.18351	2.32192809488736	BP
GO:0043631	RNA polyadenylation	47	1	0.2	0.18351	2.32192809488736	BP
GO:0071300	cellular response to retinoic acid	47	1	0.2	0.18351	2.32192809488736	BP
GO:0007520	myoblast fusion	47	1	0.2	0.18351	2.32192809488736	BP
GO:0019098	reproductive behavior	47	1	0.2	0.18351	2.32192809488736	BP
GO:0003179	heart valve morphogenesis	47	1	0.2	0.18351	2.32192809488736	BP
GO:0051489	regulation of filopodium assembly	47	1	0.2	0.18351	2.32192809488736	BP
GO:0090659	walking behavior	47	1	0.2	0.18351	2.32192809488736	BP
GO:0045907	positive regulation of vasoconstriction	47	1	0.2	0.18351	2.32192809488736	BP
GO:0032870	cellular response to hormone stimulus	519	4	2.23	0.18456	0.84295628985442	BP
GO:1902903	regulation of supramolecular fiber organization	346	3	1.49	0.18668	1.00965017003372	BP
GO:0061180	mammary gland epithelium development	77	3	0.33	0.18690	3.18442457113743	BP
GO:0048701	embryonic cranial skeleton morphogenesis	48	1	0.21	0.18703	2.25153876699596	BP
GO:0021988	olfactory lobe development	48	1	0.21	0.18703	2.25153876699596	BP
GO:1903115	regulation of actin filament-based movement	48	1	0.21	0.18703	2.25153876699596	BP
GO:0016310	phosphorylation	2155	17	9.27	0.18735	0.874893502399533	BP
GO:0006473	protein acetylation	187	3	0.8	0.18738	1.90689059560852	BP
GO:0050727	regulation of inflammatory response	347	3	1.49	0.18776	1.00965017003372	BP
GO:0051668	localization within membrane	185	2	0.8	0.18906	1.32192809488736	BP
GO:0001764	neuron migration	185	2	0.8	0.18906	1.32192809488736	BP
GO:0030534	adult behavior	185	2	0.8	0.18906	1.32192809488736	BP
GO:0045787	positive regulation of cell cycle	349	3	1.5	0.18993	1	BP
GO:1904062	regulation of cation transmembrane transport	349	3	1.5	0.18993	1	BP
GO:0099054	presynapse assembly	49	1	0.21	0.19053	2.25153876699596	BP
GO:0070169	positive regulation of biomineral tissue development	49	1	0.21	0.19053	2.25153876699596	BP
GO:0033173	calcineurin-NFAT signaling cascade	49	1	0.21	0.19053	2.25153876699596	BP
GO:0061351	neural precursor cell proliferation	186	2	0.8	0.19061	1.32192809488736	BP
GO:0044843	cell cycle G1/S phase transition	186	2	0.8	0.19061	1.32192809488736	BP
GO:0120035	regulation of plasma membrane bounded cell projection organization	770	8	3.31	0.19209	1.27316878296751	BP
GO:0043491	protein kinase B signaling	187	2	0.8	0.19217	1.32192809488736	BP
GO:0007610	behavior	714	5	3.07	0.19340	0.703689439291908	BP
GO:0007519	skeletal muscle tissue development	188	2	0.81	0.19372	1.3040061868901	BP
GO:0044706	multi-multicellular organism process	188	2	0.81	0.19372	1.3040061868901	BP
GO:0071622	regulation of granulocyte chemotaxis	50	1	0.21	0.19402	2.25153876699596	BP
GO:0045124	regulation of bone resorption	50	1	0.21	0.19402	2.25153876699596	BP
GO:0051055	negative regulation of lipid biosynthetic process	50	1	0.21	0.19402	2.25153876699596	BP
GO:0030865	cortical cytoskeleton organization	50	1	0.21	0.19402	2.25153876699596	BP
GO:0050891	multicellular organismal water homeostasis	50	1	0.21	0.19402	2.25153876699596	BP
GO:0030834	regulation of actin filament depolymerization	50	1	0.21	0.19402	2.25153876699596	BP
GO:0060612	adipose tissue development	50	1	0.21	0.19402	2.25153876699596	BP
GO:0032715	negative regulation of interleukin-6 production	50	1	0.21	0.19402	2.25153876699596	BP
GO:0048666	neuron development	1217	13	5.23	0.19499	1.31362877166888	BP
GO:0007259	JAK-STAT cascade	189	2	0.81	0.19528	1.3040061868901	BP
GO:0048585	negative regulation of response to stimulus	1574	17	6.77	0.19695	1.32830700745007	BP
GO:0031018	endocrine pancreas development	51	1	0.22	0.19749	2.18442457113743	BP
GO:0051954	positive regulation of amine transport	51	1	0.22	0.19749	2.18442457113743	BP
GO:0046189	phenol-containing compound biosynthetic process	51	1	0.22	0.19749	2.18442457113743	BP
GO:0032648	regulation of interferon-beta production	51	1	0.22	0.19749	2.18442457113743	BP
GO:0060412	ventricular septum morphogenesis	51	1	0.22	0.19749	2.18442457113743	BP
GO:0030901	midbrain development	51	1	0.22	0.19749	2.18442457113743	BP
GO:0031344	regulation of cell projection organization	779	8	3.35	0.19860	1.25583890442959	BP
GO:0051493	regulation of cytoskeleton organization	536	4	2.3	0.19937	0.79836613883035	BP
GO:0022607	cellular component assembly	2787	16	11.98	0.19941	0.417443996985939	BP
GO:0042060	wound healing	359	3	1.54	0.20087	0.96203214980098	BP
GO:0097720	calcineurin-mediated signaling	52	1	0.22	0.20095	2.18442457113743	BP
GO:0060760	positive regulation of response to cytokine stimulus	52	1	0.22	0.20095	2.18442457113743	BP
GO:0032481	positive regulation of type I interferon production	52	1	0.22	0.20095	2.18442457113743	BP
GO:0035176	social behavior	52	1	0.22	0.20095	2.18442457113743	BP
GO:0001895	retina homeostasis	52	1	0.22	0.20095	2.18442457113743	BP
GO:2001222	regulation of neuron migration	52	1	0.22	0.20095	2.18442457113743	BP
GO:0051703	intraspecies interaction between organisms	52	1	0.22	0.20095	2.18442457113743	BP
GO:1902905	positive regulation of supramolecular fiber organization	193	2	0.83	0.20153	1.2688167584278	BP
GO:0048771	tissue remodeling	193	2	0.83	0.20153	1.2688167584278	BP
GO:0031349	positive regulation of defense response	361	3	1.55	0.20307	0.952694285221643	BP
GO:0006469	negative regulation of protein kinase activity	194	2	0.83	0.20309	1.2688167584278	BP
GO:0097696	STAT cascade	194	2	0.83	0.20309	1.2688167584278	BP
GO:0006974	cellular response to DNA damage stimulus	737	6	3.17	0.20372	0.920479660356474	BP
GO:0008217	regulation of blood pressure	198	3	0.85	0.20434	1.81942775435818	BP
GO:0009948	anterior/posterior axis specification	53	1	0.23	0.20440	2.12029423371771	BP
GO:0014014	negative regulation of gliogenesis	53	1	0.23	0.20440	2.12029423371771	BP
GO:0002548	monocyte chemotaxis	53	1	0.23	0.20440	2.12029423371771	BP
GO:0043666	regulation of phosphoprotein phosphatase activity	53	1	0.23	0.20440	2.12029423371771	BP
GO:0045777	positive regulation of blood pressure	53	1	0.23	0.20440	2.12029423371771	BP
GO:1900024	regulation of substrate adhesion-dependent cell spreading	53	1	0.23	0.20440	2.12029423371771	BP
GO:0061900	glial cell activation	53	1	0.23	0.20440	2.12029423371771	BP
GO:0043392	negative regulation of DNA binding	53	1	0.23	0.20440	2.12029423371771	BP
GO:0072698	protein localization to microtubule cytoskeleton	53	1	0.23	0.20440	2.12029423371771	BP
GO:0035065	regulation of histone acetylation	53	1	0.23	0.20440	2.12029423371771	BP
GO:0055078	sodium ion homeostasis	53	1	0.23	0.20440	2.12029423371771	BP
GO:0046148	pigment biosynthetic process	53	1	0.23	0.20440	2.12029423371771	BP
GO:0098815	modulation of excitatory postsynaptic potential	53	1	0.23	0.20440	2.12029423371771	BP
GO:0032608	interferon-beta production	53	1	0.23	0.20440	2.12029423371771	BP
GO:0045933	positive regulation of muscle contraction	53	1	0.23	0.20440	2.12029423371771	BP
GO:0007266	Rho protein signal transduction	195	2	0.84	0.20466	1.25153876699596	BP
GO:1902275	regulation of chromatin organization	195	2	0.84	0.20466	1.25153876699596	BP
GO:0003205	cardiac chamber development	196	2	0.84	0.20623	1.25153876699596	BP
GO:0018193	peptidyl-amino acid modification	1134	8	4.88	0.20641	0.713118852211838	BP
GO:0043408	regulation of MAPK cascade	732	5	3.15	0.20697	0.666576266274808	BP
GO:0048736	appendage development	197	2	0.85	0.20780	1.23446525363702	BP
GO:0071236	cellular response to antibiotic	197	2	0.85	0.20780	1.23446525363702	BP
GO:0060173	limb development	197	2	0.85	0.20780	1.23446525363702	BP
GO:0032350	regulation of hormone metabolic process	54	1	0.23	0.20783	2.12029423371771	BP
GO:0086001	cardiac muscle cell action potential	54	1	0.23	0.20783	2.12029423371771	BP
GO:0046503	glycerolipid catabolic process	54	1	0.23	0.20783	2.12029423371771	BP
GO:0030042	actin filament depolymerization	54	1	0.23	0.20783	2.12029423371771	BP
GO:0051496	positive regulation of stress fiber assembly	54	1	0.23	0.20783	2.12029423371771	BP
GO:0045687	positive regulation of glial cell differentiation	54	1	0.23	0.20783	2.12029423371771	BP
GO:2000648	positive regulation of stem cell proliferation	54	1	0.23	0.20783	2.12029423371771	BP
GO:0050922	negative regulation of chemotaxis	54	1	0.23	0.20783	2.12029423371771	BP
GO:0003044	regulation of systemic arterial blood pressure mediated by a chemical signal	54	1	0.23	0.20783	2.12029423371771	BP
GO:0009117	nucleotide metabolic process	546	4	2.35	0.20826	0.767339243209725	BP
GO:0098657	import into cell	734	5	3.16	0.20850	0.662003536484984	BP
GO:0044255	cellular lipid metabolic process	927	6	3.99	0.20858	0.588573754273535	BP
GO:0051254	positive regulation of RNA metabolic process	1632	17	7.02	0.20879	1.2759918107205	BP
GO:0070647	protein modification by small protein conjugation or removal	735	5	3.16	0.20927	0.662003536484984	BP
GO:1901214	regulation of neuron death	367	3	1.58	0.20972	0.925037942318778	BP
GO:0051099	positive regulation of binding	205	4	0.88	0.21008	2.18442457113743	BP
GO:0034097	response to cytokine	981	9	4.22	0.21079	1.09268200250985	BP
GO:0070507	regulation of microtubule cytoskeleton organization	199	2	0.86	0.21094	1.21759143507263	BP
GO:2000377	regulation of reactive oxygen species metabolic process	199	2	0.86	0.21094	1.21759143507263	BP
GO:0051347	positive regulation of transferase activity	549	4	2.36	0.21094	0.761213140412884	BP
GO:0046513	ceramide biosynthetic process	55	1	0.24	0.21124	2.05889368905357	BP
GO:0046676	negative regulation of insulin secretion	55	1	0.24	0.21124	2.05889368905357	BP
GO:1903539	protein localization to postsynaptic membrane	55	1	0.24	0.21124	2.05889368905357	BP
GO:0045773	positive regulation of axon extension	55	1	0.24	0.21124	2.05889368905357	BP
GO:0001505	regulation of neurotransmitter levels	369	3	1.59	0.21195	0.915935735211525	BP
GO:0051224	negative regulation of protein transport	204	3	0.88	0.21212	1.76938707185858	BP
GO:0002685	regulation of leukocyte migration	200	2	0.86	0.21251	1.21759143507263	BP
GO:0051649	establishment of localization in cell	1897	14	8.16	0.21300	0.778785769860833	BP
GO:0006928	movement of cell or subcellular component	2008	23	8.63	0.21362	1.41420139665278	BP
GO:0043281	regulation of cysteine-type endopeptidase activity involved in apoptotic process	201	2	0.86	0.21409	1.21759143507263	BP
GO:0051606	detection of stimulus	227	5	0.98	0.21436	2.35107444054688	BP
GO:0030104	water homeostasis	56	1	0.24	0.21464	2.05889368905357	BP
GO:0099172	presynapse organization	56	1	0.24	0.21464	2.05889368905357	BP
GO:0007588	excretion	56	1	0.24	0.21464	2.05889368905357	BP
GO:0048538	thymus development	56	1	0.24	0.21464	2.05889368905357	BP
GO:1905517	macrophage migration	56	1	0.24	0.21464	2.05889368905357	BP
GO:0043330	response to exogenous dsRNA	56	1	0.24	0.21464	2.05889368905357	BP
GO:0006753	nucleoside phosphate metabolic process	554	4	2.38	0.21545	0.749038426466781	BP
GO:0032879	regulation of localization	2823	30	12.14	0.21563	1.30519407912756	BP
GO:0051480	regulation of cytosolic calcium ion concentration	373	3	1.6	0.21643	0.906890595608518	BP
GO:0070838	divalent metal ion transport	471	6	2.03	0.21704	1.5634827733107	BP
GO:0007160	cell-matrix adhesion	203	2	0.87	0.21724	1.200912693926	BP
GO:0010975	regulation of neuron projection development	601	6	2.58	0.21733	1.21759143507263	BP
GO:1901135	carbohydrate derivative metabolic process	991	8	4.26	0.21791	0.909146569548887	BP
GO:0051893	regulation of focal adhesion assembly	57	1	0.25	0.21803	2	BP
GO:0048260	positive regulation of receptor-mediated endocytosis	57	1	0.25	0.21803	2	BP
GO:0046622	positive regulation of organ growth	57	1	0.25	0.21803	2	BP
GO:0002067	glandular epithelial cell differentiation	57	1	0.25	0.21803	2	BP
GO:0009247	glycolipid biosynthetic process	57	1	0.25	0.21803	2	BP
GO:0048016	inositol phosphate-mediated signaling	57	1	0.25	0.21803	2	BP
GO:0090109	regulation of cell-substrate junction assembly	57	1	0.25	0.21803	2	BP
GO:0051310	metaphase plate congression	57	1	0.25	0.21803	2	BP
GO:0072678	T cell migration	57	1	0.25	0.21803	2	BP
GO:0071333	cellular response to glucose stimulus	140	4	0.6	0.21882	2.73696559416621	BP
GO:0031032	actomyosin structure organization	204	2	0.88	0.21882	1.18442457113743	BP
GO:0042098	T cell proliferation	204	2	0.88	0.21882	1.18442457113743	BP
GO:0007188	adenylate cyclase-modulating G protein-coupled receptor signaling pathway	204	2	0.88	0.21882	1.18442457113743	BP
GO:0040011	locomotion	1810	22	7.78	0.21979	1.49966146342583	BP
GO:1904950	negative regulation of establishment of protein localization	209	3	0.9	0.21991	1.73696559416621	BP
GO:0072511	divalent inorganic cation transport	474	6	2.04	0.22031	1.55639334852439	BP
GO:0072359	circulatory system development	1143	7	4.91	0.22052	0.511631897517636	BP
GO:0070098	chemokine-mediated signaling pathway	58	1	0.25	0.22140	2	BP
GO:0003170	heart valve development	58	1	0.25	0.22140	2	BP
GO:0061337	cardiac conduction	58	1	0.25	0.22140	2	BP
GO:0043954	cellular component maintenance	58	1	0.25	0.22140	2	BP
GO:0070936	protein K48-linked ubiquitination	58	1	0.25	0.22140	2	BP
GO:0015807	L-amino acid transport	58	1	0.25	0.22140	2	BP
GO:0007623	circadian rhythm	207	2	0.89	0.22356	1.16812275880833	BP
GO:0031400	negative regulation of protein modification process	563	4	2.42	0.22362	0.72499295250013	BP
GO:0051246	regulation of protein metabolic process	2678	20	11.51	0.22374	0.797112166529857	BP
GO:0043583	ear development	239	4	1.03	0.22436	1.95735566259151	BP
GO:0098661	inorganic anion transmembrane transport	59	1	0.25	0.22475	2	BP
GO:2000401	regulation of lymphocyte migration	59	1	0.25	0.22475	2	BP
GO:1901016	regulation of potassium ion transmembrane transporter activity	59	1	0.25	0.22475	2	BP
GO:0060711	labyrinthine layer development	59	1	0.25	0.22475	2	BP
GO:0044380	protein localization to cytoskeleton	59	1	0.25	0.22475	2	BP
GO:0008347	glial cell migration	59	1	0.25	0.22475	2	BP
GO:0032835	glomerulus development	59	1	0.25	0.22475	2	BP
GO:0042698	ovulation cycle	59	1	0.25	0.22475	2	BP
GO:0031124	mRNA 3'-end processing	59	1	0.25	0.22475	2	BP
GO:0015872	dopamine transport	59	1	0.25	0.22475	2	BP
GO:1903307	positive regulation of regulated secretory pathway	59	1	0.25	0.22475	2	BP
GO:0051148	negative regulation of muscle cell differentiation	59	1	0.25	0.22475	2	BP
GO:0016447	somatic recombination of immunoglobulin gene segments	59	1	0.25	0.22475	2	BP
GO:0033157	regulation of intracellular protein transport	208	2	0.89	0.22514	1.16812275880833	BP
GO:0071331	cellular response to hexose stimulus	142	4	0.61	0.22534	2.71311885221184	BP
GO:0032722	positive regulation of chemokine production	63	2	0.27	0.22587	2.88896868761126	BP
GO:0001775	cell activation	954	6	4.1	0.22717	0.549338590990435	BP
GO:0051260	protein homooligomerization	383	3	1.65	0.22769	0.862496476250065	BP
GO:0046850	regulation of bone remodeling	60	1	0.26	0.22810	1.94341647163363	BP
GO:0001947	heart looping	60	1	0.26	0.22810	1.94341647163363	BP
GO:0046847	filopodium assembly	60	1	0.26	0.22810	1.94341647163363	BP
GO:2000134	negative regulation of G1/S transition of mitotic cell cycle	60	1	0.26	0.22810	1.94341647163363	BP
GO:0007595	lactation	60	1	0.26	0.22810	1.94341647163363	BP
GO:0030837	negative regulation of actin filament polymerization	60	1	0.26	0.22810	1.94341647163363	BP
GO:0071156	regulation of cell cycle arrest	60	1	0.26	0.22810	1.94341647163363	BP
GO:0060324	face development	60	1	0.26	0.22810	1.94341647163363	BP
GO:0050982	detection of mechanical stimulus	60	1	0.26	0.22810	1.94341647163363	BP
GO:0051216	cartilage development	210	2	0.9	0.22831	1.15200309344505	BP
GO:1901564	organonitrogen compound metabolic process	6006	37	25.82	0.22853	0.519036270096484	BP
GO:0071326	cellular response to monosaccharide stimulus	143	4	0.61	0.22858	2.71311885221184	BP
GO:0060047	heart contraction	214	3	0.92	0.22928	1.70525673443887	BP
GO:0032880	regulation of protein localization	1036	15	4.45	0.22945	1.75308525952948	BP
GO:0048729	tissue morphogenesis	672	11	2.89	0.23071	1.92836212591134	BP
GO:0048286	lung alveolus development	61	1	0.26	0.23143	1.94341647163363	BP
GO:0006493	protein O-linked glycosylation	61	1	0.26	0.23143	1.94341647163363	BP
GO:0061951	establishment of protein localization to plasma membrane	61	1	0.26	0.23143	1.94341647163363	BP
GO:0045840	positive regulation of mitotic nuclear division	61	1	0.26	0.23143	1.94341647163363	BP
GO:0045600	positive regulation of fat cell differentiation	61	1	0.26	0.23143	1.94341647163363	BP
GO:0042058	regulation of epidermal growth factor receptor signaling pathway	61	1	0.26	0.23143	1.94341647163363	BP
GO:0043966	histone H3 acetylation	63	2	0.27	0.23244	2.88896868761126	BP
GO:0072358	cardiovascular system development	765	5	3.29	0.23265	0.603840510926845	BP
GO:0022407	regulation of cell-cell adhesion	393	4	1.69	0.23293	1.24297675349254	BP
GO:0048639	positive regulation of developmental growth	213	2	0.92	0.23306	1.12029423371771	BP
GO:0033673	negative regulation of kinase activity	214	2	0.92	0.23465	1.12029423371771	BP
GO:0045454	cell redox homeostasis	62	1	0.27	0.23474	1.88896868761126	BP
GO:0006367	transcription initiation from RNA polymerase II promoter	62	1	0.27	0.23474	1.88896868761126	BP
GO:0010171	body morphogenesis	62	1	0.27	0.23474	1.88896868761126	BP
GO:0030858	positive regulation of epithelial cell differentiation	62	1	0.27	0.23474	1.88896868761126	BP
GO:0000381	regulation of alternative mRNA splicing, via spliceosome	62	1	0.27	0.23474	1.88896868761126	BP
GO:2000756	regulation of peptidyl-lysine acetylation	62	1	0.27	0.23474	1.88896868761126	BP
GO:0048008	platelet-derived growth factor receptor signaling pathway	62	1	0.27	0.23474	1.88896868761126	BP
GO:0045668	negative regulation of osteoblast differentiation	62	1	0.27	0.23474	1.88896868761126	BP
GO:0043331	response to dsRNA	62	1	0.27	0.23474	1.88896868761126	BP
GO:0022603	regulation of anatomical structure morphogenesis	1076	11	4.63	0.23556	1.24841942515179	BP
GO:0035265	organ growth	215	2	0.92	0.23624	1.12029423371771	BP
GO:0032970	regulation of actin filament-based process	391	3	1.68	0.23679	0.836501267717121	BP
GO:0043161	proteasome-mediated ubiquitin-dependent protein catabolic process	391	3	1.68	0.23679	0.836501267717121	BP
GO:0051495	positive regulation of cytoskeleton organization	216	2	0.93	0.23783	1.10469737866669	BP
GO:0048278	vesicle docking	63	1	0.27	0.23804	1.88896868761126	BP
GO:0046579	positive regulation of Ras protein signal transduction	63	1	0.27	0.23804	1.88896868761126	BP
GO:0070059	intrinsic apoptotic signaling pathway in response to endoplasmic reticulum stress	63	1	0.27	0.23804	1.88896868761126	BP
GO:0010830	regulation of myotube differentiation	63	1	0.27	0.23804	1.88896868761126	BP
GO:0043462	regulation of ATPase activity	63	1	0.27	0.23804	1.88896868761126	BP
GO:0060999	positive regulation of dendritic spine development	63	1	0.27	0.23804	1.88896868761126	BP
GO:0032677	regulation of interleukin-8 production	63	1	0.27	0.23804	1.88896868761126	BP
GO:0006796	phosphate-containing compound metabolic process	2908	20	12.5	0.23862	0.678071905112638	BP
GO:0003006	developmental process involved in reproduction	774	5	3.33	0.23982	0.586405917590825	BP
GO:0010564	regulation of cell cycle process	581	4	2.5	0.24020	0.678071905112638	BP
GO:0043406	positive regulation of MAP kinase activity	218	2	0.94	0.24100	1.08926733809709	BP
GO:0048518	positive regulation of biological process	5997	45	25.78	0.24111	0.803672737742748	BP
GO:0002763	positive regulation of myeloid leukocyte differentiation	64	1	0.28	0.24133	1.83650126771712	BP
GO:0150076	neuroinflammatory response	64	1	0.28	0.24133	1.83650126771712	BP
GO:0042306	regulation of protein import into nucleus	64	1	0.28	0.24133	1.83650126771712	BP
GO:0045123	cellular extravasation	64	1	0.28	0.24133	1.83650126771712	BP
GO:0031638	zymogen activation	64	1	0.28	0.24133	1.83650126771712	BP
GO:0006487	protein N-linked glycosylation	64	1	0.28	0.24133	1.83650126771712	BP
GO:0007566	embryo implantation	64	1	0.28	0.24133	1.83650126771712	BP
GO:0071479	cellular response to ionizing radiation	64	1	0.28	0.24133	1.83650126771712	BP
GO:0032233	positive regulation of actin filament bundle assembly	64	1	0.28	0.24133	1.83650126771712	BP
GO:0030512	negative regulation of transforming growth factor beta receptor signaling pathway	64	1	0.28	0.24133	1.83650126771712	BP
GO:0060042	retina morphogenesis in camera-type eye	64	1	0.28	0.24133	1.83650126771712	BP
GO:0051926	negative regulation of calcium ion transport	64	1	0.28	0.24133	1.83650126771712	BP
GO:0009880	embryonic pattern specification	64	1	0.28	0.24133	1.83650126771712	BP
GO:1902807	negative regulation of cell cycle G1/S phase transition	64	1	0.28	0.24133	1.83650126771712	BP
GO:0006893	Golgi to plasma membrane transport	64	1	0.28	0.24133	1.83650126771712	BP
GO:1903391	regulation of adherens junction organization	64	1	0.28	0.24133	1.83650126771712	BP
GO:1901698	response to nitrogen compound	976	6	4.2	0.24271	0.514573172829758	BP
GO:0051640	organelle localization	593	5	2.55	0.24426	0.971430847803229	BP
GO:0045739	positive regulation of DNA repair	65	1	0.28	0.24460	1.83650126771712	BP
GO:0001707	mesoderm formation	65	1	0.28	0.24460	1.83650126771712	BP
GO:0009064	glutamine family amino acid metabolic process	65	1	0.28	0.24460	1.83650126771712	BP
GO:0016445	somatic diversification of immunoglobulins	65	1	0.28	0.24460	1.83650126771712	BP
GO:0003015	heart process	224	3	0.96	0.24499	1.64385618977472	BP
GO:0007015	actin filament organization	399	3	1.72	0.24595	0.802553935793783	BP
GO:0050670	regulation of lymphocyte proliferation	222	2	0.95	0.24737	1.07400058144378	BP
GO:0042440	pigment metabolic process	66	1	0.28	0.24786	1.83650126771712	BP
GO:0019748	secondary metabolic process	66	1	0.28	0.24786	1.83650126771712	BP
GO:1903845	negative regulation of cellular response to transforming growth factor beta stimulus	66	1	0.28	0.24786	1.83650126771712	BP
GO:0140253	cell-cell fusion	66	1	0.28	0.24786	1.83650126771712	BP
GO:0090278	negative regulation of peptide hormone secretion	66	1	0.28	0.24786	1.83650126771712	BP
GO:1901184	regulation of ERBB signaling pathway	66	1	0.28	0.24786	1.83650126771712	BP
GO:0000768	syncytium formation by plasma membrane fusion	66	1	0.28	0.24786	1.83650126771712	BP
GO:1904888	cranial skeletal system development	66	1	0.28	0.24786	1.83650126771712	BP
GO:0009719	response to endogenous stimulus	1408	9	6.05	0.24812	0.57298985905508	BP
GO:0061061	muscle structure development	690	7	2.97	0.24929	1.23689199103156	BP
GO:0006793	phosphorus metabolic process	2930	20	12.6	0.24952	0.666576266274808	BP
GO:0010948	negative regulation of cell cycle process	224	2	0.96	0.25055	1.05889368905357	BP
GO:0032944	regulation of mononuclear cell proliferation	224	2	0.96	0.25055	1.05889368905357	BP
GO:0071322	cellular response to carbohydrate stimulus	150	4	0.64	0.25089	2.64385618977472	BP
GO:0000165	MAPK cascade	788	5	3.39	0.25108	0.560642821525743	BP
GO:2000179	positive regulation of neural precursor cell proliferation	67	1	0.29	0.25110	1.78587519464715	BP
GO:0050771	negative regulation of axonogenesis	67	1	0.29	0.25110	1.78587519464715	BP
GO:0030888	regulation of B cell proliferation	67	1	0.29	0.25110	1.78587519464715	BP
GO:0061371	determination of heart left/right asymmetry	67	1	0.29	0.25110	1.78587519464715	BP
GO:0003143	embryonic heart tube morphogenesis	67	1	0.29	0.25110	1.78587519464715	BP
GO:0010633	negative regulation of epithelial cell migration	67	1	0.29	0.25110	1.78587519464715	BP
GO:0043113	receptor clustering	67	1	0.29	0.25110	1.78587519464715	BP
GO:0043299	leukocyte degranulation	67	1	0.29	0.25110	1.78587519464715	BP
GO:0048522	positive regulation of cellular process	5302	40	22.8	0.25134	0.810966175609983	BP
GO:0070997	neuron death	404	3	1.74	0.25171	0.785875194647153	BP
GO:0060828	regulation of canonical Wnt signaling pathway	226	2	0.97	0.25374	1.0439433475876	BP
GO:0051146	striated muscle cell differentiation	314	5	1.35	0.25378	1.88896868761126	BP
GO:1990868	response to chemokine	68	1	0.29	0.25433	1.78587519464715	BP
GO:1990869	cellular response to chemokine	68	1	0.29	0.25433	1.78587519464715	BP
GO:0006949	syncytium formation	68	1	0.29	0.25433	1.78587519464715	BP
GO:2000107	negative regulation of leukocyte apoptotic process	68	1	0.29	0.25433	1.78587519464715	BP
GO:0002562	somatic diversification of immune receptors via germline recombination within a single locus	68	1	0.29	0.25433	1.78587519464715	BP
GO:0051453	regulation of intracellular pH	68	1	0.29	0.25433	1.78587519464715	BP
GO:0016444	somatic cell DNA recombination	68	1	0.29	0.25433	1.78587519464715	BP
GO:2001021	negative regulation of response to DNA damage stimulus	70	2	0.3	0.25506	2.73696559416621	BP
GO:0043543	protein acylation	231	3	0.99	0.25601	1.59946207041627	BP
GO:1903531	negative regulation of secretion by cell	232	3	1	0.25603	1.58496250072116	BP
GO:0001933	negative regulation of protein phosphorylation	408	3	1.75	0.25633	0.777607578663552	BP
GO:0046578	regulation of Ras protein signal transduction	228	2	0.98	0.25692	1.02914634565952	BP
GO:0048146	positive regulation of fibroblast proliferation	69	1	0.3	0.25755	1.73696559416621	BP
GO:0032370	positive regulation of lipid transport	69	1	0.3	0.25755	1.73696559416621	BP
GO:0021536	diencephalon development	69	1	0.3	0.25755	1.73696559416621	BP
GO:0055117	regulation of cardiac muscle contraction	69	1	0.3	0.25755	1.73696559416621	BP
GO:0001541	ovarian follicle development	69	1	0.3	0.25755	1.73696559416621	BP
GO:0060997	dendritic spine morphogenesis	69	1	0.3	0.25755	1.73696559416621	BP
GO:0048332	mesoderm morphogenesis	69	1	0.3	0.25755	1.73696559416621	BP
GO:0032637	interleukin-8 production	69	1	0.3	0.25755	1.73696559416621	BP
GO:0033993	response to lipid	797	5	3.43	0.25840	0.543719518489275	BP
GO:0051057	positive regulation of small GTPase mediated signal transduction	70	1	0.3	0.26075	1.73696559416621	BP
GO:0002090	regulation of receptor internalization	70	1	0.3	0.26075	1.73696559416621	BP
GO:0007492	endoderm development	70	1	0.3	0.26075	1.73696559416621	BP
GO:0022029	telencephalon cell migration	70	1	0.3	0.26075	1.73696559416621	BP
GO:0097190	apoptotic signaling pathway	603	4	2.59	0.26085	0.627047902088171	BP
GO:0052547	regulation of peptidase activity	412	3	1.77	0.26096	0.761213140412883	BP
GO:2001234	negative regulation of apoptotic signaling pathway	231	2	0.99	0.26170	1.01449956969512	BP
GO:0015711	organic anion transport	414	3	1.78	0.26328	0.753085259529483	BP
GO:2001233	regulation of apoptotic signaling pathway	414	3	1.78	0.26328	0.753085259529483	BP
GO:0048598	embryonic morphogenesis	634	9	2.73	0.26350	1.72102405029718	BP
GO:0050433	regulation of catecholamine secretion	71	1	0.31	0.26394	1.68965987938785	BP
GO:0014068	positive regulation of phosphatidylinositol 3-kinase signaling	71	1	0.31	0.26394	1.68965987938785	BP
GO:0032413	negative regulation of ion transmembrane transporter activity	71	1	0.31	0.26394	1.68965987938785	BP
GO:0042733	embryonic digit morphogenesis	71	1	0.31	0.26394	1.68965987938785	BP
GO:0010611	regulation of cardiac muscle hypertrophy	71	1	0.31	0.26394	1.68965987938785	BP
GO:0097120	receptor localization to synapse	71	1	0.31	0.26394	1.68965987938785	BP
GO:0009150	purine ribonucleotide metabolic process	415	3	1.78	0.26444	0.753085259529483	BP
GO:0007517	muscle organ development	415	3	1.78	0.26444	0.753085259529483	BP
GO:0007187	G protein-coupled receptor signaling pathway, coupled to cyclic nucleotide second messenger	233	2	1	0.26489	1	BP
GO:0023014	signal transduction by protein phosphorylation	805	5	3.46	0.26494	0.531156057025362	BP
GO:0042221	response to chemical	4054	31	17.43	0.26620	0.830695646035915	BP
GO:0055085	transmembrane transport	1261	12	5.42	0.26696	1.14666964914201	BP
GO:0002532	production of molecular mediator involved in inflammatory response	72	1	0.31	0.26712	1.68965987938785	BP
GO:0042592	homeostatic process	1874	20	8.06	0.26745	1.31114825613412	BP
GO:0007166	cell surface receptor signaling pathway	2360	24	10.15	0.26758	1.24155467842334	BP
GO:0009060	aerobic respiration	74	2	0.32	0.26769	2.64385618977472	BP
GO:0023061	signal release	519	7	2.23	0.26800	1.65031121191202	BP
GO:0070663	regulation of leukocyte proliferation	235	2	1.01	0.26808	0.98564470702293	BP
GO:0032886	regulation of microtubule-based process	235	2	1.01	0.26808	0.98564470702293	BP
GO:0016570	histone modification	424	4	1.82	0.26824	1.13606154957603	BP
GO:1903522	regulation of blood circulation	239	3	1.03	0.26862	1.54231816331266	BP
GO:0048732	gland development	464	6	1.99	0.27022	1.59219406995223	BP
GO:0051851	modification by host of symbiont morphology or physiology	73	1	0.31	0.27028	1.68965987938785	BP
GO:0021885	forebrain cell migration	73	1	0.31	0.27028	1.68965987938785	BP
GO:0050766	positive regulation of phagocytosis	73	1	0.31	0.27028	1.68965987938785	BP
GO:1990542	mitochondrial transmembrane transport	73	1	0.31	0.27028	1.68965987938785	BP
GO:0050810	regulation of steroid biosynthetic process	73	1	0.31	0.27028	1.68965987938785	BP
GO:1901983	regulation of protein acetylation	73	1	0.31	0.27028	1.68965987938785	BP
GO:0045670	regulation of osteoclast differentiation	73	1	0.31	0.27028	1.68965987938785	BP
GO:0051155	positive regulation of striated muscle cell differentiation	73	1	0.31	0.27028	1.68965987938785	BP
GO:0036465	synaptic vesicle recycling	73	1	0.31	0.27028	1.68965987938785	BP
GO:0021766	hippocampus development	73	1	0.31	0.27028	1.68965987938785	BP
GO:0022412	cellular process involved in reproduction in multicellular organism	421	3	1.81	0.27142	0.728972803412675	BP
GO:0015850	organic hydroxy compound transport	238	2	1.02	0.27286	0.971430847803229	BP
GO:0050432	catecholamine secretion	74	1	0.32	0.27343	1.64385618977472	BP
GO:0045453	bone resorption	74	1	0.32	0.27343	1.64385618977472	BP
GO:0051865	protein autoubiquitination	74	1	0.32	0.27343	1.64385618977472	BP
GO:0008543	fibroblast growth factor receptor signaling pathway	74	1	0.32	0.27343	1.64385618977472	BP
GO:0046626	regulation of insulin receptor signaling pathway	74	1	0.32	0.27343	1.64385618977472	BP
GO:0006405	RNA export from nucleus	74	1	0.32	0.27343	1.64385618977472	BP
GO:0002066	columnar/cuboidal epithelial cell development	74	1	0.32	0.27343	1.64385618977472	BP
GO:0140056	organelle localization by membrane tethering	74	1	0.32	0.27343	1.64385618977472	BP
GO:0007193	adenylate cyclase-inhibiting G protein-coupled receptor signaling pathway	74	1	0.32	0.27343	1.64385618977472	BP
GO:0014743	regulation of muscle hypertrophy	74	1	0.32	0.27343	1.64385618977472	BP
GO:0051705	multi-organism behavior	74	1	0.32	0.27343	1.64385618977472	BP
GO:0051259	protein complex oligomerization	617	4	2.65	0.27417	0.594007640324163	BP
GO:0030855	epithelial cell differentiation	625	5	2.69	0.27418	0.894321922105463	BP
GO:0048699	generation of neurons	1664	19	7.15	0.27427	1.40998427155256	BP
GO:0043393	regulation of protein binding	240	2	1.03	0.27605	0.957355662591506	BP
GO:0055086	nucleobase-containing small molecule metabolic process	619	4	2.66	0.27608	0.588573754273535	BP
GO:0009259	ribonucleotide metabolic process	425	3	1.83	0.27609	0.713118852211838	BP
GO:0042446	hormone biosynthetic process	75	1	0.32	0.27656	1.64385618977472	BP
GO:0032272	negative regulation of protein polymerization	75	1	0.32	0.27656	1.64385618977472	BP
GO:0030641	regulation of cellular pH	75	1	0.32	0.27656	1.64385618977472	BP
GO:0051303	establishment of chromosome localization	75	1	0.32	0.27656	1.64385618977472	BP
GO:0070373	negative regulation of ERK1 and ERK2 cascade	75	1	0.32	0.27656	1.64385618977472	BP
GO:0002200	somatic diversification of immune receptors	75	1	0.32	0.27656	1.64385618977472	BP
GO:0046034	ATP metabolic process	241	2	1.04	0.27764	0.943416471633632	BP
GO:0022409	positive regulation of cell-cell adhesion	241	2	1.04	0.27764	0.943416471633632	BP
GO:0071705	nitrogen compound transport	2125	17	9.14	0.27779	0.895268675966994	BP
GO:0110110	positive regulation of animal organ morphogenesis	101	4	0.43	0.27798	3.21759143507263	BP
GO:0001678	cellular glucose homeostasis	159	4	0.68	0.27864	2.55639334852439	BP
GO:0048514	blood vessel morphogenesis	622	4	2.67	0.27896	0.583160258087171	BP
GO:1903827	regulation of cellular protein localization	517	6	2.22	0.27924	1.43440282414577	BP
GO:0030168	platelet activation	76	1	0.33	0.27968	1.59946207041627	BP
GO:0019229	regulation of vasoconstriction	76	1	0.33	0.27968	1.59946207041627	BP
GO:0007045	cell-substrate adherens junction assembly	76	1	0.33	0.27968	1.59946207041627	BP
GO:0048041	focal adhesion assembly	76	1	0.33	0.27968	1.59946207041627	BP
GO:0050000	chromosome localization	76	1	0.33	0.27968	1.59946207041627	BP
GO:0010466	negative regulation of peptidase activity	243	2	1.04	0.28083	0.943416471633632	BP
GO:0033043	regulation of organelle organization	1236	7	5.31	0.28144	0.398643061028175	BP
GO:0030148	sphingolipid biosynthetic process	77	1	0.33	0.28279	1.59946207041627	BP
GO:0015918	sterol transport	77	1	0.33	0.28279	1.59946207041627	BP
GO:0050688	regulation of defense response to virus	77	1	0.33	0.28279	1.59946207041627	BP
GO:0032088	negative regulation of NF-kappaB transcription factor activity	77	1	0.33	0.28279	1.59946207041627	BP
GO:0030301	cholesterol transport	77	1	0.33	0.28279	1.59946207041627	BP
GO:2001259	positive regulation of cation channel activity	77	1	0.33	0.28279	1.59946207041627	BP
GO:0051785	positive regulation of nuclear division	77	1	0.33	0.28279	1.59946207041627	BP
GO:1901699	cellular response to nitrogen compound	626	4	2.69	0.28280	0.572393827218101	BP
GO:0031334	positive regulation of protein complex assembly	245	2	1.05	0.28402	0.929610672108602	BP
GO:0032147	activation of protein kinase activity	246	2	1.06	0.28561	0.915935735211525	BP
GO:0051348	negative regulation of transferase activity	246	2	1.06	0.28561	0.915935735211525	BP
GO:0051881	regulation of mitochondrial membrane potential	78	1	0.34	0.28589	1.55639334852439	BP
GO:1905897	regulation of response to endoplasmic reticulum stress	78	1	0.34	0.28589	1.55639334852439	BP
GO:0005977	glycogen metabolic process	78	1	0.34	0.28589	1.55639334852439	BP
GO:0006073	cellular glucan metabolic process	78	1	0.34	0.28589	1.55639334852439	BP
GO:0002260	lymphocyte homeostasis	78	1	0.34	0.28589	1.55639334852439	BP
GO:0046785	microtubule polymerization	78	1	0.34	0.28589	1.55639334852439	BP
GO:0044042	glucan metabolic process	78	1	0.34	0.28589	1.55639334852439	BP
GO:0045682	regulation of epidermis development	80	2	0.34	0.28624	2.55639334852439	BP
GO:0002064	epithelial cell development	247	2	1.06	0.28720	0.915935735211525	BP
GO:0043065	positive regulation of apoptotic process	632	4	2.72	0.28858	0.556393348524385	BP
GO:0042147	retrograde transport, endosome to Golgi	79	1	0.34	0.28897	1.55639334852439	BP
GO:0043525	positive regulation of neuron apoptotic process	79	1	0.34	0.28897	1.55639334852439	BP
GO:0022406	membrane docking	79	1	0.34	0.28897	1.55639334852439	BP
GO:0051781	positive regulation of cell division	79	1	0.34	0.28897	1.55639334852439	BP
GO:0051702	interaction with symbiont	79	1	0.34	0.28897	1.55639334852439	BP
GO:0006163	purine nucleotide metabolic process	438	3	1.88	0.29131	0.674229838818244	BP
GO:0060541	respiratory system development	250	2	1.07	0.29198	0.902389203373578	BP
GO:0032410	negative regulation of transporter activity	80	1	0.34	0.29204	1.55639334852439	BP
GO:1904427	positive regulation of calcium ion transmembrane transport	80	1	0.34	0.29204	1.55639334852439	BP
GO:0030500	regulation of bone mineralization	80	1	0.34	0.29204	1.55639334852439	BP
GO:0043068	positive regulation of programmed cell death	637	4	2.74	0.29341	0.545824106814198	BP
GO:0044085	cellular component biogenesis	3013	16	12.95	0.29483	0.305119807200808	BP
GO:0032479	regulation of type I interferon production	81	1	0.35	0.29509	1.51457317282976	BP
GO:0031646	positive regulation of neurological system process	81	1	0.35	0.29509	1.51457317282976	BP
GO:0050871	positive regulation of B cell activation	81	1	0.35	0.29509	1.51457317282976	BP
GO:0006664	glycolipid metabolic process	81	1	0.35	0.29509	1.51457317282976	BP
GO:0019693	ribose phosphate metabolic process	442	3	1.9	0.29601	0.658963082164933	BP
GO:0051899	membrane depolarization	82	1	0.35	0.29814	1.51457317282976	BP
GO:0032436	positive regulation of proteasomal ubiquitin-dependent protein catabolic process	82	1	0.35	0.29814	1.51457317282976	BP
GO:1903509	liposaccharide metabolic process	82	1	0.35	0.29814	1.51457317282976	BP
GO:0035050	embryonic heart tube development	82	1	0.35	0.29814	1.51457317282976	BP
GO:0002181	cytoplasmic translation	82	1	0.35	0.29814	1.51457317282976	BP
GO:0090630	activation of GTPase activity	82	1	0.35	0.29814	1.51457317282976	BP
GO:0048524	positive regulation of viral process	84	2	0.36	0.29835	2.47393118833241	BP
GO:0006342	chromatin silencing	83	1	0.36	0.30117	1.47393118833241	BP
GO:0006942	regulation of striated muscle contraction	83	1	0.36	0.30117	1.47393118833241	BP
GO:0006672	ceramide metabolic process	83	1	0.36	0.30117	1.47393118833241	BP
GO:0002275	myeloid cell activation involved in immune response	83	1	0.36	0.30117	1.47393118833241	BP
GO:1901888	regulation of cell junction assembly	83	1	0.36	0.30117	1.47393118833241	BP
GO:0046907	intracellular transport	1494	9	6.42	0.30117	0.487351704094734	BP
GO:0001656	metanephros development	89	3	0.38	0.30149	2.9808911770523	BP
GO:0051048	negative regulation of secretion	261	3	1.12	0.30170	1.42146376843828	BP
GO:0048608	reproductive structure development	447	3	1.92	0.30189	0.643856189774725	BP
GO:1901990	regulation of mitotic cell cycle phase transition	257	2	1.1	0.30310	0.862496476250065	BP
GO:0008589	regulation of smoothened signaling pathway	84	1	0.36	0.30418	1.47393118833241	BP
GO:1901379	regulation of potassium ion transmembrane transport	84	1	0.36	0.30418	1.47393118833241	BP
GO:0003151	outflow tract morphogenesis	84	1	0.36	0.30418	1.47393118833241	BP
GO:0034103	regulation of tissue remodeling	84	1	0.36	0.30418	1.47393118833241	BP
GO:0032642	regulation of chemokine production	88	2	0.38	0.30435	2.39592867633114	BP
GO:0016458	gene silencing	258	2	1.11	0.30469	0.849440323424619	BP
GO:0042472	inner ear morphogenesis	113	3	0.49	0.30472	2.61410884638067	BP
GO:0009605	response to external stimulus	2334	18	10.04	0.30601	0.842237637266265	BP
GO:0051251	positive regulation of lymphocyte activation	259	2	1.11	0.30628	0.849440323424619	BP
GO:0061458	reproductive system development	451	3	1.94	0.30660	0.628905848308753	BP
GO:0035418	protein localization to synapse	85	1	0.37	0.30719	1.43440282414577	BP
GO:0034333	adherens junction assembly	85	1	0.37	0.30719	1.43440282414577	BP
GO:0032526	response to retinoic acid	85	1	0.37	0.30719	1.43440282414577	BP
GO:0032606	type I interferon production	85	1	0.37	0.30719	1.43440282414577	BP
GO:1905114	cell surface receptor signaling pathway involved in cell-cell signaling	522	10	2.24	0.30829	2.15842936260448	BP
GO:0042326	negative regulation of phosphorylation	453	3	1.95	0.30895	0.62148837674627	BP
GO:0048193	Golgi vesicle transport	261	2	1.12	0.30945	0.836501267717121	BP
GO:0035304	regulation of protein dephosphorylation	86	1	0.37	0.31018	1.43440282414577	BP
GO:0043648	dicarboxylic acid metabolic process	86	1	0.37	0.31018	1.43440282414577	BP
GO:0060079	excitatory postsynaptic potential	86	1	0.37	0.31018	1.43440282414577	BP
GO:0007044	cell-substrate junction assembly	86	1	0.37	0.31018	1.43440282414577	BP
GO:0019220	regulation of phosphate metabolic process	1690	14	7.27	0.31191	0.945399557912735	BP
GO:1901701	cellular response to oxygen-containing compound	1184	9	5.09	0.31219	0.822259345141342	BP
GO:0010498	proteasomal protein catabolic process	456	3	1.96	0.31249	0.614108846380673	BP
GO:0010038	response to metal ion	268	3	1.15	0.31268	1.38332863955151	BP
GO:0051174	regulation of phosphorus metabolic process	1691	14	7.27	0.31282	0.945399557912735	BP
GO:0050714	positive regulation of protein secretion	302	5	1.3	0.31296	1.94341647163363	BP
GO:0043488	regulation of mRNA stability	98	5	0.42	0.31298	3.57346686188333	BP
GO:0042475	odontogenesis of dentin-containing tooth	87	1	0.37	0.31316	1.43440282414577	BP
GO:0040014	regulation of multicellular organism growth	87	1	0.37	0.31316	1.43440282414577	BP
GO:0003281	ventricular septum development	87	1	0.37	0.31316	1.43440282414577	BP
GO:0072091	regulation of stem cell proliferation	87	1	0.37	0.31316	1.43440282414577	BP
GO:0002682	regulation of immune system process	1325	9	5.7	0.31333	0.658963082164933	BP
GO:0009205	purine ribonucleoside triphosphate metabolic process	265	2	1.14	0.31578	0.810966175609983	BP
GO:0044344	cellular response to fibroblast growth factor stimulus	88	1	0.38	0.31612	1.39592867633114	BP
GO:0006112	energy reserve metabolic process	88	1	0.38	0.31612	1.39592867633114	BP
GO:0033077	T cell differentiation in thymus	88	1	0.38	0.31612	1.39592867633114	BP
GO:1900076	regulation of cellular response to insulin stimulus	88	1	0.38	0.31612	1.39592867633114	BP
GO:0051492	regulation of stress fiber assembly	88	1	0.38	0.31612	1.39592867633114	BP
GO:0051149	positive regulation of muscle cell differentiation	88	1	0.38	0.31612	1.39592867633114	BP
GO:0032024	positive regulation of insulin secretion	88	1	0.38	0.31612	1.39592867633114	BP
GO:0032602	chemokine production	92	2	0.4	0.31616	2.32192809488736	BP
GO:0065003	protein-containing complex assembly	1715	9	7.37	0.31669	0.288260382121967	BP
GO:0009167	purine ribonucleoside monophosphate metabolic process	266	2	1.14	0.31736	0.810966175609983	BP
GO:0030036	actin cytoskeleton organization	662	4	2.85	0.31770	0.489038080722621	BP
GO:0006281	DNA repair	461	3	1.98	0.31838	0.599462070416271	BP
GO:0016049	cell growth	504	5	2.17	0.31856	1.20423305221761	BP
GO:0009126	purine nucleoside monophosphate metabolic process	267	2	1.15	0.31894	0.79836613883035	BP
GO:0034599	cellular response to oxidative stress	267	2	1.15	0.31894	0.79836613883035	BP
GO:0014015	positive regulation of gliogenesis	89	1	0.38	0.31907	1.39592867633114	BP
GO:0045814	negative regulation of gene expression, epigenetic	89	1	0.38	0.31907	1.39592867633114	BP
GO:0051937	catecholamine transport	89	1	0.38	0.31907	1.39592867633114	BP
GO:1905954	positive regulation of lipid localization	89	1	0.38	0.31907	1.39592867633114	BP
GO:1904063	negative regulation of cation transmembrane transport	89	1	0.38	0.31907	1.39592867633114	BP
GO:0051276	chromosome organization	1093	7	4.7	0.31969	0.574694165267329	BP
GO:0045833	negative regulation of lipid metabolic process	90	1	0.39	0.32201	1.35845397091248	BP
GO:1903313	positive regulation of mRNA metabolic process	90	1	0.39	0.32201	1.35845397091248	BP
GO:0071774	response to fibroblast growth factor	90	1	0.39	0.32201	1.35845397091248	BP
GO:0009199	ribonucleoside triphosphate metabolic process	269	2	1.16	0.32210	0.785875194647153	BP
GO:0030198	extracellular matrix organization	270	2	1.16	0.32368	0.785875194647153	BP
GO:0009161	ribonucleoside monophosphate metabolic process	270	2	1.16	0.32368	0.785875194647153	BP
GO:0001938	positive regulation of endothelial cell proliferation	91	1	0.39	0.32494	1.35845397091248	BP
GO:0002028	regulation of sodium ion transport	91	1	0.39	0.32494	1.35845397091248	BP
GO:0030838	positive regulation of actin filament polymerization	91	1	0.39	0.32494	1.35845397091248	BP
GO:0021954	central nervous system neuron development	91	1	0.39	0.32494	1.35845397091248	BP
GO:0045685	regulation of glial cell differentiation	91	1	0.39	0.32494	1.35845397091248	BP
GO:0002444	myeloid leukocyte mediated immunity	91	1	0.39	0.32494	1.35845397091248	BP
GO:0090287	regulation of cellular response to growth factor stimulus	271	2	1.17	0.32526	0.77349147019132	BP
GO:0043412	macromolecule modification	3613	24	15.53	0.32559	0.62797657610858	BP
GO:0007399	nervous system development	2318	20	9.97	0.32610	1.00433459026389	BP
GO:0010243	response to organonitrogen compound	879	5	3.78	0.32705	0.403541860441014	BP
GO:0006906	vesicle fusion	92	1	0.4	0.32786	1.32192809488736	BP
GO:0006885	regulation of pH	92	1	0.4	0.32786	1.32192809488736	BP
GO:0060998	regulation of dendritic spine development	92	1	0.4	0.32786	1.32192809488736	BP
GO:0006807	nitrogen compound metabolic process	8660	55	37.23	0.32816	0.562966002447872	BP
GO:0009144	purine nucleoside triphosphate metabolic process	273	2	1.17	0.32841	0.77349147019132	BP
GO:0051258	protein polymerization	273	2	1.17	0.32841	0.77349147019132	BP
GO:0007010	cytoskeleton organization	1304	7	5.61	0.32850	0.319354151223536	BP
GO:0042493	response to drug	882	5	3.79	0.32961	0.399730246490995	BP
GO:0051817	modification of morphology or physiology of other organism involved in symbiotic interaction	93	1	0.4	0.33076	1.32192809488736	BP
GO:0002027	regulation of heart rate	93	1	0.4	0.33076	1.32192809488736	BP
GO:2000060	positive regulation of ubiquitin-dependent protein catabolic process	93	1	0.4	0.33076	1.32192809488736	BP
GO:0060968	regulation of gene silencing	93	1	0.4	0.33076	1.32192809488736	BP
GO:0140029	exocytic process	93	1	0.4	0.33076	1.32192809488736	BP
GO:0065008	regulation of biological quality	4020	34	17.28	0.33166	0.976431528861596	BP
GO:0045893	positive regulation of transcription, DNA-templated	1531	16	6.58	0.33296	1.28191241603948	BP
GO:0097061	dendritic spine organization	94	1	0.4	0.33365	1.32192809488736	BP
GO:0060021	roof of mouth development	94	1	0.4	0.33365	1.32192809488736	BP
GO:0001570	vasculogenesis	94	1	0.4	0.33365	1.32192809488736	BP
GO:0048562	embryonic organ morphogenesis	315	5	1.35	0.33432	1.88896868761126	BP
GO:0072659	protein localization to plasma membrane	278	2	1.2	0.33628	0.736965594166206	BP
GO:0046888	negative regulation of hormone secretion	95	1	0.41	0.33653	1.28630418515664	BP
GO:0001704	formation of primary germ layer	95	1	0.41	0.33653	1.28630418515664	BP
GO:0007173	epidermal growth factor receptor signaling pathway	95	1	0.41	0.33653	1.28630418515664	BP
GO:0071407	cellular response to organic cyclic compound	477	3	2.05	0.33725	0.549338590990435	BP
GO:0007162	negative regulation of cell adhesion	283	3	1.22	0.33761	1.29808135293299	BP
GO:0009123	nucleoside monophosphate metabolic process	279	2	1.2	0.33785	0.736965594166206	BP
GO:0043487	regulation of RNA stability	107	5	0.46	0.33807	3.44222232860507	BP
GO:0034765	regulation of ion transmembrane transport	478	3	2.06	0.33843	0.542318163312663	BP
GO:1903508	positive regulation of nucleic acid-templated transcription	1535	16	6.6	0.33860	1.27753397552891	BP
GO:0061053	somite development	96	1	0.41	0.33939	1.28630418515664	BP
GO:0030279	negative regulation of ossification	96	1	0.41	0.33939	1.28630418515664	BP
GO:0006352	DNA-templated transcription, initiation	96	1	0.41	0.33939	1.28630418515664	BP
GO:0014066	regulation of phosphatidylinositol 3-kinase signaling	96	1	0.41	0.33939	1.28630418515664	BP
GO:0099565	chemical synaptic transmission, postsynaptic	96	1	0.41	0.33939	1.28630418515664	BP
GO:0120162	positive regulation of cold-induced thermogenesis	96	1	0.41	0.33939	1.28630418515664	BP
GO:1902680	positive regulation of RNA biosynthetic process	1536	16	6.6	0.34000	1.27753397552891	BP
GO:0009611	response to wounding	480	3	2.06	0.34079	0.542318163312663	BP
GO:0072521	purine-containing compound metabolic process	481	3	2.07	0.34197	0.535331732996556	BP
GO:0042102	positive regulation of T cell proliferation	97	1	0.42	0.34225	1.25153876699596	BP
GO:0043502	regulation of muscle adaptation	97	1	0.42	0.34225	1.25153876699596	BP
GO:0032760	positive regulation of tumor necrosis factor production	97	1	0.42	0.34225	1.25153876699596	BP
GO:0099072	regulation of postsynaptic membrane neurotransmitter receptor levels	97	1	0.42	0.34225	1.25153876699596	BP
GO:0070167	regulation of biomineral tissue development	97	1	0.42	0.34225	1.25153876699596	BP
GO:0045921	positive regulation of exocytosis	97	1	0.42	0.34225	1.25153876699596	BP
GO:0021761	limbic system development	97	1	0.42	0.34225	1.25153876699596	BP
GO:0040029	regulation of gene expression, epigenetic	282	2	1.21	0.34255	0.72499295250013	BP
GO:0030101	natural killer cell activation	98	1	0.42	0.34509	1.25153876699596	BP
GO:1903557	positive regulation of tumor necrosis factor superfamily cytokine production	98	1	0.42	0.34509	1.25153876699596	BP
GO:0090174	organelle membrane fusion	98	1	0.42	0.34509	1.25153876699596	BP
GO:0006892	post-Golgi vesicle-mediated transport	98	1	0.42	0.34509	1.25153876699596	BP
GO:0045639	positive regulation of myeloid cell differentiation	98	1	0.42	0.34509	1.25153876699596	BP
GO:0010660	regulation of muscle cell apoptotic process	98	1	0.42	0.34509	1.25153876699596	BP
GO:0098876	vesicle-mediated transport to the plasma membrane	98	1	0.42	0.34509	1.25153876699596	BP
GO:2001243	negative regulation of intrinsic apoptotic signaling pathway	98	1	0.42	0.34509	1.25153876699596	BP
GO:0050954	sensory perception of mechanical stimulus	284	2	1.22	0.34568	0.713118852211838	BP
GO:0051049	regulation of transport	1937	21	8.33	0.34610	1.33400092718794	BP
GO:0071496	cellular response to external stimulus	285	2	1.23	0.34724	0.701341684435485	BP
GO:0010771	negative regulation of cell morphogenesis involved in differentiation	99	1	0.43	0.34792	1.21759143507263	BP
GO:1903037	regulation of leukocyte cell-cell adhesion	286	2	1.23	0.34881	0.701341684435485	BP
GO:0042110	T cell activation	488	3	2.1	0.35022	0.514573172829758	BP
GO:0030100	regulation of endocytosis	287	2	1.23	0.35037	0.701341684435485	BP
GO:0110020	regulation of actomyosin structure organization	100	1	0.43	0.35074	1.21759143507263	BP
GO:2001022	positive regulation of response to DNA damage stimulus	100	1	0.43	0.35074	1.21759143507263	BP
GO:0050848	regulation of calcium-mediated signaling	100	1	0.43	0.35074	1.21759143507263	BP
GO:1901987	regulation of cell cycle phase transition	288	2	1.24	0.35193	0.68965987938785	BP
GO:0007346	regulation of mitotic cell cycle	490	3	2.11	0.35258	0.507719501788696	BP
GO:0006259	DNA metabolic process	909	5	3.91	0.35275	0.354759487354735	BP
GO:0009141	nucleoside triphosphate metabolic process	289	2	1.24	0.35348	0.68965987938785	BP
GO:0021510	spinal cord development	101	1	0.43	0.35354	1.21759143507263	BP
GO:0050764	regulation of phagocytosis	101	1	0.43	0.35354	1.21759143507263	BP
GO:0003300	cardiac muscle hypertrophy	101	1	0.43	0.35354	1.21759143507263	BP
GO:0034446	substrate adhesion-dependent cell spreading	101	1	0.43	0.35354	1.21759143507263	BP
GO:0090263	positive regulation of canonical Wnt signaling pathway	101	1	0.43	0.35354	1.21759143507263	BP
GO:0019359	nicotinamide nucleotide biosynthetic process	101	1	0.43	0.35354	1.21759143507263	BP
GO:0048872	homeostasis of number of cells	310	4	1.33	0.35434	1.58857375427353	BP
GO:0002793	positive regulation of peptide secretion	330	5	1.42	0.35554	1.8160371651574	BP
GO:0051897	positive regulation of protein kinase B signaling	102	1	0.44	0.35633	1.18442457113743	BP
GO:0019218	regulation of steroid metabolic process	102	1	0.44	0.35633	1.18442457113743	BP
GO:0106027	neuron projection organization	102	1	0.44	0.35633	1.18442457113743	BP
GO:0097193	intrinsic apoptotic signaling pathway	291	2	1.25	0.35660	0.678071905112638	BP
GO:0006464	cellular protein modification process	3434	23	14.76	0.35732	0.639941139771341	BP
GO:0036211	protein modification process	3434	23	14.76	0.35732	0.639941139771341	BP
GO:0043405	regulation of MAP kinase activity	292	2	1.26	0.35815	0.666576266274808	BP
GO:0016358	dendrite development	292	2	1.26	0.35815	0.666576266274808	BP
GO:1901800	positive regulation of proteasomal protein catabolic process	103	1	0.44	0.35911	1.18442457113743	BP
GO:0009953	dorsal/ventral pattern formation	103	1	0.44	0.35911	1.18442457113743	BP
GO:0017015	regulation of transforming growth factor beta receptor signaling pathway	103	1	0.44	0.35911	1.18442457113743	BP
GO:0032231	regulation of actin filament bundle assembly	103	1	0.44	0.35911	1.18442457113743	BP
GO:0010657	muscle cell apoptotic process	103	1	0.44	0.35911	1.18442457113743	BP
GO:0051289	protein homotetramerization	103	1	0.44	0.35911	1.18442457113743	BP
GO:0035249	synaptic transmission, glutamatergic	104	1	0.45	0.36188	1.15200309344505	BP
GO:0007009	plasma membrane organization	104	1	0.45	0.36188	1.15200309344505	BP
GO:0044264	cellular polysaccharide metabolic process	104	1	0.45	0.36188	1.15200309344505	BP
GO:0019363	pyridine nucleotide biosynthetic process	104	1	0.45	0.36188	1.15200309344505	BP
GO:0031399	regulation of protein modification process	1756	15	7.55	0.36251	0.990413951170802	BP
GO:0006955	immune response	1354	7	5.82	0.36393	0.266335768924045	BP
GO:0014897	striated muscle hypertrophy	105	1	0.45	0.36464	1.15200309344505	BP
GO:0038127	ERBB signaling pathway	105	1	0.45	0.36464	1.15200309344505	BP
GO:1903844	regulation of cellular response to transforming growth factor beta stimulus	105	1	0.45	0.36464	1.15200309344505	BP
GO:0034766	negative regulation of ion transmembrane transport	105	1	0.45	0.36464	1.15200309344505	BP
GO:0043266	regulation of potassium ion transport	105	1	0.45	0.36464	1.15200309344505	BP
GO:0042471	ear morphogenesis	135	3	0.58	0.36660	2.37083769536831	BP
GO:0044237	cellular metabolic process	9234	57	39.7	0.36721	0.521822911909146	BP
GO:0120034	positive regulation of plasma membrane bounded cell projection assembly	106	1	0.46	0.36739	1.12029423371771	BP
GO:0032091	negative regulation of protein binding	106	1	0.46	0.36739	1.12029423371771	BP
GO:0008202	steroid metabolic process	298	2	1.28	0.36745	0.643856189774725	BP
GO:0045927	positive regulation of growth	298	2	1.28	0.36745	0.643856189774725	BP
GO:0032101	regulation of response to external stimulus	762	6	3.28	0.36845	0.871266685877797	BP
GO:0006950	response to stress	3457	22	14.86	0.36935	0.566069407873426	BP
GO:0048145	regulation of fibroblast proliferation	107	1	0.46	0.37012	1.12029423371771	BP
GO:0014896	muscle hypertrophy	107	1	0.46	0.37012	1.12029423371771	BP
GO:2000106	regulation of leukocyte apoptotic process	107	1	0.46	0.37012	1.12029423371771	BP
GO:0051028	mRNA transport	107	1	0.46	0.37012	1.12029423371771	BP
GO:0006275	regulation of DNA replication	107	1	0.46	0.37012	1.12029423371771	BP
GO:1900006	positive regulation of dendrite development	107	1	0.46	0.37012	1.12029423371771	BP
GO:0003014	renal system process	107	1	0.46	0.37012	1.12029423371771	BP
GO:0046942	carboxylic acid transport	300	2	1.29	0.37054	0.63262893435147	BP
GO:0030162	regulation of proteolysis	716	4	3.08	0.37065	0.377069649079823	BP
GO:0015849	organic acid transport	301	2	1.29	0.37208	0.63262893435147	BP
GO:0035725	sodium ion transmembrane transport	108	1	0.46	0.37284	1.12029423371771	BP
GO:0072525	pyridine-containing compound biosynthetic process	108	1	0.46	0.37284	1.12029423371771	BP
GO:0015844	monoamine transport	108	1	0.46	0.37284	1.12029423371771	BP
GO:0030316	osteoclast differentiation	108	1	0.46	0.37284	1.12029423371771	BP
GO:0001568	blood vessel development	719	4	3.09	0.37359	0.37239316187035	BP
GO:0042325	regulation of phosphorylation	1531	13	6.58	0.37375	0.982352134180575	BP
GO:0060348	bone development	230	5	0.99	0.37431	2.33642766458248	BP
GO:0006325	chromatin organization	729	5	3.13	0.37444	0.675765437729469	BP
GO:0010769	regulation of cell morphogenesis involved in differentiation	342	4	1.47	0.37446	1.44418384493836	BP
GO:0046677	response to antibiotic	303	2	1.3	0.37516	0.62148837674627	BP
GO:0002376	immune system process	2354	14	10.12	0.37529	0.468217537138019	BP
GO:0048144	fibroblast proliferation	109	1	0.47	0.37555	1.08926733809709	BP
GO:0048259	regulation of receptor-mediated endocytosis	109	1	0.47	0.37555	1.08926733809709	BP
GO:0032963	collagen metabolic process	109	1	0.47	0.37555	1.08926733809709	BP
GO:0001776	leukocyte homeostasis	109	1	0.47	0.37555	1.08926733809709	BP
GO:0021987	cerebral cortex development	109	1	0.47	0.37555	1.08926733809709	BP
GO:0032092	positive regulation of protein binding	109	1	0.47	0.37555	1.08926733809709	BP
GO:0043010	camera-type eye development	339	4	1.46	0.37736	1.45403163089471	BP
GO:0048589	developmental growth	781	7	3.36	0.37754	1.05889368905357	BP
GO:0061013	regulation of mRNA catabolic process	122	5	0.52	0.37791	3.26534456652099	BP
GO:0018958	phenol-containing compound metabolic process	110	1	0.47	0.37825	1.08926733809709	BP
GO:0042100	B cell proliferation	110	1	0.47	0.37825	1.08926733809709	BP
GO:0019637	organophosphate metabolic process	941	5	4.05	0.38029	0.3040061868901	BP
GO:0021782	glial cell development	111	1	0.48	0.38094	1.05889368905357	BP
GO:0008630	intrinsic apoptotic signaling pathway in response to DNA damage	111	1	0.48	0.38094	1.05889368905357	BP
GO:0071901	negative regulation of protein serine/threonine kinase activity	111	1	0.48	0.38094	1.05889368905357	BP
GO:0022008	neurogenesis	1770	19	7.61	0.38291	1.32003105971476	BP
GO:0032268	regulation of cellular protein metabolic process	2488	18	10.7	0.38340	0.750386109928528	BP
GO:0008585	female gonad development	112	1	0.48	0.38362	1.05889368905357	BP
GO:0006939	smooth muscle contraction	112	1	0.48	0.38362	1.05889368905357	BP
GO:0071346	cellular response to interferon-gamma	112	1	0.48	0.38362	1.05889368905357	BP
GO:0007589	body fluid secretion	112	1	0.48	0.38362	1.05889368905357	BP
GO:0060078	regulation of postsynaptic membrane potential	112	1	0.48	0.38362	1.05889368905357	BP
GO:0001892	embryonic placenta development	112	1	0.48	0.38362	1.05889368905357	BP
GO:0002696	positive regulation of leukocyte activation	309	2	1.33	0.38436	0.588573754273535	BP
GO:0050906	detection of stimulus involved in sensory perception	133	3	0.57	0.38499	2.39592867633114	BP
GO:1903530	regulation of secretion by cell	829	14	3.56	0.38547	1.97547768086593	BP
GO:2000177	regulation of neural precursor cell proliferation	113	1	0.49	0.38628	1.02914634565952	BP
GO:0090101	negative regulation of transmembrane receptor protein serine/threonine kinase signaling pathway	113	1	0.49	0.38628	1.02914634565952	BP
GO:0021700	developmental maturation	316	3	1.36	0.38815	1.14135584924554	BP
GO:0032414	positive regulation of ion transmembrane transporter activity	114	1	0.49	0.38893	1.02914634565952	BP
GO:0046467	membrane lipid biosynthetic process	114	1	0.49	0.38893	1.02914634565952	BP
GO:1902532	negative regulation of intracellular signal transduction	528	4	2.27	0.38907	0.81730770248381	BP
GO:0055067	monovalent inorganic cation homeostasis	148	3	0.64	0.39037	2.22881869049588	BP
GO:0032368	regulation of lipid transport	115	1	0.49	0.39158	1.02914634565952	BP
GO:0046545	development of primary female sexual characteristics	115	1	0.49	0.39158	1.02914634565952	BP
GO:2001023	regulation of response to drug	115	1	0.49	0.39158	1.02914634565952	BP
GO:0005976	polysaccharide metabolic process	115	1	0.49	0.39158	1.02914634565952	BP
GO:0007167	enzyme linked receptor protein signaling pathway	893	11	3.84	0.39209	1.51832530769087	BP
GO:0060341	regulation of cellular localization	954	11	4.1	0.39329	1.42380770890658	BP
GO:0060759	regulation of response to cytokine stimulus	119	2	0.51	0.39341	1.97143084780323	BP
GO:0030282	bone mineralization	116	1	0.5	0.39421	1	BP
GO:1903828	negative regulation of cellular protein localization	116	1	0.5	0.39421	1	BP
GO:1903052	positive regulation of proteolysis involved in cellular protein catabolic process	116	1	0.5	0.39421	1	BP
GO:0050715	positive regulation of cytokine secretion	150	4	0.64	0.39454	2.64385618977472	BP
GO:0072006	nephron development	146	5	0.63	0.39593	2.98850436116217	BP
GO:0051129	negative regulation of cellular component organization	752	5	3.23	0.39673	0.630393929968162	BP
GO:0051283	negative regulation of sequestering of calcium ion	117	1	0.5	0.39683	1	BP
GO:0010648	negative regulation of cell communication	1307	15	5.62	0.39703	1.41632046516232	BP
GO:0018105	peptidyl-serine phosphorylation	318	2	1.37	0.39806	0.545824106814198	BP
GO:0007159	leukocyte cell-cell adhesion	318	2	1.37	0.39806	0.545824106814198	BP
GO:0051952	regulation of amine transport	118	1	0.51	0.39943	0.971430847803229	BP
GO:0032675	regulation of interleukin-6 production	152	4	0.65	0.39960	2.62148837674627	BP
GO:0045595	regulation of cell differentiation	1892	19	8.13	0.40173	1.22467216114328	BP
GO:0044089	positive regulation of cellular component biogenesis	532	3	2.29	0.40174	0.389614902398937	BP
GO:0051051	negative regulation of transport	540	4	2.32	0.40176	0.785875194647153	BP
GO:0046620	regulation of organ growth	119	1	0.51	0.40203	0.971430847803229	BP
GO:0002062	chondrocyte differentiation	119	1	0.51	0.40203	0.971430847803229	BP
GO:0090277	positive regulation of peptide hormone secretion	119	1	0.51	0.40203	0.971430847803229	BP
GO:0051282	regulation of sequestering of calcium ion	119	1	0.51	0.40203	0.971430847803229	BP
GO:0043280	positive regulation of cysteine-type endopeptidase activity involved in apoptotic process	119	1	0.51	0.40203	0.971430847803229	BP
GO:0043270	positive regulation of ion transport	321	2	1.38	0.40260	0.535331732996556	BP
GO:0048284	organelle fusion	120	1	0.52	0.40462	0.943416471633632	BP
[truncated: 20,661 more rows]
