# Supplementary material for: Mycophenolic acid directly protects podocytes by preserving the actin cytoskeleton and increasing cell survival
Source: Sci Rep. 2023 Mar 15;13:4281. doi: 10.1038/s41598-023-31326-z (PMC10017704; doi:10.1038/s41598-023-31326-z)
Supplement: Supplementary file 3 — Supplementary Information 3. [file 41598_2023_31326_MOESM3_ESM.xlsx]

## Sheet: Blatt 1 - cluster_3_GO_table
cluster_3_GO_table
GO.ID	Term	Annotated	Significant	Expected	classicFisher	foldEnrichment	GOclass
GO:0043116	negative regulation of vascular permeability	15	2	0.04	0.00059	5.64385618977472	BP
GO:0051093	negative regulation of developmental process	1059	9	2.56	0.00087	1.81378119121704	BP
GO:0051770	positive regulation of nitric-oxide synthase biosynthetic process	21	2	0.05	0.00117	5.32192809488736	BP
GO:0010738	regulation of protein kinase A signaling	23	2	0.06	0.00140	5.05889368905357	BP
GO:0032760	positive regulation of tumor necrosis factor production	97	3	0.23	0.00167	3.70525673443887	BP
GO:0032755	positive regulation of interleukin-6 production	98	3	0.24	0.00172	3.64385618977472	BP
GO:0048103	somatic stem cell division	28	2	0.07	0.00208	4.83650126771712	BP
GO:0090522	vesicle tethering involved in exocytosis	1	1	0	0.00242	Inf	BP
GO:0070963	positive regulation of neutrophil mediated killing of gram-negative bacterium	1	1	0	0.00242	Inf	BP
GO:0071802	negative regulation of podosome assembly	1	1	0	0.00242	Inf	BP
GO:0090198	negative regulation of chemokine secretion	1	1	0	0.00242	Inf	BP
GO:0071528	tRNA re-export from nucleus	1	1	0	0.00242	Inf	BP
GO:0019285	glycine betaine biosynthetic process from choline	1	1	0	0.00242	Inf	BP
GO:1900143	positive regulation of oligodendrocyte apoptotic process	1	1	0	0.00242	Inf	BP
GO:1902213	positive regulation of prolactin signaling pathway	1	1	0	0.00242	Inf	BP
GO:0043243	positive regulation of protein complex disassembly	31	2	0.07	0.00254	4.83650126771712	BP
GO:0006605	protein targeting	254	4	0.61	0.00328	2.71311885221184	BP
GO:0006826	iron ion transport	39	2	0.09	0.00400	4.47393118833241	BP
GO:0030010	establishment of cell polarity	138	4	0.33	0.00402	3.59946207041627	BP
GO:0035023	regulation of Rho protein signal transduction	135	3	0.33	0.00425	3.18442457113743	BP
GO:2000772	regulation of cellular senescence	41	2	0.1	0.00442	4.32192809488736	BP
GO:0071279	cellular response to cobalt ion	2	1	0	0.00483	Inf	BP
GO:0061870	positive regulation of hepatic stellate cell migration	2	1	0	0.00483	Inf	BP
GO:0055108	Golgi to transport vesicle transport	2	1	0	0.00483	Inf	BP
GO:0043311	positive regulation of eosinophil degranulation	2	1	0	0.00483	Inf	BP
GO:0016031	tRNA import into mitochondrion	2	1	0	0.00483	Inf	BP
GO:0070096	mitochondrial outer membrane translocase complex assembly	2	1	0	0.00483	Inf	BP
GO:1900170	negative regulation of glucocorticoid mediated signaling pathway	2	1	0	0.00483	Inf	BP
GO:0140074	cardiac endothelial to mesenchymal transition	2	1	0	0.00483	Inf	BP
GO:0043087	regulation of GTPase activity	293	4	0.71	0.00543	2.49410907027004	BP
GO:1901564	organonitrogen compound metabolic process	6006	26	14.51	0.00568	0.841464103849072	BP
GO:0051223	regulation of protein transport	706	7	1.71	0.00607	2.03335859694643	BP
GO:0070372	regulation of ERK1 and ERK2 cascade	304	4	0.73	0.00618	2.45403163089471	BP
GO:0051344	negative regulation of cyclic-nucleotide phosphodiesterase activity	3	1	0.01	0.00723	6.64385618977472	BP
GO:0003365	establishment of cell polarity involved in ameboidal cell migration	3	1	0.01	0.00723	6.64385618977472	BP
GO:0003350	pulmonary myocardium development	3	1	0.01	0.00723	6.64385618977472	BP
GO:0034140	negative regulation of toll-like receptor 3 signaling pathway	3	1	0.01	0.00723	6.64385618977472	BP
GO:2000312	regulation of kainate selective glutamate receptor activity	3	1	0.01	0.00723	6.64385618977472	BP
GO:1900135	positive regulation of renin secretion into blood stream	3	1	0.01	0.00723	6.64385618977472	BP
GO:1905312	positive regulation of cardiac neural crest cell migration involved in outflow tract morphogenesis	3	1	0.01	0.00723	6.64385618977472	BP
GO:0097010	eukaryotic translation initiation factor 4F complex assembly	3	1	0.01	0.00723	6.64385618977472	BP
GO:0043536	positive regulation of blood vessel endothelial cell migration	56	2	0.14	0.00810	3.83650126771712	BP
GO:0006879	cellular iron ion homeostasis	56	2	0.14	0.00810	3.83650126771712	BP
GO:0006366	transcription by RNA polymerase II	2040	11	4.93	0.00834	1.15784397203411	BP
GO:0046605	regulation of centrosome cycle	58	2	0.14	0.00867	3.83650126771712	BP
GO:0043954	cellular component maintenance	58	2	0.14	0.00867	3.83650126771712	BP
GO:0014916	regulation of lung blood pressure	4	1	0.01	0.00963	6.64385618977472	BP
GO:0003104	positive regulation of glomerular filtration	4	1	0.01	0.00963	6.64385618977472	BP
GO:0048014	Tie signaling pathway	4	1	0.01	0.00963	6.64385618977472	BP
GO:1902109	negative regulation of mitochondrial membrane permeability involved in apoptotic process	4	1	0.01	0.00963	6.64385618977472	BP
GO:0097029	mature conventional dendritic cell differentiation	4	1	0.01	0.00963	6.64385618977472	BP
GO:0019220	regulation of phosphate metabolic process	1690	12	4.08	0.01149	1.55639334852439	BP
GO:0051174	regulation of phosphorus metabolic process	1691	12	4.08	0.01154	1.55639334852439	BP
GO:0010637	negative regulation of mitochondrial fusion	5	1	0.01	0.01202	6.64385618977472	BP
GO:0032687	negative regulation of interferon-alpha production	5	1	0.01	0.01202	6.64385618977472	BP
GO:0060666	dichotomous subdivision of terminal units involved in salivary gland branching	5	1	0.01	0.01202	6.64385618977472	BP
GO:1900149	positive regulation of Schwann cell migration	5	1	0.01	0.01202	6.64385618977472	BP
GO:0035694	mitochondrial protein catabolic process	5	1	0.01	0.01202	6.64385618977472	BP
GO:0006355	regulation of transcription, DNA-templated	2769	13	6.69	0.01243	0.958433507274356	BP
GO:1903506	regulation of nucleic acid-templated transcription	2777	13	6.71	0.01272	0.954126951715633	BP
GO:0035690	cellular response to drug	378	4	0.91	0.01302	2.13606154957603	BP
GO:2001141	regulation of RNA biosynthetic process	2786	13	6.73	0.01305	0.9498332133055	BP
GO:0000079	regulation of cyclin-dependent protein serine/threonine kinase activity	73	2	0.18	0.01347	3.47393118833241	BP
GO:0006626	protein targeting to mitochondrion	73	2	0.18	0.01347	3.47393118833241	BP
GO:0006914	autophagy	383	4	0.93	0.01361	2.10469737866669	BP
GO:0061919	process utilizing autophagic mechanism	383	4	0.93	0.01361	2.10469737866669	BP
GO:0007623	circadian rhythm	207	3	0.5	0.01368	2.58496250072116	BP
GO:0055059	asymmetric neuroblast division	6	1	0.01	0.01441	6.64385618977472	BP
GO:0035926	chemokine (C-C motif) ligand 2 secretion	6	1	0.01	0.01441	6.64385618977472	BP
GO:0022417	protein maturation by protein folding	6	1	0.01	0.01441	6.64385618977472	BP
GO:1904029	regulation of cyclin-dependent protein kinase activity	77	2	0.19	0.01491	3.39592867633114	BP
GO:0070374	positive regulation of ERK1 and ERK2 cascade	216	3	0.52	0.01532	2.52837897235479	BP
GO:0032479	regulation of type I interferon production	81	2	0.2	0.01641	3.32192809488736	BP
GO:0001933	negative regulation of protein phosphorylation	408	4	0.99	0.01679	2.01449956969512	BP
GO:1990144	intrinsic apoptotic signaling pathway in response to hypoxia	7	1	0.02	0.01679	5.64385618977472	BP
GO:0006015	5-phosphoribose 1-diphosphate biosynthetic process	7	1	0.02	0.01679	5.64385618977472	BP
GO:0046391	5-phosphoribose 1-diphosphate metabolic process	7	1	0.02	0.01679	5.64385618977472	BP
GO:0010940	positive regulation of necrotic cell death	7	1	0.02	0.01679	5.64385618977472	BP
GO:0034141	positive regulation of toll-like receptor 3 signaling pathway	7	1	0.02	0.01679	5.64385618977472	BP
GO:0034137	positive regulation of toll-like receptor 2 signaling pathway	7	1	0.02	0.01679	5.64385618977472	BP
GO:0051607	defense response to virus	227	3	0.55	0.01747	2.44745897697122	BP
GO:0032606	type I interferon production	85	2	0.21	0.01797	3.25153876699596	BP
GO:0006468	protein phosphorylation	1809	12	4.37	0.01818	1.45732922099528	BP
GO:1901879	regulation of protein depolymerization	86	2	0.21	0.01837	3.25153876699596	BP
GO:0009896	positive regulation of catabolic process	420	4	1.01	0.01847	1.98564470702293	BP
GO:0006357	regulation of transcription by RNA polymerase II	1985	10	4.79	0.01874	1.06190243892591	BP
GO:0051222	positive regulation of protein transport	434	5	1.05	0.01880	2.25153876699596	BP
GO:0016266	O-glycan processing	8	1	0.02	0.01916	5.64385618977472	BP
GO:1900147	regulation of Schwann cell migration	8	1	0.02	0.01916	5.64385618977472	BP
GO:0035507	regulation of myosin-light-chain-phosphatase activity	8	1	0.02	0.01916	5.64385618977472	BP
GO:0042325	regulation of phosphorylation	1531	11	3.7	0.01917	1.57190634789571	BP
GO:0045444	fat cell differentiation	238	3	0.57	0.01978	2.39592867633114	BP
GO:0072655	establishment of protein localization to mitochondrion	90	2	0.22	0.02000	3.18442457113743	BP
GO:0032386	regulation of intracellular transport	435	4	1.05	0.02071	1.9296106721086	BP
GO:0016310	phosphorylation	2155	13	5.21	0.02080	1.31915634563731	BP
GO:0010506	regulation of autophagy	245	3	0.59	0.02134	2.34617564113404	BP
GO:0071225	cellular response to muramyl dipeptide	9	1	0.02	0.02153	5.64385618977472	BP
GO:0010635	regulation of mitochondrial fusion	9	1	0.02	0.02153	5.64385618977472	BP
GO:0048341	paraxial mesoderm formation	9	1	0.02	0.02153	5.64385618977472	BP
GO:1903715	regulation of aerobic respiration	9	1	0.02	0.02153	5.64385618977472	BP
GO:0048102	autophagic cell death	9	1	0.02	0.02153	5.64385618977472	BP
GO:0002741	positive regulation of cytokine secretion involved in immune response	9	1	0.02	0.02153	5.64385618977472	BP
GO:0036135	Schwann cell migration	9	1	0.02	0.02153	5.64385618977472	BP
GO:0021891	olfactory bulb interneuron development	9	1	0.02	0.02153	5.64385618977472	BP
GO:1904951	positive regulation of establishment of protein localization	453	5	1.09	0.02164	2.19759995988516	BP
GO:0045892	negative regulation of transcription, DNA-templated	1172	7	2.83	0.02175	1.30655286900045	BP
GO:0045087	innate immune response	684	6	1.65	0.02200	1.86249647625007	BP
GO:1903507	negative regulation of nucleic acid-templated transcription	1176	7	2.84	0.02212	1.30146399232765	BP
GO:0070585	protein localization to mitochondrion	95	2	0.23	0.02213	3.12029423371771	BP
GO:1902679	negative regulation of RNA biosynthetic process	1177	7	2.84	0.02221	1.30146399232765	BP
GO:0019219	regulation of nucleobase-containing compound metabolic process	3330	14	8.04	0.02316	0.8001594206534	BP
GO:0042326	negative regulation of phosphorylation	453	4	1.09	0.02362	1.8756718649978	BP
GO:0034145	positive regulation of toll-like receptor 4 signaling pathway	10	1	0.02	0.02390	5.64385618977472	BP
GO:0031274	positive regulation of pseudopodium assembly	10	1	0.02	0.02390	5.64385618977472	BP
GO:0033572	transferrin transport	10	1	0.02	0.02390	5.64385618977472	BP
GO:1900102	negative regulation of endoplasmic reticulum unfolded protein response	10	1	0.02	0.02390	5.64385618977472	BP
GO:0019359	nicotinamide nucleotide biosynthetic process	101	2	0.24	0.02480	3.05889368905357	BP
GO:0002702	positive regulation of production of molecular mediator of immune response	101	2	0.24	0.02480	3.05889368905357	BP
GO:0051252	regulation of RNA metabolic process	3030	13	7.32	0.02495	0.828596069631774	BP
GO:0019363	pyridine nucleotide biosynthetic process	104	2	0.25	0.02619	3	BP
GO:0070493	thrombin-activated receptor signaling pathway	11	1	0.03	0.02626	5.05889368905357	BP
GO:0098722	asymmetric stem cell division	11	1	0.03	0.02626	5.05889368905357	BP
GO:0043653	mitochondrial fragmentation involved in apoptotic process	11	1	0.03	0.02626	5.05889368905357	BP
GO:1903977	positive regulation of glial cell migration	11	1	0.03	0.02626	5.05889368905357	BP
GO:0031630	regulation of synaptic vesicle fusion to presynaptic active zone membrane	11	1	0.03	0.02626	5.05889368905357	BP
GO:0030836	positive regulation of actin filament depolymerization	11	1	0.03	0.02626	5.05889368905357	BP
GO:0008626	granzyme-mediated apoptotic signaling pathway	11	1	0.03	0.02626	5.05889368905357	BP
GO:0034135	regulation of toll-like receptor 2 signaling pathway	11	1	0.03	0.02626	5.05889368905357	BP
GO:0010739	positive regulation of protein kinase A signaling	11	1	0.03	0.02626	5.05889368905357	BP
GO:0031272	regulation of pseudopodium assembly	11	1	0.03	0.02626	5.05889368905357	BP
GO:0060600	dichotomous subdivision of an epithelial terminal unit	11	1	0.03	0.02626	5.05889368905357	BP
GO:0051561	positive regulation of mitochondrial calcium ion concentration	11	1	0.03	0.02626	5.05889368905357	BP
GO:0060174	limb bud formation	11	1	0.03	0.02626	5.05889368905357	BP
GO:0009615	response to virus	269	3	0.65	0.02716	2.20645087746743	BP
GO:0006796	phosphate-containing compound metabolic process	2908	15	7.02	0.02733	1.09541956507868	BP
GO:0006805	xenobiotic metabolic process	108	2	0.26	0.02808	2.94341647163363	BP
GO:0072525	pyridine-containing compound biosynthetic process	108	2	0.26	0.02808	2.94341647163363	BP
GO:0072608	interleukin-10 secretion	12	1	0.03	0.02861	5.05889368905357	BP
GO:0071281	cellular response to iron ion	12	1	0.03	0.02861	5.05889368905357	BP
GO:0001731	formation of translation preinitiation complex	12	1	0.03	0.02861	5.05889368905357	BP
GO:0045217	cell-cell junction maintenance	12	1	0.03	0.02861	5.05889368905357	BP
GO:0045717	negative regulation of fatty acid biosynthetic process	12	1	0.03	0.02861	5.05889368905357	BP
GO:0006793	phosphorus metabolic process	2930	15	7.08	0.02889	1.08314123530025	BP
GO:0009165	nucleotide biosynthetic process	277	3	0.67	0.02928	2.16272950003811	BP
GO:0046822	regulation of nucleocytoplasmic transport	111	2	0.27	0.02953	2.88896868761126	BP
GO:0019538	protein metabolic process	5129	21	12.39	0.02965	0.761213140412883	BP
GO:0016525	negative regulation of angiogenesis	112	2	0.27	0.03003	2.88896868761126	BP
GO:0071346	cellular response to interferon-gamma	112	2	0.27	0.03003	2.88896868761126	BP
GO:0031326	regulation of cellular biosynthetic process	3448	14	8.33	0.03042	0.749038426466781	BP
GO:1901293	nucleoside phosphate biosynthetic process	283	3	0.68	0.03092	2.14135584924554	BP
GO:0048340	paraxial mesoderm morphogenesis	13	1	0.03	0.03096	5.05889368905357	BP
GO:0015682	ferric iron transport	13	1	0.03	0.03096	5.05889368905357	BP
GO:0031269	pseudopodium assembly	13	1	0.03	0.03096	5.05889368905357	BP
GO:2000484	positive regulation of interleukin-8 secretion	13	1	0.03	0.03096	5.05889368905357	BP
GO:0072512	trivalent inorganic cation transport	13	1	0.03	0.03096	5.05889368905357	BP
GO:0051253	negative regulation of RNA metabolic process	1264	7	3.05	0.03124	1.19854567938208	BP
GO:0051261	protein depolymerization	115	2	0.28	0.03152	2.83650126771712	BP
GO:2000181	negative regulation of blood vessel morphogenesis	116	2	0.28	0.03202	2.83650126771712	BP
GO:0048511	rhythmic process	288	3	0.7	0.03232	2.09953567355091	BP
GO:0051056	regulation of small GTPase mediated signal transduction	259	5	0.63	0.03268	2.98850436116217	BP
GO:0006968	cellular defense response	14	1	0.03	0.03330	5.05889368905357	BP
GO:0090141	positive regulation of mitochondrial fission	14	1	0.03	0.03330	5.05889368905357	BP
GO:0031915	positive regulation of synaptic plasticity	14	1	0.03	0.03330	5.05889368905357	BP
GO:0010804	negative regulation of tumor necrosis factor-mediated signaling pathway	14	1	0.03	0.03330	5.05889368905357	BP
GO:0042308	negative regulation of protein import into nucleus	14	1	0.03	0.03330	5.05889368905357	BP
GO:1904590	negative regulation of protein import	14	1	0.03	0.03330	5.05889368905357	BP
GO:0048284	organelle fusion	120	2	0.29	0.03407	2.78587519464715	BP
GO:0044237	cellular metabolic process	9234	34	22.3	0.03457	0.608491036217397	BP
GO:0010917	negative regulation of mitochondrial membrane potential	15	1	0.04	0.03564	4.64385618977472	BP
GO:0031268	pseudopodium organization	15	1	0.04	0.03564	4.64385618977472	BP
GO:0072567	chemokine (C-X-C motif) ligand 2 production	15	1	0.04	0.03564	4.64385618977472	BP
GO:1901881	positive regulation of protein depolymerization	15	1	0.04	0.03564	4.64385618977472	BP
GO:0051241	negative regulation of multicellular organismal process	1332	8	3.22	0.03608	1.31293931166011	BP
GO:0031325	positive regulation of cellular metabolic process	3191	13	7.71	0.03644	0.753708858000783	BP
GO:0001932	regulation of protein phosphorylation	1407	10	3.4	0.03646	1.55639334852439	BP
GO:2000112	regulation of cellular macromolecule biosynthetic process	3198	13	7.72	0.03701	0.751838870647736	BP
GO:0060100	positive regulation of phagocytosis, engulfment	16	1	0.04	0.03797	4.64385618977472	BP
GO:1905155	positive regulation of membrane invagination	16	1	0.04	0.03797	4.64385618977472	BP
GO:0055057	neuroblast division	16	1	0.04	0.03797	4.64385618977472	BP
GO:0006825	copper ion transport	16	1	0.04	0.03797	4.64385618977472	BP
GO:0036445	neuronal stem cell division	16	1	0.04	0.03797	4.64385618977472	BP
GO:0034134	toll-like receptor 2 signaling pathway	16	1	0.04	0.03797	4.64385618977472	BP
GO:0002739	regulation of cytokine secretion involved in immune response	16	1	0.04	0.03797	4.64385618977472	BP
GO:1901343	negative regulation of vasculature development	128	2	0.31	0.03832	2.68965987938785	BP
GO:0043467	regulation of generation of precursor metabolites and energy	128	2	0.31	0.03832	2.68965987938785	BP
GO:0042327	positive regulation of phosphorylation	1040	6	2.51	0.03834	1.25727513654511	BP
GO:0006955	immune response	1354	8	3.27	0.03855	1.29070936427664	BP
GO:0003279	cardiac septum development	129	2	0.31	0.03886	2.68965987938785	BP
GO:0034331	cell junction maintenance	17	1	0.04	0.04029	4.64385618977472	BP
GO:0042074	cell migration involved in gastrulation	17	1	0.04	0.04029	4.64385618977472	BP
GO:0030575	nuclear body organization	17	1	0.04	0.04029	4.64385618977472	BP
GO:0042711	maternal behavior	17	1	0.04	0.04029	4.64385618977472	BP
GO:0045596	negative regulation of cell differentiation	788	5	1.9	0.04085	1.39592867633114	BP
GO:0034341	response to interferon-gamma	134	2	0.32	0.04163	2.64385618977472	BP
GO:0043624	cellular protein complex disassembly	135	2	0.33	0.04219	2.59946207041627	BP
GO:0009791	post-embryonic development	135	2	0.33	0.04219	2.59946207041627	BP
GO:0045837	negative regulation of membrane potential	18	1	0.04	0.04261	4.64385618977472	BP
GO:0060746	parental behavior	18	1	0.04	0.04261	4.64385618977472	BP
GO:0046827	positive regulation of protein export from nucleus	18	1	0.04	0.04261	4.64385618977472	BP
GO:0150052	regulation of postsynapse assembly	18	1	0.04	0.04261	4.64385618977472	BP
GO:0021924	cell proliferation in external granule layer	18	1	0.04	0.04261	4.64385618977472	BP
GO:0021930	cerebellar granule cell precursor proliferation	18	1	0.04	0.04261	4.64385618977472	BP
GO:0099150	regulation of postsynaptic specialization assembly	18	1	0.04	0.04261	4.64385618977472	BP
GO:0043252	sodium-independent organic anion transport	18	1	0.04	0.04261	4.64385618977472	BP
GO:1903599	positive regulation of autophagy of mitochondrion	18	1	0.04	0.04261	4.64385618977472	BP
GO:0030150	protein import into mitochondrial matrix	18	1	0.04	0.04261	4.64385618977472	BP
GO:0031399	regulation of protein modification process	1756	11	4.24	0.04268	1.37536735384882	BP
GO:0045936	negative regulation of phosphate metabolic process	547	4	1.32	0.04273	1.59946207041627	BP
GO:0010563	negative regulation of phosphorus metabolic process	547	4	1.32	0.04273	1.59946207041627	BP
GO:0051960	regulation of nervous system development	1069	6	2.58	0.04292	1.21759143507263	BP
GO:0042063	gliogenesis	323	3	0.78	0.04307	1.94341647163363	BP
GO:0060099	regulation of phagocytosis, engulfment	19	1	0.05	0.04493	4.32192809488736	BP
GO:0042178	xenobiotic catabolic process	19	1	0.05	0.04493	4.32192809488736	BP
GO:0032011	ARF protein signal transduction	19	1	0.05	0.04493	4.32192809488736	BP
GO:0032012	regulation of ARF protein signal transduction	19	1	0.05	0.04493	4.32192809488736	BP
GO:0009435	NAD biosynthetic process	19	1	0.05	0.04493	4.32192809488736	BP
GO:2000773	negative regulation of cellular senescence	19	1	0.05	0.04493	4.32192809488736	BP
GO:1903975	regulation of glial cell migration	19	1	0.05	0.04493	4.32192809488736	BP
GO:0003215	cardiac right ventricle morphogenesis	19	1	0.05	0.04493	4.32192809488736	BP
GO:0048712	negative regulation of astrocyte differentiation	19	1	0.05	0.04493	4.32192809488736	BP
GO:0090036	regulation of protein kinase C signaling	19	1	0.05	0.04493	4.32192809488736	BP
GO:0021534	cell proliferation in hindbrain	19	1	0.05	0.04493	4.32192809488736	BP
GO:0072089	stem cell proliferation	140	2	0.34	0.04505	2.55639334852439	BP
GO:2000113	negative regulation of cellular macromolecule biosynthetic process	1371	7	3.31	0.04543	1.08052370502511	BP
GO:0002376	immune system process	2354	11	5.69	0.04572	0.95100296610544	BP
GO:0031400	negative regulation of protein modification process	563	4	1.36	0.04666	1.55639334852439	BP
GO:0009894	regulation of catabolic process	819	5	1.98	0.04690	1.33642766458248	BP
GO:1905153	regulation of membrane invagination	20	1	0.05	0.04724	4.32192809488736	BP
GO:0034143	regulation of toll-like receptor 4 signaling pathway	20	1	0.05	0.04724	4.32192809488736	BP
GO:0010039	response to iron ion	20	1	0.05	0.04724	4.32192809488736	BP
GO:0032495	response to muramyl dipeptide	20	1	0.05	0.04724	4.32192809488736	BP
GO:0045821	positive regulation of glycolytic process	20	1	0.05	0.04724	4.32192809488736	BP
GO:0050768	negative regulation of neurogenesis	336	3	0.81	0.04747	1.88896868761126	BP
GO:0045934	negative regulation of nucleobase-containing compound metabolic process	1390	7	3.36	0.04833	1.05889368905357	BP
GO:0032930	positive regulation of superoxide anion generation	21	1	0.05	0.04954	4.32192809488736	BP
GO:0051197	positive regulation of coenzyme metabolic process	21	1	0.05	0.04954	4.32192809488736	BP
GO:0008356	asymmetric cell division	21	1	0.05	0.04954	4.32192809488736	BP
GO:0030813	positive regulation of nucleotide catabolic process	21	1	0.05	0.04954	4.32192809488736	BP
GO:0042535	positive regulation of tumor necrosis factor biosynthetic process	21	1	0.05	0.04954	4.32192809488736	BP
GO:2000482	regulation of interleukin-8 secretion	21	1	0.05	0.04954	4.32192809488736	BP
GO:1900101	regulation of endoplasmic reticulum unfolded protein response	21	1	0.05	0.04954	4.32192809488736	BP
GO:2001224	positive regulation of neuron migration	21	1	0.05	0.04954	4.32192809488736	BP
GO:0008053	mitochondrial fusion	21	1	0.05	0.04954	4.32192809488736	BP
GO:0002700	regulation of production of molecular mediator of immune response	148	2	0.36	0.04976	2.47393118833241	BP
GO:0045937	positive regulation of phosphate metabolic process	1109	6	2.68	0.04980	1.16272950003811	BP
GO:0010562	positive regulation of phosphorus metabolic process	1109	6	2.68	0.04980	1.16272950003811	BP
GO:0006952	defense response	1433	8	3.46	0.05003	1.209227962138	BP
GO:0003231	cardiac ventricle development	149	2	0.36	0.05036	2.47393118833241	BP
GO:0010558	negative regulation of macromolecule biosynthetic process	1406	7	3.4	0.05086	1.04182017569463	BP
GO:0014013	regulation of gliogenesis	150	2	0.36	0.05096	2.47393118833241	BP
GO:0050715	positive regulation of cytokine secretion	150	2	0.36	0.05096	2.47393118833241	BP
GO:0002374	cytokine secretion involved in immune response	22	1	0.05	0.05184	4.32192809488736	BP
GO:0010666	positive regulation of cardiac muscle cell apoptotic process	22	1	0.05	0.05184	4.32192809488736	BP
GO:0048339	paraxial mesoderm development	22	1	0.05	0.05184	4.32192809488736	BP
GO:1904469	positive regulation of tumor necrosis factor secretion	22	1	0.05	0.05184	4.32192809488736	BP
GO:0002183	cytoplasmic translational initiation	22	1	0.05	0.05184	4.32192809488736	BP
GO:0046823	negative regulation of nucleocytoplasmic transport	22	1	0.05	0.05184	4.32192809488736	BP
GO:0046496	nicotinamide nucleotide metabolic process	153	2	0.37	0.05279	2.43440282414578	BP
GO:0071466	cellular response to xenobiotic stimulus	154	2	0.37	0.05340	2.43440282414578	BP
GO:0031331	positive regulation of cellular catabolic process	354	3	0.86	0.05391	1.80255393579378	BP
GO:0019362	pyridine nucleotide metabolic process	155	2	0.37	0.05402	2.43440282414578	BP
GO:0010663	positive regulation of striated muscle cell apoptotic process	23	1	0.06	0.05413	4.05889368905357	BP
GO:0015721	bile acid and bile salt transport	23	1	0.06	0.05413	4.05889368905357	BP
GO:1901137	carbohydrate derivative biosynthetic process	592	4	1.43	0.05428	1.48398485299634	BP
GO:0000122	negative regulation of transcription by RNA polymerase II	854	5	2.06	0.05436	1.27928375747887	BP
GO:0006935	chemotaxis	593	4	1.43	0.05455	1.48398485299634	BP
GO:0042330	taxis	596	4	1.44	0.05538	1.47393118833241	BP
GO:0002218	activation of innate immune response	164	3	0.4	0.05575	2.90689059560852	BP
GO:0051173	positive regulation of nitrogen compound metabolic process	3050	12	7.37	0.05589	0.703297881400811	BP
GO:0051961	negative regulation of nervous system development	360	3	0.87	0.05614	1.78587519464715	BP
GO:0072643	interferon-gamma secretion	24	1	0.06	0.05642	4.05889368905357	BP
GO:0032928	regulation of superoxide anion generation	24	1	0.06	0.05642	4.05889368905357	BP
GO:0031629	synaptic vesicle fusion to presynaptic active zone membrane	24	1	0.06	0.05642	4.05889368905357	BP
GO:0045922	negative regulation of fatty acid metabolic process	24	1	0.06	0.05642	4.05889368905357	BP
GO:0021889	olfactory bulb interneuron differentiation	24	1	0.06	0.05642	4.05889368905357	BP
GO:0045736	negative regulation of cyclin-dependent protein serine/threonine kinase activity	24	1	0.06	0.05642	4.05889368905357	BP
GO:0071356	cellular response to tumor necrosis factor	159	2	0.38	0.05651	2.39592867633114	BP
GO:0072524	pyridine-containing compound metabolic process	159	2	0.38	0.05651	2.39592867633114	BP
GO:0071345	cellular response to cytokine stimulus	883	6	2.13	0.05662	1.49410907027004	BP
GO:0072606	interleukin-8 secretion	25	1	0.06	0.05870	4.05889368905357	BP
GO:0051443	positive regulation of ubiquitin-protein transferase activity	25	1	0.06	0.05870	4.05889368905357	BP
GO:0099500	vesicle fusion to plasma membrane	25	1	0.06	0.05870	4.05889368905357	BP
GO:0090344	negative regulation of cell aging	25	1	0.06	0.05870	4.05889368905357	BP
GO:0043171	peptide catabolic process	25	1	0.06	0.05870	4.05889368905357	BP
GO:0034123	positive regulation of toll-like receptor signaling pathway	25	1	0.06	0.05870	4.05889368905357	BP
GO:0090140	regulation of mitochondrial fission	25	1	0.06	0.05870	4.05889368905357	BP
GO:0046688	response to copper ion	25	1	0.06	0.05870	4.05889368905357	BP
GO:0045109	intermediate filament organization	25	1	0.06	0.05870	4.05889368905357	BP
GO:1901798	positive regulation of signal transduction by p53 class mediator	25	1	0.06	0.05870	4.05889368905357	BP
GO:0032480	negative regulation of type I interferon production	25	1	0.06	0.05870	4.05889368905357	BP
GO:0072594	establishment of protein localization to organelle	371	3	0.9	0.06036	1.73696559416621	BP
GO:0031327	negative regulation of cellular biosynthetic process	1463	7	3.53	0.06057	0.987686738561149	BP
GO:1904030	negative regulation of cyclin-dependent protein kinase activity	26	1	0.06	0.06098	4.05889368905357	BP
GO:0071425	hematopoietic stem cell proliferation	26	1	0.06	0.06098	4.05889368905357	BP
GO:0050927	positive regulation of positive chemotaxis	26	1	0.06	0.06098	4.05889368905357	BP
GO:0046852	positive regulation of bone remodeling	27	1	0.07	0.06325	3.83650126771712	BP
GO:0045780	positive regulation of bone resorption	27	1	0.07	0.06325	3.83650126771712	BP
GO:0050926	regulation of positive chemotaxis	27	1	0.07	0.06325	3.83650126771712	BP
GO:0051560	mitochondrial calcium ion homeostasis	27	1	0.07	0.06325	3.83650126771712	BP
GO:0048843	negative regulation of axon extension involved in axon guidance	27	1	0.07	0.06325	3.83650126771712	BP
GO:0046890	regulation of lipid biosynthetic process	170	2	0.41	0.06356	2.28630418515664	BP
GO:0007369	gastrulation	170	2	0.41	0.06356	2.28630418515664	BP
GO:0031324	negative regulation of cellular metabolic process	2442	10	5.9	0.06425	0.761213140412883	BP
GO:0006733	oxidoreduction coenzyme metabolic process	172	2	0.42	0.06487	2.25153876699596	BP
GO:0010468	regulation of gene expression	3824	14	9.24	0.06507	0.599462070416271	BP
GO:0045830	positive regulation of isotype switching	28	1	0.07	0.06551	3.83650126771712	BP
GO:0042119	neutrophil activation	28	1	0.07	0.06551	3.83650126771712	BP
GO:0051194	positive regulation of cofactor metabolic process	28	1	0.07	0.06551	3.83650126771712	BP
GO:1902668	negative regulation of axon guidance	28	1	0.07	0.06551	3.83650126771712	BP
GO:0010939	regulation of necrotic cell death	28	1	0.07	0.06551	3.83650126771712	BP
GO:0098698	postsynaptic specialization assembly	28	1	0.07	0.06551	3.83650126771712	BP
GO:0032647	regulation of interferon-alpha production	28	1	0.07	0.06551	3.83650126771712	BP
GO:0090200	positive regulation of release of cytochrome c from mitochondria	28	1	0.07	0.06551	3.83650126771712	BP
GO:0060445	branching involved in salivary gland morphogenesis	28	1	0.07	0.06551	3.83650126771712	BP
GO:0010721	negative regulation of cell development	385	3	0.93	0.06593	1.68965987938785	BP
GO:0010556	regulation of macromolecule biosynthetic process	3289	14	7.94	0.06643	0.818215914689371	BP
GO:0034612	response to tumor necrosis factor	176	2	0.43	0.06753	2.21759143507263	BP
GO:0009890	negative regulation of biosynthetic process	1501	7	3.63	0.06765	0.947385373836578	BP
GO:0097345	mitochondrial outer membrane permeabilization	29	1	0.07	0.06777	3.83650126771712	BP
GO:0003413	chondrocyte differentiation involved in endochondral bone morphogenesis	29	1	0.07	0.06777	3.83650126771712	BP
GO:0000027	ribosomal large subunit assembly	29	1	0.07	0.06777	3.83650126771712	BP
GO:0071353	cellular response to interleukin-4	29	1	0.07	0.06777	3.83650126771712	BP
GO:0003148	outflow tract septum morphogenesis	29	1	0.07	0.06777	3.83650126771712	BP
GO:0051094	positive regulation of developmental process	1536	8	3.71	0.06780	1.10858081315392	BP
GO:1901566	organonitrogen compound biosynthetic process	1538	8	3.71	0.06853	1.10858081315392	BP
GO:0031401	positive regulation of protein modification process	1207	6	2.92	0.06942	1.03899413161586	BP
GO:0045935	positive regulation of nucleobase-containing compound metabolic process	1826	8	4.41	0.06981	0.859221344217204	BP
GO:2000778	positive regulation of interleukin-6 secretion	30	1	0.07	0.07003	3.83650126771712	BP
GO:0000132	establishment of mitotic spindle orientation	30	1	0.07	0.07003	3.83650126771712	BP
GO:0034260	negative regulation of GTPase activity	30	1	0.07	0.07003	3.83650126771712	BP
GO:0032607	interferon-alpha production	30	1	0.07	0.07003	3.83650126771712	BP
GO:0042533	tumor necrosis factor biosynthetic process	30	1	0.07	0.07003	3.83650126771712	BP
GO:0042534	regulation of tumor necrosis factor biosynthetic process	30	1	0.07	0.07003	3.83650126771712	BP
GO:0010803	regulation of tumor necrosis factor-mediated signaling pathway	30	1	0.07	0.07003	3.83650126771712	BP
GO:0009892	negative regulation of metabolic process	2831	11	6.84	0.07189	0.685435293526124	BP
GO:0042221	response to chemical	4054	16	9.79	0.07206	0.70869114017103	BP
GO:0043537	negative regulation of blood vessel endothelial cell migration	31	1	0.07	0.07228	3.83650126771712	BP
GO:0045662	negative regulation of myoblast differentiation	31	1	0.07	0.07228	3.83650126771712	BP
GO:0043457	regulation of cellular respiration	31	1	0.07	0.07228	3.83650126771712	BP
GO:0090162	establishment of epithelial cell polarity	31	1	0.07	0.07228	3.83650126771712	BP
GO:0070670	response to interleukin-4	31	1	0.07	0.07228	3.83650126771712	BP
GO:0035329	hippo signaling	31	1	0.07	0.07228	3.83650126771712	BP
GO:0070887	cellular response to chemical stimulus	2972	13	7.18	0.07400	0.856455874092765	BP
GO:0061351	neural precursor cell proliferation	186	2	0.45	0.07432	2.15200309344505	BP
GO:0044267	cellular protein metabolic process	4497	18	10.86	0.07434	0.728972803412675	BP
GO:0032728	positive regulation of interferon-beta production	32	1	0.08	0.07452	3.64385618977472	BP
GO:0035025	positive regulation of Rho protein signal transduction	32	1	0.08	0.07452	3.64385618977472	BP
GO:2001171	positive regulation of ATP biosynthetic process	32	1	0.08	0.07452	3.64385618977472	BP
GO:1900181	negative regulation of protein localization to nucleus	32	1	0.08	0.07452	3.64385618977472	BP
GO:1902110	positive regulation of mitochondrial membrane permeability involved in apoptotic process	32	1	0.08	0.07452	3.64385618977472	BP
GO:0009108	coenzyme biosynthetic process	189	2	0.46	0.07640	2.12029423371771	BP
GO:1903146	regulation of autophagy of mitochondrion	33	1	0.08	0.07676	3.64385618977472	BP
GO:1904467	regulation of tumor necrosis factor secretion	33	1	0.08	0.07676	3.64385618977472	BP
GO:0040001	establishment of mitotic spindle localization	33	1	0.08	0.07676	3.64385618977472	BP
GO:0034142	toll-like receptor 4 signaling pathway	33	1	0.08	0.07676	3.64385618977472	BP
GO:0007026	negative regulation of microtubule depolymerization	33	1	0.08	0.07676	3.64385618977472	BP
GO:0099068	postsynapse assembly	33	1	0.08	0.07676	3.64385618977472	BP
GO:0048841	regulation of axon extension involved in axon guidance	33	1	0.08	0.07676	3.64385618977472	BP
GO:0002285	lymphocyte activation involved in immune response	192	2	0.46	0.07850	2.12029423371771	BP
GO:0090322	regulation of superoxide metabolic process	34	1	0.08	0.07900	3.64385618977472	BP
GO:0031338	regulation of vesicle fusion	34	1	0.08	0.07900	3.64385618977472	BP
GO:1902686	mitochondrial outer membrane permeabilization involved in programmed cell death	34	1	0.08	0.07900	3.64385618977472	BP
GO:0048771	tissue remodeling	193	2	0.47	0.07920	2.08926733809709	BP
GO:0050767	regulation of neurogenesis	954	5	2.3	0.07929	1.12029423371771	BP
GO:0006469	negative regulation of protein kinase activity	194	2	0.47	0.07990	2.08926733809709	BP
GO:0050731	positive regulation of peptidyl-tyrosine phosphorylation	194	2	0.47	0.07990	2.08926733809709	BP
GO:0043413	macromolecule glycosylation	195	2	0.47	0.08061	2.08926733809709	BP
GO:0006486	protein glycosylation	195	2	0.47	0.08061	2.08926733809709	BP
GO:0034097	response to cytokine	981	6	2.37	0.08099	1.34007544159762	BP
GO:0051482	positive regulation of cytosolic calcium ion concentration involved in phospholipase C-activating G protein-coupled signaling pathway	35	1	0.08	0.08122	3.64385618977472	BP
GO:0045686	negative regulation of glial cell differentiation	35	1	0.08	0.08122	3.64385618977472	BP
GO:1990774	tumor necrosis factor secretion	35	1	0.08	0.08122	3.64385618977472	BP
GO:0048710	regulation of astrocyte differentiation	35	1	0.08	0.08122	3.64385618977472	BP
GO:0003205	cardiac chamber development	196	2	0.47	0.08132	2.08926733809709	BP
GO:0035556	intracellular signal transduction	2603	15	6.29	0.08171	1.25383057850395	BP
GO:0031396	regulation of protein ubiquitination	198	2	0.48	0.08274	2.05889368905357	BP
GO:0032388	positive regulation of intracellular transport	198	2	0.48	0.08274	2.05889368905357	BP
GO:0031328	positive regulation of cellular biosynthetic process	1896	8	4.58	0.08299	0.804652401677781	BP
GO:0071900	regulation of protein serine/threonine kinase activity	425	3	1.03	0.08311	1.54231816331266	BP
GO:0051224	negative regulation of protein transport	204	3	0.49	0.08341	2.61410884638067	BP
GO:0001702	gastrulation with mouth forming second	36	1	0.09	0.08345	3.47393118833241	BP
GO:0051294	establishment of spindle orientation	36	1	0.09	0.08345	3.47393118833241	BP
GO:0046329	negative regulation of JNK cascade	36	1	0.09	0.08345	3.47393118833241	BP
GO:0031114	regulation of microtubule depolymerization	36	1	0.09	0.08345	3.47393118833241	BP
GO:0070528	protein kinase C signaling	36	1	0.09	0.08345	3.47393118833241	BP
GO:2000377	regulation of reactive oxygen species metabolic process	199	2	0.48	0.08346	2.05889368905357	BP
GO:0048583	regulation of response to stimulus	3732	21	9.01	0.08383	1.22079031673995	BP
GO:0019222	regulation of metabolic process	5903	22	14.26	0.08436	0.625529541968134	BP
GO:0036211	protein modification process	3434	15	8.29	0.08461	0.855518493887493	BP
GO:0006464	cellular protein modification process	3434	15	8.29	0.08461	0.855518493887493	BP
GO:0031323	regulation of cellular metabolic process	5370	20	12.97	0.08520	0.624821520410388	BP
GO:0043170	macromolecule metabolic process	8224	30	19.86	0.08558	0.595096877854869	BP
GO:0050892	intestinal absorption	37	1	0.09	0.08566	3.47393118833241	BP
GO:0030810	positive regulation of nucleotide biosynthetic process	37	1	0.09	0.08566	3.47393118833241	BP
GO:1900373	positive regulation of purine nucleotide biosynthetic process	37	1	0.09	0.08566	3.47393118833241	BP
GO:0035794	positive regulation of mitochondrial membrane permeability	37	1	0.09	0.08566	3.47393118833241	BP
GO:0021884	forebrain neuron development	37	1	0.09	0.08566	3.47393118833241	BP
GO:0042554	superoxide anion generation	37	1	0.09	0.08566	3.47393118833241	BP
GO:1902284	neuron projection extension involved in neuron projection guidance	37	1	0.09	0.08566	3.47393118833241	BP
GO:0048846	axon extension involved in axon guidance	37	1	0.09	0.08566	3.47393118833241	BP
GO:0031329	regulation of cellular catabolic process	694	4	1.68	0.08610	1.25153876699596	BP
GO:1904950	negative regulation of establishment of protein localization	209	3	0.5	0.08694	2.58496250072116	BP
GO:0002274	myeloid leukocyte activation	211	3	0.51	0.08766	2.55639334852439	BP
GO:0007435	salivary gland morphogenesis	38	1	0.09	0.08788	3.47393118833241	BP
GO:0040019	positive regulation of embryonic development	38	1	0.09	0.08788	3.47393118833241	BP
GO:0045191	regulation of isotype switching	38	1	0.09	0.08788	3.47393118833241	BP
GO:1901998	toxin transport	38	1	0.09	0.08788	3.47393118833241	BP
GO:0001934	positive regulation of protein phosphorylation	986	5	2.38	0.08840	1.07096652135414	BP
GO:0030335	positive regulation of cell migration	538	7	1.3	0.08990	2.42884329880387	BP
GO:0033157	regulation of intracellular protein transport	208	2	0.5	0.08998	2	BP
GO:0010661	positive regulation of muscle cell apoptotic process	39	1	0.09	0.09008	3.47393118833241	BP
GO:0044091	membrane biogenesis	39	1	0.09	0.09008	3.47393118833241	BP
GO:0046825	regulation of protein export from nucleus	39	1	0.09	0.09008	3.47393118833241	BP
GO:1905710	positive regulation of membrane permeability	39	1	0.09	0.09008	3.47393118833241	BP
GO:0030595	leukocyte chemotaxis	209	2	0.5	0.09071	2	BP
GO:0070085	glycosylation	209	2	0.5	0.09071	2	BP
GO:0017038	protein import	209	2	0.5	0.09071	2	BP
GO:0045732	positive regulation of protein catabolic process	209	2	0.5	0.09071	2	BP
GO:0044743	protein transmembrane import into intracellular organelle	40	1	0.1	0.09229	3.32192809488736	BP
GO:0000266	mitochondrial fission	40	1	0.1	0.09229	3.32192809488736	BP
GO:0034105	positive regulation of tissue remodeling	40	1	0.1	0.09229	3.32192809488736	BP
GO:1902533	positive regulation of intracellular signal transduction	1000	5	2.42	0.09255	1.04692104738749	BP
GO:0009893	positive regulation of metabolic process	3475	14	8.39	0.09292	0.738684111392505	BP
GO:0022618	ribonucleoprotein complex assembly	212	2	0.51	0.09293	1.97143084780323	BP
GO:0050920	regulation of chemotaxis	213	2	0.51	0.09367	1.97143084780323	BP
GO:0002252	immune effector process	733	5	1.77	0.09405	1.49817873457909	BP
GO:0002440	production of molecular mediator of immune response	214	2	0.52	0.09441	1.94341647163363	BP
GO:0033673	negative regulation of kinase activity	214	2	0.52	0.09441	1.94341647163363	BP
GO:0007431	salivary gland development	41	1	0.1	0.09448	3.32192809488736	BP
GO:0045911	positive regulation of DNA recombination	41	1	0.1	0.09448	3.32192809488736	BP
GO:0099084	postsynaptic specialization organization	41	1	0.1	0.09448	3.32192809488736	BP
GO:0042304	regulation of fatty acid biosynthetic process	41	1	0.1	0.09448	3.32192809488736	BP
GO:0060122	inner ear receptor cell stereocilium organization	41	1	0.1	0.09448	3.32192809488736	BP
GO:0043547	positive regulation of GTPase activity	215	2	0.52	0.09515	1.94341647163363	BP
GO:0051247	positive regulation of protein metabolic process	1635	7	3.95	0.09654	0.825502268767863	BP
GO:0055082	cellular chemical homeostasis	808	6	1.95	0.09671	1.62148837674627	BP
GO:0051171	regulation of nitrogen compound metabolic process	5071	19	12.25	0.09842	0.633217669328377	BP
GO:0030890	positive regulation of B cell proliferation	43	1	0.1	0.09886	3.32192809488736	BP
GO:0090317	negative regulation of intracellular protein transport	43	1	0.1	0.09886	3.32192809488736	BP
GO:0051293	establishment of spindle localization	43	1	0.1	0.09886	3.32192809488736	BP
GO:1903573	negative regulation of response to endoplasmic reticulum stress	43	1	0.1	0.09886	3.32192809488736	BP
GO:0010824	regulation of centrosome duplication	43	1	0.1	0.09886	3.32192809488736	BP
GO:0045089	positive regulation of innate immune response	228	3	0.55	0.09929	2.44745897697122	BP
GO:2000147	positive regulation of cell motility	560	7	1.35	0.09960	2.3743955147815	BP
GO:0009889	regulation of biosynthetic process	3520	14	8.5	0.10023	0.719892080807265	BP
GO:0070303	negative regulation of stress-activated protein kinase signaling cascade	44	1	0.11	0.10104	3.18442457113743	BP
GO:0006904	vesicle docking involved in exocytosis	44	1	0.11	0.10104	3.18442457113743	BP
GO:0032873	negative regulation of stress-activated MAPK cascade	44	1	0.11	0.10104	3.18442457113743	BP
GO:0002714	positive regulation of B cell mediated immunity	44	1	0.11	0.10104	3.18442457113743	BP
GO:0002891	positive regulation of immunoglobulin mediated immune response	44	1	0.11	0.10104	3.18442457113743	BP
GO:0051898	negative regulation of protein kinase B signaling	44	1	0.11	0.10104	3.18442457113743	BP
GO:0050918	positive chemotaxis	44	1	0.11	0.10104	3.18442457113743	BP
GO:0050919	negative chemotaxis	44	1	0.11	0.10104	3.18442457113743	BP
GO:0007399	nervous system development	2318	9	5.6	0.10116	0.684498174272071	BP
GO:0006518	peptide metabolic process	736	4	1.78	0.10138	1.16812275880833	BP
GO:0071826	ribonucleoprotein complex subunit organization	225	2	0.54	0.10269	1.88896868761126	BP
GO:0001774	microglial cell activation	45	1	0.11	0.10322	3.18442457113743	BP
GO:0002269	leukocyte activation involved in inflammatory response	45	1	0.11	0.10322	3.18442457113743	BP
GO:0071526	semaphorin-plexin signaling pathway	45	1	0.11	0.10322	3.18442457113743	BP
GO:1903580	positive regulation of ATP metabolic process	45	1	0.11	0.10322	3.18442457113743	BP
GO:0009410	response to xenobiotic stimulus	228	2	0.55	0.10498	1.86249647625007	BP
GO:1903320	regulation of protein modification by small protein conjugation or removal	228	2	0.55	0.10498	1.86249647625007	BP
GO:0071310	cellular response to organic substance	2389	10	5.77	0.10539	0.793356776016605	BP
GO:0072604	interleukin-6 secretion	46	1	0.11	0.10539	3.18442457113743	BP
GO:0019674	NAD metabolic process	46	1	0.11	0.10539	3.18442457113743	BP
GO:0032757	positive regulation of interleukin-8 production	46	1	0.11	0.10539	3.18442457113743	BP
GO:0043303	mast cell degranulation	46	1	0.11	0.10539	3.18442457113743	BP
GO:0030811	regulation of nucleotide catabolic process	46	1	0.11	0.10539	3.18442457113743	BP
GO:0030517	negative regulation of axon extension	46	1	0.11	0.10539	3.18442457113743	BP
GO:1902667	regulation of axon guidance	46	1	0.11	0.10539	3.18442457113743	BP
GO:0021772	olfactory bulb development	46	1	0.11	0.10539	3.18442457113743	BP
GO:0031111	negative regulation of microtubule polymerization or depolymerization	46	1	0.11	0.10539	3.18442457113743	BP
GO:0061028	establishment of endothelial barrier	46	1	0.11	0.10539	3.18442457113743	BP
GO:0006110	regulation of glycolytic process	46	1	0.11	0.10539	3.18442457113743	BP
GO:0006874	cellular calcium ion homeostasis	472	3	1.14	0.10548	1.39592867633114	BP
GO:0046390	ribose phosphate biosynthetic process	231	2	0.56	0.10729	1.83650126771712	BP
GO:0050702	interleukin-1 beta secretion	47	1	0.11	0.10756	3.18442457113743	BP
GO:0120163	negative regulation of cold-induced thermogenesis	47	1	0.11	0.10756	3.18442457113743	BP
GO:0050850	positive regulation of calcium-mediated signaling	47	1	0.11	0.10756	3.18442457113743	BP
GO:0002448	mast cell mediated immunity	47	1	0.11	0.10756	3.18442457113743	BP
GO:0002279	mast cell activation involved in immune response	47	1	0.11	0.10756	3.18442457113743	BP
GO:0045104	intermediate filament cytoskeleton organization	47	1	0.11	0.10756	3.18442457113743	BP
GO:0019098	reproductive behavior	47	1	0.11	0.10756	3.18442457113743	BP
GO:0006164	purine nucleotide biosynthetic process	232	2	0.56	0.10806	1.83650126771712	BP
GO:0051272	positive regulation of cellular component movement	579	7	1.4	0.10831	2.32192809488736	BP
GO:0002639	positive regulation of immunoglobulin production	48	1	0.12	0.10972	3.05889368905357	BP
GO:0051653	spindle localization	48	1	0.12	0.10972	3.05889368905357	BP
GO:0050873	brown fat cell differentiation	48	1	0.12	0.10972	3.05889368905357	BP
GO:0051438	regulation of ubiquitin-protein transferase activity	48	1	0.12	0.10972	3.05889368905357	BP
GO:0021988	olfactory lobe development	48	1	0.12	0.10972	3.05889368905357	BP
GO:0090199	regulation of release of cytochrome c from mitochondria	48	1	0.12	0.10972	3.05889368905357	BP
GO:0045103	intermediate filament-based process	48	1	0.12	0.10972	3.05889368905357	BP
GO:0072522	purine-containing compound biosynthetic process	237	2	0.57	0.11194	1.81096617560998	BP
GO:0034976	response to endoplasmic reticulum stress	238	2	0.57	0.11273	1.81096617560998	BP
GO:0010001	glial cell differentiation	239	2	0.58	0.11351	1.78587519464715	BP
GO:0055074	calcium ion homeostasis	488	3	1.18	0.11360	1.34617564113404	BP
GO:0030834	regulation of actin filament depolymerization	50	1	0.12	0.11402	3.05889368905357	BP
GO:1900544	positive regulation of purine nucleotide metabolic process	50	1	0.12	0.11402	3.05889368905357	BP
GO:0045124	regulation of bone resorption	50	1	0.12	0.11402	3.05889368905357	BP
GO:0051055	negative regulation of lipid biosynthetic process	50	1	0.12	0.11402	3.05889368905357	BP
GO:0045981	positive regulation of nucleotide metabolic process	50	1	0.12	0.11402	3.05889368905357	BP
GO:0048247	lymphocyte chemotaxis	50	1	0.12	0.11402	3.05889368905357	BP
GO:0010596	negative regulation of endothelial cell migration	50	1	0.12	0.11402	3.05889368905357	BP
GO:0040017	positive regulation of locomotion	592	7	1.43	0.11444	2.29133977505394	BP
GO:0043412	macromolecule modification	3613	15	8.73	0.11486	0.780908941753803	BP
GO:0001974	blood vessel remodeling	51	1	0.12	0.11617	3.05889368905357	BP
GO:0072132	mesenchyme morphogenesis	51	1	0.12	0.11617	3.05889368905357	BP
GO:0070265	necrotic cell death	51	1	0.12	0.11617	3.05889368905357	BP
GO:0032648	regulation of interferon-beta production	51	1	0.12	0.11617	3.05889368905357	BP
GO:0090407	organophosphate biosynthetic process	495	3	1.2	0.11722	1.32192809488736	BP
GO:0072503	cellular divalent inorganic cation homeostasis	496	3	1.2	0.11775	1.32192809488736	BP
GO:0051186	cofactor metabolic process	497	3	1.2	0.11827	1.32192809488736	BP
GO:1902750	negative regulation of cell cycle G2/M phase transition	52	1	0.13	0.11831	2.94341647163363	BP
GO:0001960	negative regulation of cytokine-mediated signaling pathway	52	1	0.13	0.11831	2.94341647163363	BP
GO:0007019	microtubule depolymerization	52	1	0.13	0.11831	2.94341647163363	BP
GO:0060351	cartilage development involved in endochondral bone morphogenesis	52	1	0.13	0.11831	2.94341647163363	BP
GO:0032481	positive regulation of type I interferon production	52	1	0.13	0.11831	2.94341647163363	BP
GO:2001222	regulation of neuron migration	52	1	0.13	0.11831	2.94341647163363	BP
GO:0051348	negative regulation of transferase activity	246	2	0.59	0.11903	1.76121314041288	BP
GO:0051188	cofactor biosynthetic process	246	2	0.59	0.11903	1.76121314041288	BP
GO:0006911	phagocytosis, engulfment	53	1	0.13	0.12044	2.94341647163363	BP
GO:0043666	regulation of phosphoprotein phosphatase activity	53	1	0.13	0.12044	2.94341647163363	BP
GO:0014014	negative regulation of gliogenesis	53	1	0.13	0.12044	2.94341647163363	BP
GO:0002720	positive regulation of cytokine production involved in immune response	53	1	0.13	0.12044	2.94341647163363	BP
GO:0032608	interferon-beta production	53	1	0.13	0.12044	2.94341647163363	BP
GO:0061900	glial cell activation	53	1	0.13	0.12044	2.94341647163363	BP
GO:0002548	monocyte chemotaxis	53	1	0.13	0.12044	2.94341647163363	BP
GO:0080090	regulation of primary metabolic process	5216	19	12.6	0.12049	0.592575684831031	BP
GO:0006875	cellular metal ion homeostasis	580	5	1.4	0.12208	1.83650126771712	BP
GO:0045599	negative regulation of fat cell differentiation	54	1	0.13	0.12257	2.94341647163363	BP
GO:0030042	actin filament depolymerization	54	1	0.13	0.12257	2.94341647163363	BP
GO:0035272	exocrine system development	54	1	0.13	0.12257	2.94341647163363	BP
GO:0045190	isotype switching	54	1	0.13	0.12257	2.94341647163363	BP
GO:0002204	somatic recombination of immunoglobulin genes involved in immune response	54	1	0.13	0.12257	2.94341647163363	BP
GO:0002208	somatic diversification of immunoglobulins involved in immune response	54	1	0.13	0.12257	2.94341647163363	BP
GO:0050922	negative regulation of chemotaxis	54	1	0.13	0.12257	2.94341647163363	BP
GO:0050701	interleukin-1 secretion	55	1	0.13	0.12470	2.94341647163363	BP
GO:0010665	regulation of cardiac muscle cell apoptotic process	55	1	0.13	0.12470	2.94341647163363	BP
GO:0043470	regulation of carbohydrate catabolic process	55	1	0.13	0.12470	2.94341647163363	BP
GO:0065002	intracellular protein transmembrane transport	55	1	0.13	0.12470	2.94341647163363	BP
GO:0060761	negative regulation of response to cytokine stimulus	56	1	0.14	0.12682	2.83650126771712	BP
GO:0051196	regulation of coenzyme metabolic process	56	1	0.14	0.12682	2.83650126771712	BP
GO:0071806	protein transmembrane transport	56	1	0.14	0.12682	2.83650126771712	BP
GO:0010823	negative regulation of mitochondrion organization	56	1	0.14	0.12682	2.83650126771712	BP
GO:0043410	positive regulation of MAPK cascade	514	3	1.24	0.12728	1.27462238010901	BP
GO:1902531	regulation of intracellular signal transduction	1707	12	4.12	0.12799	1.54231816331266	BP
GO:0072330	monocarboxylic acid biosynthetic process	259	2	0.63	0.12945	1.66657626627481	BP
GO:0002366	leukocyte activation involved in immune response	267	3	0.64	0.13002	2.22881869049588	BP
GO:0048588	developmental cell growth	260	2	0.63	0.13026	1.66657626627481	BP
GO:0072507	divalent inorganic cation homeostasis	520	3	1.26	0.13052	1.25153876699596	BP
GO:0010038	response to metal ion	268	3	0.65	0.13082	2.20645087746743	BP
GO:0010662	regulation of striated muscle cell apoptotic process	58	1	0.14	0.13104	2.83650126771712	BP
GO:0006749	glutathione metabolic process	58	1	0.14	0.13104	2.83650126771712	BP
GO:0070098	chemokine-mediated signaling pathway	58	1	0.14	0.13104	2.83650126771712	BP
GO:0022008	neurogenesis	1770	7	4.28	0.13175	0.709744125431182	BP
GO:0050730	regulation of peptidyl-tyrosine phosphorylation	262	2	0.63	0.13188	1.66657626627481	BP
GO:0010629	negative regulation of gene expression	1771	7	4.28	0.13203	0.709744125431182	BP
GO:0010659	cardiac muscle cell apoptotic process	59	1	0.14	0.13315	2.83650126771712	BP
GO:0008347	glial cell migration	59	1	0.14	0.13315	2.83650126771712	BP
GO:0002712	regulation of B cell mediated immunity	59	1	0.14	0.13315	2.83650126771712	BP
GO:0032613	interleukin-10 production	59	1	0.14	0.13315	2.83650126771712	BP
GO:0002889	regulation of immunoglobulin mediated immune response	59	1	0.14	0.13315	2.83650126771712	BP
GO:0016447	somatic recombination of immunoglobulin gene segments	59	1	0.14	0.13315	2.83650126771712	BP
GO:0060119	inner ear receptor cell development	59	1	0.14	0.13315	2.83650126771712	BP
GO:0002263	cell activation involved in immune response	271	3	0.65	0.13321	2.20645087746743	BP
GO:0046850	regulation of bone remodeling	60	1	0.14	0.13525	2.83650126771712	BP
GO:0042255	ribosome assembly	60	1	0.14	0.13525	2.83650126771712	BP
GO:0033209	tumor necrosis factor-mediated signaling pathway	60	1	0.14	0.13525	2.83650126771712	BP
GO:2000026	regulation of multicellular organismal development	2170	9	5.24	0.13545	0.780358189679587	BP
GO:0060255	regulation of macromolecule metabolic process	5440	20	13.14	0.13693	0.606034724339757	BP
GO:0001836	release of cytochrome c from mitochondria	61	1	0.15	0.13734	2.73696559416621	BP
GO:0006493	protein O-linked glycosylation	61	1	0.15	0.13734	2.73696559416621	BP
GO:0010658	striated muscle cell apoptotic process	62	1	0.15	0.13943	2.73696559416621	BP
GO:0045661	regulation of myoblast differentiation	62	1	0.15	0.13943	2.73696559416621	BP
GO:0006367	transcription initiation from RNA polymerase II promoter	62	1	0.15	0.13943	2.73696559416621	BP
GO:0099024	plasma membrane invagination	62	1	0.15	0.13943	2.73696559416621	BP
GO:0034641	cellular nitrogen compound metabolic process	5446	22	13.15	0.14110	0.742440724232357	BP
GO:0009967	positive regulation of signal transduction	1500	7	3.62	0.14110	0.951365224749123	BP
GO:0060999	positive regulation of dendritic spine development	63	1	0.15	0.14152	2.73696559416621	BP
GO:0046579	positive regulation of Ras protein signal transduction	63	1	0.15	0.14152	2.73696559416621	BP
GO:0070059	intrinsic apoptotic signaling pathway in response to endoplasmic reticulum stress	63	1	0.15	0.14152	2.73696559416621	BP
GO:0032677	regulation of interleukin-8 production	63	1	0.15	0.14152	2.73696559416621	BP
GO:2001169	regulation of ATP biosynthetic process	63	1	0.15	0.14152	2.73696559416621	BP
GO:0048278	vesicle docking	63	1	0.15	0.14152	2.73696559416621	BP
GO:0043299	leukocyte degranulation	67	2	0.16	0.14299	3.64385618977472	BP
GO:0019725	cellular homeostasis	927	6	2.24	0.14332	1.42146376843828	BP
GO:0046824	positive regulation of nucleocytoplasmic transport	64	1	0.15	0.14360	2.73696559416621	BP
GO:0006893	Golgi to plasma membrane transport	64	1	0.15	0.14360	2.73696559416621	BP
GO:0150076	neuroinflammatory response	64	1	0.15	0.14360	2.73696559416621	BP
GO:0042306	regulation of protein import into nucleus	64	1	0.15	0.14360	2.73696559416621	BP
GO:0045088	regulation of innate immune response	285	3	0.69	0.14370	2.12029423371771	BP
GO:0009101	glycoprotein biosynthetic process	277	2	0.67	0.14421	1.57776699931695	BP
GO:0009117	nucleotide metabolic process	546	3	1.32	0.14490	1.18442457113743	BP
GO:0000422	autophagy of mitochondrion	65	1	0.16	0.14567	2.64385618977472	BP
GO:0001707	mesoderm formation	65	1	0.16	0.14567	2.64385618977472	BP
GO:0016445	somatic diversification of immunoglobulins	65	1	0.16	0.14567	2.64385618977472	BP
GO:0061726	mitochondrion disassembly	65	1	0.16	0.14567	2.64385618977472	BP
GO:0002381	immunoglobulin production involved in immunoglobulin mediated immune response	65	1	0.16	0.14567	2.64385618977472	BP
GO:0006913	nucleocytoplasmic transport	287	3	0.69	0.14694	2.12029423371771	BP
GO:0051169	nuclear transport	287	3	0.69	0.14694	2.12029423371771	BP
GO:0030968	endoplasmic reticulum unfolded protein response	66	1	0.16	0.14774	2.64385618977472	BP
GO:0032922	circadian regulation of gene expression	66	1	0.16	0.14774	2.64385618977472	BP
GO:0006801	superoxide metabolic process	66	1	0.16	0.14774	2.64385618977472	BP
GO:0006753	nucleoside phosphate metabolic process	554	3	1.34	0.14943	1.16272950003811	BP
GO:0010633	negative regulation of epithelial cell migration	67	1	0.16	0.14981	2.64385618977472	BP
GO:0045576	mast cell activation	67	1	0.16	0.14981	2.64385618977472	BP
GO:0016239	positive regulation of macroautophagy	67	1	0.16	0.14981	2.64385618977472	BP
GO:0030888	regulation of B cell proliferation	67	1	0.16	0.14981	2.64385618977472	BP
GO:0043113	receptor clustering	67	1	0.16	0.14981	2.64385618977472	BP
GO:2000378	negative regulation of reactive oxygen species metabolic process	67	1	0.16	0.14981	2.64385618977472	BP
GO:0050771	negative regulation of axonogenesis	67	1	0.16	0.14981	2.64385618977472	BP
GO:0044238	primary metabolic process	9174	31	22.16	0.14987	0.484310334112412	BP
GO:0072593	reactive oxygen species metabolic process	284	2	0.69	0.15005	1.53533173299656	BP
GO:0042273	ribosomal large subunit biogenesis	68	1	0.16	0.15187	2.64385618977472	BP
GO:0001885	endothelial cell development	68	1	0.16	0.15187	2.64385618977472	BP
GO:0051298	centrosome duplication	68	1	0.16	0.15187	2.64385618977472	BP
GO:1990868	response to chemokine	68	1	0.16	0.15187	2.64385618977472	BP
GO:1990869	cellular response to chemokine	68	1	0.16	0.15187	2.64385618977472	BP
GO:0032387	negative regulation of intracellular transport	68	1	0.16	0.15187	2.64385618977472	BP
GO:0002562	somatic diversification of immune receptors via germline recombination within a single locus	68	1	0.16	0.15187	2.64385618977472	BP
GO:0016444	somatic cell DNA recombination	68	1	0.16	0.15187	2.64385618977472	BP
GO:1901653	cellular response to peptide	287	2	0.69	0.15257	1.53533173299656	BP
GO:0030003	cellular cation homeostasis	639	5	1.54	0.15346	1.69899774396719	BP
GO:1904589	regulation of protein import	69	1	0.17	0.15392	2.55639334852439	BP
GO:0010324	membrane invagination	69	1	0.17	0.15392	2.55639334852439	BP
GO:0007405	neuroblast proliferation	69	1	0.17	0.15392	2.55639334852439	BP
GO:0048332	mesoderm morphogenesis	69	1	0.17	0.15392	2.55639334852439	BP
GO:0032637	interleukin-8 production	69	1	0.17	0.15392	2.55639334852439	BP
GO:0016567	protein ubiquitination	565	3	1.36	0.15573	1.14135584924554	BP
GO:0097193	intrinsic apoptotic signaling pathway	291	2	0.7	0.15594	1.51457317282976	BP
GO:0007492	endoderm development	70	1	0.17	0.15597	2.55639334852439	BP
GO:0051057	positive regulation of small GTPase mediated signal transduction	70	1	0.17	0.15597	2.55639334852439	BP
GO:1901796	regulation of signal transduction by p53 class mediator	70	1	0.17	0.15597	2.55639334852439	BP
GO:0050714	positive regulation of protein secretion	302	3	0.73	0.15767	2.03899413161586	BP
GO:0014068	positive regulation of phosphatidylinositol 3-kinase signaling	71	1	0.17	0.15802	2.55639334852439	BP
GO:0031397	negative regulation of protein ubiquitination	72	1	0.17	0.16006	2.55639334852439	BP
GO:0097755	positive regulation of blood vessel diameter	72	1	0.17	0.16006	2.55639334852439	BP
GO:0060326	cell chemotaxis	296	2	0.71	0.16017	1.49410907027004	BP
GO:0051246	regulation of protein metabolic process	2678	12	6.47	0.16018	0.891196788503373	BP
GO:0006873	cellular ion homeostasis	653	5	1.58	0.16126	1.66200353648498	BP
GO:0032270	positive regulation of cellular protein metabolic process	1529	6	3.69	0.16138	0.701341684435485	BP
GO:0045893	positive regulation of transcription, DNA-templated	1531	6	3.7	0.16207	0.697437229979569	BP
GO:0002637	regulation of immunoglobulin production	73	1	0.18	0.16209	2.47393118833241	BP
GO:0042108	positive regulation of cytokine biosynthetic process	73	1	0.18	0.16209	2.47393118833241	BP
GO:0032418	lysosome localization	73	1	0.18	0.16209	2.47393118833241	BP
GO:0050766	positive regulation of phagocytosis	73	1	0.18	0.16209	2.47393118833241	BP
GO:0042493	response to drug	882	4	2.13	0.16324	0.909146569548887	BP
GO:1903508	positive regulation of nucleic acid-templated transcription	1535	6	3.71	0.16346	0.693543313875078	BP
GO:1902680	positive regulation of RNA biosynthetic process	1536	6	3.71	0.16381	0.693543313875078	BP
GO:0050769	positive regulation of neurogenesis	579	3	1.4	0.16387	1.09953567355091	BP
GO:0007193	adenylate cyclase-inhibiting G protein-coupled receptor signaling pathway	74	1	0.18	0.16413	2.47393118833241	BP
GO:0045453	bone resorption	74	1	0.18	0.16413	2.47393118833241	BP
GO:0009060	aerobic respiration	74	1	0.18	0.16413	2.47393118833241	BP
GO:0071347	cellular response to interleukin-1	74	1	0.18	0.16413	2.47393118833241	BP
GO:0010822	positive regulation of mitochondrion organization	74	1	0.18	0.16413	2.47393118833241	BP
GO:0051865	protein autoubiquitination	74	1	0.18	0.16413	2.47393118833241	BP
GO:0140056	organelle localization by membrane tethering	74	1	0.18	0.16413	2.47393118833241	BP
GO:1901880	negative regulation of protein depolymerization	74	1	0.18	0.16413	2.47393118833241	BP
GO:0010507	negative regulation of autophagy	74	1	0.18	0.16413	2.47393118833241	BP
GO:0009056	catabolic process	2232	8	5.39	0.16571	0.569714727022219	BP
GO:0055065	metal ion homeostasis	661	5	1.6	0.16577	1.64385618977472	BP
GO:0051193	regulation of cofactor metabolic process	75	1	0.18	0.16615	2.47393118833241	BP
GO:0030808	regulation of nucleotide biosynthetic process	75	1	0.18	0.16615	2.47393118833241	BP
GO:1900371	regulation of purine nucleotide biosynthetic process	75	1	0.18	0.16615	2.47393118833241	BP
GO:0002200	somatic diversification of immune receptors	75	1	0.18	0.16615	2.47393118833241	BP
GO:0060350	endochondral bone morphogenesis	75	1	0.18	0.16615	2.47393118833241	BP
GO:0030163	protein catabolic process	891	4	2.15	0.16744	0.895663340185264	BP
GO:0021879	forebrain neuron differentiation	76	1	0.18	0.16817	2.47393118833241	BP
GO:0050778	positive regulation of immune response	603	4	1.46	0.16862	1.45403163089471	BP
GO:0045765	regulation of angiogenesis	307	2	0.74	0.16956	1.43440282414577	BP
GO:0032088	negative regulation of NF-kappaB transcription factor activity	77	1	0.19	0.17019	2.39592867633114	BP
GO:0001756	somitogenesis	77	1	0.19	0.17019	2.39592867633114	BP
GO:0050688	regulation of defense response to virus	77	1	0.19	0.17019	2.39592867633114	BP
GO:0030193	regulation of blood coagulation	77	1	0.19	0.17019	2.39592867633114	BP
GO:0045944	positive regulation of transcription by RNA polymerase II	1223	5	2.95	0.17147	0.761213140412883	BP
GO:1900046	regulation of hemostasis	78	1	0.19	0.17220	2.39592867633114	BP
GO:1905897	regulation of response to endoplasmic reticulum stress	78	1	0.19	0.17220	2.39592867633114	BP
GO:0051881	regulation of mitochondrial membrane potential	78	1	0.19	0.17220	2.39592867633114	BP
GO:0022406	membrane docking	79	1	0.19	0.17421	2.39592867633114	BP
GO:0003208	cardiac ventricle morphogenesis	79	1	0.19	0.17421	2.39592867633114	BP
GO:0051271	negative regulation of cellular component movement	313	2	0.76	0.17472	1.39592867633114	BP
GO:0002275	myeloid cell activation involved in immune response	83	2	0.2	0.17499	3.32192809488736	BP
GO:0051172	negative regulation of nitrogen compound metabolic process	2264	8	5.47	0.17517	0.548459166982168	BP
GO:0043244	regulation of protein complex disassembly	114	3	0.28	0.17582	3.42146376843828	BP
GO:0048522	positive regulation of cellular process	5302	21	12.81	0.17603	0.713118852211838	BP
GO:0060113	inner ear receptor cell differentiation	80	1	0.19	0.17621	2.39592867633114	BP
GO:0002312	B cell activation involved in immune response	81	1	0.2	0.17821	2.32192809488736	BP
GO:0050871	positive regulation of B cell activation	81	1	0.2	0.17821	2.32192809488736	BP
GO:0050818	regulation of coagulation	81	1	0.2	0.17821	2.32192809488736	BP
GO:0071674	mononuclear cell migration	81	1	0.2	0.17821	2.32192809488736	BP
GO:0018108	peptidyl-tyrosine phosphorylation	318	2	0.77	0.17904	1.37706964907982	BP
GO:0002181	cytoplasmic translation	82	1	0.2	0.18020	2.32192809488736	BP
GO:0002718	regulation of cytokine production involved in immune response	82	1	0.2	0.18020	2.32192809488736	BP
GO:0032436	positive regulation of proteasomal ubiquitin-dependent protein catabolic process	82	1	0.2	0.18020	2.32192809488736	BP
GO:1903321	negative regulation of protein modification by small protein conjugation or removal	82	1	0.2	0.18020	2.32192809488736	BP
GO:0043066	negative regulation of apoptotic process	918	4	2.22	0.18029	0.849440323424619	BP
GO:0002793	positive regulation of peptide secretion	330	3	0.8	0.18120	1.90689059560852	BP
GO:0018212	peptidyl-tyrosine modification	321	2	0.78	0.18164	1.35845397091248	BP
GO:0043242	negative regulation of protein complex disassembly	83	1	0.2	0.18219	2.32192809488736	BP
GO:0034620	cellular response to unfolded protein	84	1	0.2	0.18417	2.32192809488736	BP
GO:0034103	regulation of tissue remodeling	84	1	0.2	0.18417	2.32192809488736	BP
GO:0045913	positive regulation of carbohydrate metabolic process	84	1	0.2	0.18417	2.32192809488736	BP
GO:0006732	coenzyme metabolic process	324	2	0.78	0.18424	1.35845397091248	BP
GO:0031347	regulation of defense response	629	4	1.52	0.18447	1.39592867633114	BP
GO:0032446	protein modification by small protein conjugation	616	3	1.49	0.18599	1.00965017003372	BP
GO:0006096	glycolytic process	85	1	0.21	0.18615	2.25153876699596	BP
GO:0048708	astrocyte differentiation	85	1	0.21	0.18615	2.25153876699596	BP
GO:0070661	leukocyte proliferation	328	2	0.79	0.18773	1.34007544159762	BP
GO:0055086	nucleobase-containing small molecule metabolic process	619	3	1.5	0.18782	1	BP
GO:0019221	cytokine-mediated signaling pathway	336	3	0.81	0.18799	1.88896868761126	BP
GO:0035304	regulation of protein dephosphorylation	86	1	0.21	0.18813	2.25153876699596	BP
GO:0006757	ATP generation from ADP	86	1	0.21	0.18813	2.25153876699596	BP
GO:0032611	interleukin-1 beta production	86	1	0.21	0.18813	2.25153876699596	BP
GO:0010827	regulation of glucose transmembrane transport	86	1	0.21	0.18813	2.25153876699596	BP
GO:0060411	cardiac septum morphogenesis	86	1	0.21	0.18813	2.25153876699596	BP
GO:0042490	mechanoreceptor differentiation	86	1	0.21	0.18813	2.25153876699596	BP
GO:0040013	negative regulation of locomotion	329	2	0.79	0.18860	1.34007544159762	BP
GO:0043069	negative regulation of programmed cell death	936	4	2.26	0.18904	0.823677227359537	BP
GO:0010467	gene expression	4722	19	11.41	0.18907	0.735700626929628	BP
GO:0003281	ventricular septum development	87	1	0.21	0.19009	2.25153876699596	BP
GO:0002690	positive regulation of leukocyte chemotaxis	87	1	0.21	0.19009	2.25153876699596	BP
GO:0007264	small GTPase mediated signal transduction	485	5	1.17	0.19045	2.09541956507868	BP
GO:0002444	myeloid leukocyte mediated immunity	91	2	0.22	0.19055	3.18442457113743	BP
GO:0006807	nitrogen compound metabolic process	8660	33	20.92	0.19122	0.657583172886237	BP
GO:0019217	regulation of fatty acid metabolic process	88	1	0.21	0.19206	2.25153876699596	BP
GO:0031110	regulation of microtubule polymerization or depolymerization	88	1	0.21	0.19206	2.25153876699596	BP
GO:0046578	regulation of Ras protein signal transduction	228	4	0.55	0.19206	2.86249647625006	BP
GO:0044260	cellular macromolecule metabolic process	7006	26	16.92	0.19341	0.619782054795867	BP
GO:0070301	cellular response to hydrogen peroxide	89	1	0.21	0.19402	2.25153876699596	BP
GO:0014015	positive regulation of gliogenesis	89	1	0.21	0.19402	2.25153876699596	BP
GO:1903008	organelle disassembly	89	1	0.21	0.19402	2.25153876699596	BP
GO:0042866	pyruvate biosynthetic process	89	1	0.21	0.19402	2.25153876699596	BP
GO:0021872	forebrain generation of neurons	89	1	0.21	0.19402	2.25153876699596	BP
GO:0010604	positive regulation of macromolecule metabolic process	3202	12	7.73	0.19437	0.634494086571033	BP
GO:0044248	cellular catabolic process	1972	7	4.76	0.19497	0.556393348524385	BP
GO:0009100	glycoprotein metabolic process	337	2	0.81	0.19560	1.3040061868901	BP
GO:0050900	leukocyte migration	337	2	0.81	0.19560	1.3040061868901	BP
GO:0045833	negative regulation of lipid metabolic process	90	1	0.22	0.19597	2.18442457113743	BP
GO:0140029	exocytic process	93	2	0.22	0.19630	3.18442457113743	BP
GO:0010628	positive regulation of gene expression	1977	7	4.78	0.19668	0.55034430385158	BP
GO:0019216	regulation of lipid metabolic process	339	2	0.82	0.19736	1.28630418515664	BP
GO:0045685	regulation of glial cell differentiation	91	1	0.22	0.19792	2.18442457113743	BP
GO:0021954	central nervous system neuron development	91	1	0.22	0.19792	2.18442457113743	BP
GO:0060395	SMAD protein signal transduction	91	1	0.22	0.19792	2.18442457113743	BP
GO:0060341	regulation of cellular localization	954	4	2.3	0.19793	0.79836613883035	BP
GO:0051254	positive regulation of RNA metabolic process	1632	6	3.94	0.19875	0.606766871039505	BP
GO:0043603	cellular amide metabolic process	956	4	2.31	0.19892	0.792107148358667	BP
GO:1901342	regulation of vasculature development	341	2	0.82	0.19911	1.28630418515664	BP
GO:0060998	regulation of dendritic spine development	92	1	0.22	0.19987	2.18442457113743	BP
GO:0042116	macrophage activation	92	1	0.22	0.19987	2.18442457113743	BP
GO:0006906	vesicle fusion	92	1	0.22	0.19987	2.18442457113743	BP
GO:0045445	myoblast differentiation	92	1	0.22	0.19987	2.18442457113743	BP
GO:1903578	regulation of ATP metabolic process	92	1	0.22	0.19987	2.18442457113743	BP
GO:0070555	response to interleukin-1	92	1	0.22	0.19987	2.18442457113743	BP
GO:0008283	cell proliferation	1988	7	4.8	0.20047	0.544320516223811	BP
GO:0046031	ADP metabolic process	93	1	0.22	0.20181	2.18442457113743	BP
GO:2000060	positive regulation of ubiquitin-dependent protein catabolic process	93	1	0.22	0.20181	2.18442457113743	BP
GO:0046889	positive regulation of lipid biosynthetic process	93	1	0.22	0.20181	2.18442457113743	BP
GO:0010720	positive regulation of cell development	658	4	1.59	0.20195	1.33097323449037	BP
GO:1902903	regulation of supramolecular fiber organization	346	2	0.84	0.20352	1.25153876699596	BP
GO:1902749	regulation of cell cycle G2/M phase transition	94	1	0.23	0.20375	2.12029423371771	BP
GO:0001570	vasculogenesis	94	1	0.23	0.20375	2.12029423371771	BP
GO:0072676	lymphocyte migration	94	1	0.23	0.20375	2.12029423371771	BP
GO:0055080	cation homeostasis	729	5	1.76	0.20556	1.50635266602479	BP
GO:0001704	formation of primary germ layer	95	1	0.23	0.20568	2.12029423371771	BP
GO:0007200	phospholipase C-activating G protein-coupled receptor signaling pathway	95	1	0.23	0.20568	2.12029423371771	BP
GO:0044249	cellular biosynthetic process	4857	20	11.73	0.20587	0.769796986633579	BP
GO:0034645	cellular macromolecule biosynthetic process	3954	17	9.55	0.20590	0.831962108101953	BP
GO:0051962	positive regulation of nervous system development	650	3	1.57	0.20699	0.934197941604254	BP
GO:0014066	regulation of phosphatidylinositol 3-kinase signaling	96	1	0.23	0.20761	2.12029423371771	BP
GO:0006352	DNA-templated transcription, initiation	96	1	0.23	0.20761	2.12029423371771	BP
GO:0071456	cellular response to hypoxia	96	1	0.23	0.20761	2.12029423371771	BP
GO:0061053	somite development	96	1	0.23	0.20761	2.12029423371771	BP
GO:0031349	positive regulation of defense response	361	3	0.87	0.20783	1.78587519464715	BP
GO:0042102	positive regulation of T cell proliferation	97	1	0.23	0.20953	2.12029423371771	BP
GO:0002443	leukocyte mediated immunity	362	3	0.87	0.20955	1.78587519464715	BP
GO:0048699	generation of neurons	1664	6	4.02	0.21101	0.577766999316952	BP
GO:0010660	regulation of muscle cell apoptotic process	98	1	0.24	0.21145	2.05889368905357	BP
GO:0009179	purine ribonucleoside diphosphate metabolic process	98	1	0.24	0.21145	2.05889368905357	BP
GO:0098876	vesicle-mediated transport to the plasma membrane	98	1	0.24	0.21145	2.05889368905357	BP
GO:0006892	post-Golgi vesicle-mediated transport	98	1	0.24	0.21145	2.05889368905357	BP
GO:0009135	purine nucleoside diphosphate metabolic process	98	1	0.24	0.21145	2.05889368905357	BP
GO:0030593	neutrophil chemotaxis	98	1	0.24	0.21145	2.05889368905357	BP
GO:0090174	organelle membrane fusion	98	1	0.24	0.21145	2.05889368905357	BP
GO:0006165	nucleoside diphosphate phosphorylation	98	1	0.24	0.21145	2.05889368905357	BP
GO:0046394	carboxylic acid biosynthetic process	356	2	0.86	0.21236	1.21759143507263	BP
GO:0044092	negative regulation of molecular function	1006	5	2.43	0.21250	1.04097178105631	BP
GO:0016053	organic acid biosynthetic process	357	2	0.86	0.21325	1.21759143507263	BP
GO:0045859	regulation of protein kinase activity	660	3	1.59	0.21327	0.915935735211525	BP
GO:0010771	negative regulation of cell morphogenesis involved in differentiation	99	1	0.24	0.21336	2.05889368905357	BP
GO:0098771	inorganic ion homeostasis	743	5	1.79	0.21402	1.48196850739783	BP
GO:0008380	RNA splicing	358	2	0.86	0.21413	1.21759143507263	BP
GO:0030036	actin cytoskeleton organization	662	3	1.6	0.21453	0.906890595608518	BP
GO:0046939	nucleotide phosphorylation	100	1	0.24	0.21527	2.05889368905357	BP
GO:0050848	regulation of calcium-mediated signaling	100	1	0.24	0.21527	2.05889368905357	BP
GO:0032006	regulation of TOR signaling	100	1	0.24	0.21527	2.05889368905357	BP
GO:0062014	negative regulation of small molecule metabolic process	100	1	0.24	0.21527	2.05889368905357	BP
GO:0062012	regulation of small molecule metabolic process	360	2	0.87	0.21591	1.200912693926	BP
GO:1901135	carbohydrate derivative metabolic process	991	4	2.39	0.21661	0.742989381793976	BP
GO:0043086	negative regulation of catalytic activity	682	4	1.65	0.21672	1.27753397552891	BP
GO:2000300	regulation of synaptic vesicle exocytosis	101	1	0.24	0.21718	2.05889368905357	BP
GO:0050764	regulation of phagocytosis	101	1	0.24	0.21718	2.05889368905357	BP
GO:0032268	regulation of cellular protein metabolic process	2488	11	6.01	0.21768	0.872066627700837	BP
GO:0009059	macromolecule biosynthetic process	4052	18	9.79	0.21814	0.878616141613342	BP
GO:0009185	ribonucleoside diphosphate metabolic process	102	1	0.25	0.21908	2	BP
GO:0046849	bone remodeling	102	1	0.25	0.21908	2	BP
GO:0000018	regulation of DNA recombination	102	1	0.25	0.21908	2	BP
GO:0002367	cytokine production involved in immune response	102	1	0.25	0.21908	2	BP
GO:0010657	muscle cell apoptotic process	103	1	0.25	0.22097	2	BP
GO:0006413	translational initiation	103	1	0.25	0.22097	2	BP
GO:0048709	oligodendrocyte differentiation	103	1	0.25	0.22097	2	BP
GO:1901800	positive regulation of proteasomal protein catabolic process	103	1	0.25	0.22097	2	BP
GO:0032269	negative regulation of cellular protein metabolic process	1001	4	2.42	0.22174	0.72499295250013	BP
GO:1900542	regulation of purine nucleotide metabolic process	104	1	0.25	0.22286	2	BP
GO:0032612	interleukin-1 production	104	1	0.25	0.22286	2	BP
GO:0001959	regulation of cytokine-mediated signaling pathway	108	2	0.26	0.22450	2.94341647163363	BP
GO:0016241	regulation of macroautophagy	105	1	0.25	0.22475	2	BP
GO:0035282	segmentation	105	1	0.25	0.22475	2	BP
GO:0035967	cellular response to topologically incorrect protein	105	1	0.25	0.22475	2	BP
GO:0022600	digestive system process	105	1	0.25	0.22475	2	BP
GO:0097435	supramolecular fiber organization	679	3	1.64	0.22532	0.871266685877797	BP
GO:0048584	positive regulation of response to stimulus	2150	9	5.19	0.22546	0.794190462859156	BP
GO:0006954	inflammatory response	680	3	1.64	0.22596	0.871266685877797	BP
GO:0048661	positive regulation of smooth muscle cell proliferation	106	1	0.26	0.22663	1.94341647163363	BP
GO:1902803	regulation of synaptic vesicle transport	106	1	0.26	0.22663	1.94341647163363	BP
GO:0120034	positive regulation of plasma membrane bounded cell projection assembly	106	1	0.26	0.22663	1.94341647163363	BP
GO:1900006	positive regulation of dendrite development	107	1	0.26	0.22851	1.94341647163363	BP
GO:0045446	endothelial cell differentiation	107	1	0.26	0.22851	1.94341647163363	BP
GO:0051028	mRNA transport	107	1	0.26	0.22851	1.94341647163363	BP
GO:0006612	protein targeting to membrane	107	1	0.26	0.22851	1.94341647163363	BP
GO:0006140	regulation of nucleotide metabolic process	108	1	0.26	0.23038	1.94341647163363	BP
GO:1904659	glucose transmembrane transport	108	1	0.26	0.23038	1.94341647163363	BP
GO:0042035	regulation of cytokine biosynthetic process	108	1	0.26	0.23038	1.94341647163363	BP
GO:0030316	osteoclast differentiation	108	1	0.26	0.23038	1.94341647163363	BP
GO:2000379	positive regulation of reactive oxygen species metabolic process	108	1	0.26	0.23038	1.94341647163363	BP
GO:0006091	generation of precursor metabolites and energy	377	2	0.91	0.23105	1.13606154957603	BP
GO:0042176	regulation of protein catabolic process	378	2	0.91	0.23194	1.13606154957603	BP
GO:0032092	positive regulation of protein binding	109	1	0.26	0.23225	1.94341647163363	BP
GO:0008645	hexose transmembrane transport	109	1	0.26	0.23225	1.94341647163363	BP
GO:0002253	activation of immune response	391	3	0.94	0.23399	1.67422983881824	BP
GO:0042100	B cell proliferation	110	1	0.27	0.23412	1.88896868761126	BP
GO:0015749	monosaccharide transmembrane transport	111	1	0.27	0.23598	1.88896868761126	BP
GO:0002688	regulation of leukocyte chemotaxis	111	1	0.27	0.23598	1.88896868761126	BP
GO:0071901	negative regulation of protein serine/threonine kinase activity	111	1	0.27	0.23598	1.88896868761126	BP
GO:1901652	response to peptide	384	2	0.93	0.23730	1.10469737866669	BP
GO:0006986	response to unfolded protein	112	1	0.27	0.23783	1.88896868761126	BP
GO:0031398	positive regulation of protein ubiquitination	112	1	0.27	0.23783	1.88896868761126	BP
GO:0030516	regulation of axon extension	112	1	0.27	0.23783	1.88896868761126	BP
GO:0043123	positive regulation of I-kappaB kinase/NF-kappaB signaling	112	1	0.27	0.23783	1.88896868761126	BP
GO:0034219	carbohydrate transmembrane transport	112	1	0.27	0.23783	1.88896868761126	BP
GO:0006090	pyruvate metabolic process	113	1	0.27	0.23968	1.88896868761126	BP
GO:0002286	T cell activation involved in immune response	113	1	0.27	0.23968	1.88896868761126	BP
GO:0048523	negative regulation of cellular process	4660	16	11.26	0.24442	0.506865077694495	BP
GO:0060759	regulation of response to cytokine stimulus	119	2	0.29	0.24457	2.78587519464715	BP
GO:1990266	neutrophil migration	116	1	0.28	0.24521	1.83650126771712	BP
GO:0009132	nucleoside diphosphate metabolic process	116	1	0.28	0.24521	1.83650126771712	BP
GO:1903052	positive regulation of proteolysis involved in cellular protein catabolic process	116	1	0.28	0.24521	1.83650126771712	BP
GO:1903828	negative regulation of cellular protein localization	116	1	0.28	0.24521	1.83650126771712	BP
GO:0044770	cell cycle phase transition	393	2	0.95	0.24537	1.07400058144378	BP
GO:0051050	positive regulation of transport	1072	5	2.59	0.24564	0.948975996975533	BP
GO:0060548	negative regulation of cell death	1047	4	2.53	0.24578	0.660862615080415	BP
GO:0002697	regulation of immune effector process	404	3	0.98	0.24626	1.61410884638067	BP
GO:0032535	regulation of cellular component size	394	2	0.95	0.24626	1.07400058144378	BP
GO:0006611	protein export from nucleus	120	2	0.29	0.24636	2.78587519464715	BP
GO:0060349	bone morphogenesis	117	1	0.28	0.24704	1.83650126771712	BP
GO:0051641	cellular localization	2583	12	6.24	0.24733	0.943416471633632	BP
GO:0030154	cell differentiation	4173	14	10.08	0.24750	0.473931188332412	BP
GO:0051090	regulation of DNA-binding transcription factor activity	396	2	0.96	0.24806	1.05889368905357	BP
GO:0007498	mesoderm development	118	1	0.29	0.24887	1.78587519464715	BP
GO:0048869	cellular developmental process	4400	16	10.63	0.25012	0.58993030824362	BP
GO:0051963	regulation of synapse assembly	119	1	0.29	0.25070	1.78587519464715	BP
GO:0002062	chondrocyte differentiation	119	1	0.29	0.25070	1.78587519464715	BP
GO:0031929	TOR signaling	119	1	0.29	0.25070	1.78587519464715	BP
GO:0010508	positive regulation of autophagy	119	1	0.29	0.25070	1.78587519464715	BP
GO:0007015	actin filament organization	399	2	0.96	0.25075	1.05889368905357	BP
GO:0042089	cytokine biosynthetic process	120	1	0.29	0.25252	1.78587519464715	BP
GO:0003158	endothelium development	120	1	0.29	0.25252	1.78587519464715	BP
GO:0031109	microtubule polymerization or depolymerization	120	1	0.29	0.25252	1.78587519464715	BP
GO:0002377	immunoglobulin production	121	1	0.29	0.25433	1.78587519464715	BP
GO:0007030	Golgi organization	121	1	0.29	0.25433	1.78587519464715	BP
GO:0071621	granulocyte chemotaxis	121	1	0.29	0.25433	1.78587519464715	BP
GO:0036294	cellular response to decreased oxygen levels	121	1	0.29	0.25433	1.78587519464715	BP
GO:0032609	interferon-gamma production	121	1	0.29	0.25433	1.78587519464715	BP
GO:1900180	regulation of protein localization to nucleus	121	1	0.29	0.25433	1.78587519464715	BP
GO:0042542	response to hydrogen peroxide	121	1	0.29	0.25433	1.78587519464715	BP
GO:0007586	digestion	121	1	0.29	0.25433	1.78587519464715	BP
GO:0050801	ion homeostasis	809	5	1.95	0.25488	1.35845397091248	BP
GO:0060284	regulation of cell development	1090	5	2.63	0.25552	0.926865295369785	BP
GO:0060996	dendritic spine development	122	1	0.29	0.25615	1.78587519464715	BP
GO:0006997	nucleus organization	122	1	0.29	0.25615	1.78587519464715	BP
GO:0042752	regulation of circadian rhythm	122	1	0.29	0.25615	1.78587519464715	BP
GO:0043549	regulation of kinase activity	727	3	1.76	0.25634	0.769387071858584	BP
GO:0051248	negative regulation of protein metabolic process	1068	4	2.58	0.25696	0.63262893435147	BP
GO:0010921	regulation of phosphatase activity	123	1	0.3	0.25795	1.73696559416621	BP
GO:0032434	regulation of proteasomal ubiquitin-dependent protein catabolic process	123	1	0.3	0.25795	1.73696559416621	BP
GO:0042107	cytokine metabolic process	124	1	0.3	0.25976	1.73696559416621	BP
GO:0016064	immunoglobulin mediated immune response	124	1	0.3	0.25976	1.73696559416621	BP
GO:0099175	regulation of postsynapse organization	125	1	0.3	0.26155	1.73696559416621	BP
GO:0070647	protein modification by small protein conjugation or removal	735	3	1.78	0.26158	0.753085259529483	BP
GO:0031623	receptor internalization	126	1	0.3	0.26335	1.73696559416621	BP
GO:0050776	regulation of immune response	757	4	1.83	0.26358	1.12815635149068	BP
GO:0048878	chemical homeostasis	1179	6	2.85	0.26384	1.07400058144378	BP
GO:0010647	positive regulation of cell communication	1835	7	4.43	0.26475	0.66004822327731	BP
GO:0014065	phosphatidylinositol 3-kinase signaling	127	1	0.31	0.26514	1.68965987938785	BP
GO:0048640	negative regulation of developmental growth	127	1	0.31	0.26514	1.68965987938785	BP
GO:0044839	cell cycle G2/M phase transition	127	1	0.31	0.26514	1.68965987938785	BP
GO:0061387	regulation of extent of cell growth	127	1	0.31	0.26514	1.68965987938785	BP
GO:0010565	regulation of cellular ketone metabolic process	127	1	0.31	0.26514	1.68965987938785	BP
GO:0051092	positive regulation of NF-kappaB transcription factor activity	128	1	0.31	0.26693	1.68965987938785	BP
GO:0019724	B cell mediated immunity	128	1	0.31	0.26693	1.68965987938785	BP
GO:0023056	positive regulation of signaling	1841	7	4.45	0.26722	0.653549585978568	BP
GO:0045995	regulation of embryonic development	129	1	0.31	0.26871	1.68965987938785	BP
GO:0022613	ribonucleoprotein complex biogenesis	420	2	1.01	0.26961	0.98564470702293	BP
GO:0050864	regulation of B cell activation	130	1	0.31	0.27048	1.68965987938785	BP
GO:1902850	microtubule cytoskeleton organization involved in mitosis	130	1	0.31	0.27048	1.68965987938785	BP
GO:0006754	ATP biosynthetic process	130	1	0.31	0.27048	1.68965987938785	BP
GO:0030029	actin filament-based process	749	3	1.81	0.27078	0.728972803412675	BP
GO:0051168	nuclear export	134	2	0.32	0.27111	2.64385618977472	BP
GO:0090316	positive regulation of intracellular protein transport	131	1	0.32	0.27226	1.64385618977472	BP
GO:0009166	nucleotide catabolic process	131	1	0.32	0.27226	1.64385618977472	BP
GO:0061025	membrane fusion	131	1	0.32	0.27226	1.64385618977472	BP
GO:0010033	response to organic substance	3001	10	7.25	0.27387	0.46394709975979	BP
GO:0002708	positive regulation of lymphocyte mediated immunity	132	1	0.32	0.27403	1.64385618977472	BP
GO:0002824	positive regulation of adaptive immune response based on somatic recombination of immune receptors built from immunoglobulin superfamily domains	132	1	0.32	0.27403	1.64385618977472	BP
GO:0046928	regulation of neurotransmitter secretion	133	1	0.32	0.27579	1.64385618977472	BP
GO:0050671	positive regulation of lymphocyte proliferation	133	1	0.32	0.27579	1.64385618977472	BP
GO:0006633	fatty acid biosynthetic process	134	1	0.32	0.27755	1.64385618977472	BP
GO:1903322	positive regulation of protein modification by small protein conjugation or removal	134	1	0.32	0.27755	1.64385618977472	BP
GO:0010605	negative regulation of macromolecule metabolic process	2573	8	6.21	0.27807	0.365406731554243	BP
GO:0048731	system development	4693	15	11.34	0.27902	0.403541860441014	BP
GO:0033043	regulation of organelle organization	1236	7	2.99	0.27925	1.22720943763422	BP
GO:0045598	regulation of fat cell differentiation	135	1	0.33	0.27931	1.59946207041627	BP
GO:0032946	positive regulation of mononuclear cell proliferation	135	1	0.33	0.27931	1.59946207041627	BP
GO:0035966	response to topologically incorrect protein	135	1	0.33	0.27931	1.59946207041627	BP
GO:0071453	cellular response to oxygen levels	135	1	0.33	0.27931	1.59946207041627	BP
GO:1903364	positive regulation of cellular protein catabolic process	135	1	0.33	0.27931	1.59946207041627	BP
GO:0072331	signal transduction by p53 class mediator	135	1	0.33	0.27931	1.59946207041627	BP
GO:0030334	regulation of cell migration	888	7	2.14	0.28000	1.70974412543118	BP
GO:0070507	regulation of microtubule cytoskeleton organization	199	3	0.48	0.28063	2.64385618977472	BP
GO:0017158	regulation of calcium ion-dependent exocytosis	136	1	0.33	0.28106	1.59946207041627	BP
GO:0072359	circulatory system development	1143	5	2.76	0.28260	0.857259827883918	BP
GO:0009891	positive regulation of biosynthetic process	1936	8	4.68	0.28275	0.77349147019132	BP
GO:0048675	axon extension	137	1	0.33	0.28281	1.59946207041627	BP
GO:0016052	carbohydrate catabolic process	137	1	0.33	0.28281	1.59946207041627	BP
GO:0016079	synaptic vesicle exocytosis	137	1	0.33	0.28281	1.59946207041627	BP
GO:0070925	organelle assembly	784	4	1.89	0.28290	1.08161376555365	BP
GO:0050657	nucleic acid transport	146	3	0.35	0.28335	3.09953567355091	BP
GO:0050658	RNA transport	146	3	0.35	0.28335	3.09953567355091	BP
GO:0010821	regulation of mitochondrion organization	138	1	0.33	0.28455	1.59946207041627	BP
GO:0120035	regulation of plasma membrane bounded cell projection organization	770	3	1.86	0.28465	0.689659879387849	BP
GO:0033365	protein localization to organelle	771	3	1.86	0.28531	0.689659879387849	BP
GO:0006163	purine nucleotide metabolic process	438	2	1.06	0.28579	0.915935735211525	BP
GO:0009206	purine ribonucleoside triphosphate biosynthetic process	139	1	0.34	0.28629	1.55639334852439	BP
GO:0002821	positive regulation of adaptive immune response	139	1	0.34	0.28629	1.55639334852439	BP
GO:0045664	regulation of neuron differentiation	774	3	1.87	0.28730	0.681924230608244	BP
GO:0045595	regulation of cell differentiation	1892	7	4.57	0.28765	0.615160756774259	BP
GO:0009145	purine nucleoside triphosphate biosynthetic process	140	1	0.34	0.28803	1.55639334852439	BP
GO:0071333	cellular response to glucose stimulus	140	1	0.34	0.28803	1.55639334852439	BP
GO:0050921	positive regulation of chemotaxis	140	1	0.34	0.28803	1.55639334852439	BP
GO:0061041	regulation of wound healing	140	1	0.34	0.28803	1.55639334852439	BP
GO:0030182	neuron differentiation	1486	5	3.59	0.28834	0.477944250839036	BP
GO:0051236	establishment of RNA localization	149	3	0.36	0.28836	3.05889368905357	BP
GO:0046907	intracellular transport	1494	9	3.61	0.28934	1.31792616432987	BP
GO:0019693	ribose phosphate metabolic process	442	2	1.07	0.28938	0.902389203373578	BP
GO:0055088	lipid homeostasis	141	1	0.34	0.28976	1.55639334852439	BP
GO:0002831	regulation of response to biotic stimulus	145	2	0.35	0.28999	2.51457317282976	BP
GO:0031344	regulation of cell projection organization	779	3	1.88	0.29062	0.674229838818244	BP
GO:0120161	regulation of cold-induced thermogenesis	142	1	0.34	0.29149	1.55639334852439	BP
GO:0106106	cold-induced thermogenesis	142	1	0.34	0.29149	1.55639334852439	BP
GO:0009201	ribonucleoside triphosphate biosynthetic process	142	1	0.34	0.29149	1.55639334852439	BP
GO:1901292	nucleoside phosphate catabolic process	142	1	0.34	0.29149	1.55639334852439	BP
GO:0046330	positive regulation of JNK cascade	142	1	0.34	0.29149	1.55639334852439	BP
GO:0071331	cellular response to hexose stimulus	142	1	0.34	0.29149	1.55639334852439	BP
GO:0070665	positive regulation of leukocyte proliferation	142	1	0.34	0.29149	1.55639334852439	BP
GO:0048589	developmental growth	781	3	1.89	0.29195	0.666576266274808	BP
GO:0051649	establishment of localization in cell	1897	10	4.58	0.29247	1.12658049656514	BP
GO:0002687	positive regulation of leukocyte migration	143	1	0.35	0.29321	1.51457317282976	BP
GO:0097530	granulocyte migration	143	1	0.35	0.29321	1.51457317282976	BP
GO:0071326	cellular response to monosaccharide stimulus	143	1	0.35	0.29321	1.51457317282976	BP
GO:0098693	regulation of synaptic vesicle cycle	144	1	0.35	0.29493	1.51457317282976	BP
GO:0045216	cell-cell junction organization	145	1	0.35	0.29664	1.51457317282976	BP
GO:1901565	organonitrogen compound catabolic process	1142	4	2.76	0.29715	0.535331732996556	BP
GO:0045786	negative regulation of cell cycle	451	2	1.09	0.29746	0.875671864997798	BP
GO:1902904	negative regulation of supramolecular fiber organization	147	1	0.36	0.30006	1.47393118833241	BP
GO:0008643	carbohydrate transport	147	1	0.36	0.30006	1.47393118833241	BP
GO:0050709	negative regulation of protein secretion	152	2	0.37	0.30176	2.43440282414578	BP
GO:1903532	positive regulation of secretion by cell	469	3	1.13	0.30176	1.40863972808069	BP
GO:0003206	cardiac chamber morphogenesis	148	1	0.36	0.30176	1.47393118833241	BP
GO:0071248	cellular response to metal ion	154	2	0.37	0.30343	2.43440282414578	BP
GO:2000058	regulation of ubiquitin-dependent protein catabolic process	149	1	0.36	0.30346	1.47393118833241	BP
GO:0034614	cellular response to reactive oxygen species	149	1	0.36	0.30346	1.47393118833241	BP
GO:0120036	plasma membrane bounded cell projection organization	1520	5	3.67	0.30463	0.446148031818874	BP
GO:0048646	anatomical structure formation involved in morphogenesis	1156	4	2.79	0.30486	0.519734877945537	BP
GO:0015718	monocarboxylic acid transport	150	1	0.36	0.30516	1.47393118833241	BP
GO:0071322	cellular response to carbohydrate stimulus	150	1	0.36	0.30516	1.47393118833241	BP
GO:0051656	establishment of organelle localization	470	3	1.14	0.30521	1.39592867633114	BP
GO:0045666	positive regulation of neuron differentiation	460	2	1.11	0.30552	0.849440323424619	BP
GO:0051493	regulation of cytoskeleton organization	536	4	1.29	0.30569	1.63262893435147	BP
GO:0009168	purine ribonucleoside monophosphate biosynthetic process	151	1	0.36	0.30685	1.47393118833241	BP
GO:0009127	purine nucleoside monophosphate biosynthetic process	151	1	0.36	0.30685	1.47393118833241	BP
GO:0022612	gland morphogenesis	151	1	0.36	0.30685	1.47393118833241	BP
GO:0006606	protein import into nucleus	151	1	0.36	0.30685	1.47393118833241	BP
GO:0006457	protein folding	151	1	0.36	0.30685	1.47393118833241	BP
GO:0009142	nucleoside triphosphate biosynthetic process	152	1	0.37	0.30854	1.43440282414577	BP
GO:2000145	regulation of cell motility	935	7	2.26	0.30886	1.63103214941714	BP
GO:0031346	positive regulation of cell projection organization	465	2	1.12	0.31000	0.836501267717121	BP
GO:1903530	regulation of secretion by cell	829	4	2	0.31035	1	BP
GO:0051494	negative regulation of cytoskeleton organization	155	1	0.37	0.31357	1.43440282414577	BP
GO:0062013	positive regulation of small molecule metabolic process	155	1	0.37	0.31357	1.43440282414577	BP
GO:0009156	ribonucleoside monophosphate biosynthetic process	155	1	0.37	0.31357	1.43440282414577	BP
GO:0051170	import into nucleus	155	1	0.37	0.31357	1.43440282414577	BP
GO:0051896	regulation of protein kinase B signaling	155	1	0.37	0.31357	1.43440282414577	BP
GO:0007596	blood coagulation	155	1	0.37	0.31357	1.43440282414577	BP
GO:0008152	metabolic process	10179	35	24.59	0.31486	0.509283187123609	BP
GO:1990845	adaptive thermogenesis	156	1	0.38	0.31524	1.39592867633114	BP
GO:0045834	positive regulation of lipid metabolic process	157	1	0.38	0.31691	1.39592867633114	BP
GO:0048015	phosphatidylinositol-mediated signaling	157	1	0.38	0.31691	1.39592867633114	BP
GO:0007599	hemostasis	157	1	0.38	0.31691	1.39592867633114	BP
GO:0002792	negative regulation of peptide secretion	162	2	0.39	0.31823	2.35845397091248	BP
GO:0002705	positive regulation of leukocyte mediated immunity	163	2	0.39	0.31824	2.35845397091248	BP
GO:0050817	coagulation	158	1	0.38	0.31857	1.39592867633114	BP
GO:1901988	negative regulation of cell cycle phase transition	159	1	0.38	0.32023	1.39592867633114	BP
GO:0001678	cellular glucose homeostasis	159	1	0.38	0.32023	1.39592867633114	BP
GO:1901701	cellular response to oxygen-containing compound	1184	4	2.86	0.32036	0.483984852996335	BP
GO:0010035	response to inorganic substance	489	3	1.18	0.32100	1.34617564113404	BP
GO:0048518	positive regulation of biological process	5997	23	14.49	0.32105	0.666576266274808	BP
GO:0043433	negative regulation of DNA-binding transcription factor activity	160	1	0.39	0.32188	1.35845397091248	BP
GO:0048017	inositol lipid-mediated signaling	160	1	0.39	0.32188	1.35845397091248	BP
GO:0050708	regulation of protein secretion	491	3	1.19	0.32189	1.33400092718794	BP
GO:0006403	RNA localization	170	3	0.41	0.32248	2.8712666858778	BP
GO:0009611	response to wounding	480	2	1.16	0.32339	0.785875194647153	BP
GO:0048871	multicellular organismal homeostasis	480	2	1.16	0.32339	0.785875194647153	BP
GO:0009124	nucleoside monophosphate biosynthetic process	161	1	0.39	0.32353	1.35845397091248	BP
GO:0072521	purine-containing compound metabolic process	481	2	1.16	0.32428	0.785875194647153	BP
GO:0030902	hindbrain development	162	1	0.39	0.32518	1.35845397091248	BP
GO:0051338	regulation of transferase activity	831	3	2.01	0.32528	0.577766999316952	BP
GO:0045321	leukocyte activation	850	4	2.05	0.32536	0.964376090269279	BP
GO:0048660	regulation of smooth muscle cell proliferation	163	1	0.39	0.32682	1.35845397091248	BP
GO:0030030	cell projection organization	1566	5	3.78	0.32691	0.403541860441014	BP
GO:0065009	regulation of molecular function	2474	12	5.98	0.32695	1.00481701629778	BP
GO:0045333	cellular respiration	164	1	0.4	0.32846	1.32192809488736	BP
GO:0007010	cytoskeleton organization	1304	6	3.15	0.32895	0.929610672108602	BP
GO:0009966	regulation of signal transduction	2775	15	6.7	0.32934	1.16272950003811	BP
GO:0120031	plasma membrane bounded cell projection assembly	487	2	1.18	0.32962	0.761213140412884	BP
GO:0098916	anterograde trans-synaptic signaling	838	3	2.02	0.32995	0.570607207744086	BP
GO:0007268	chemical synaptic transmission	838	3	2.02	0.32995	0.570607207744086	BP
GO:0034404	nucleobase-containing small molecule biosynthetic process	165	1	0.4	0.33010	1.32192809488736	BP
GO:0043122	regulation of I-kappaB kinase/NF-kappaB signaling	165	1	0.4	0.33010	1.32192809488736	BP
GO:0042110	T cell activation	488	2	1.18	0.33051	0.761213140412884	BP
GO:0080134	regulation of response to stress	1324	7	3.2	0.33241	1.12928301694497	BP
GO:0044271	cellular nitrogen compound biosynthetic process	3914	17	9.45	0.33276	0.847148511916629	BP
GO:0035303	regulation of dephosphorylation	167	1	0.4	0.33336	1.32192809488736	BP
GO:0006839	mitochondrial transport	180	3	0.43	0.33353	2.80255393579378	BP
GO:0006575	cellular modified amino acid metabolic process	172	2	0.42	0.33433	2.25153876699596	BP
GO:0048659	smooth muscle cell proliferation	168	1	0.41	0.33498	1.28630418515664	BP
GO:0097237	cellular response to toxic substance	168	1	0.41	0.33498	1.28630418515664	BP
GO:0009057	macromolecule catabolic process	1211	4	2.93	0.33538	0.449099335352477	BP
GO:0099537	trans-synaptic signaling	847	3	2.05	0.33597	0.549338590990435	BP
GO:0045807	positive regulation of endocytosis	169	1	0.41	0.33660	1.28630418515664	BP
GO:0042129	regulation of T cell proliferation	169	1	0.41	0.33660	1.28630418515664	BP
GO:0015931	nucleobase-containing compound transport	179	3	0.43	0.33661	2.80255393579378	BP
GO:0032874	positive regulation of stress-activated MAPK cascade	170	1	0.41	0.33821	1.28630418515664	BP
GO:0043409	negative regulation of MAPK cascade	170	1	0.41	0.33821	1.28630418515664	BP
GO:0048666	neuron development	1217	4	2.94	0.33872	0.44418384493836	BP
GO:0032886	regulation of microtubule-based process	235	3	0.57	0.33889	2.39592867633114	BP
GO:0070304	positive regulation of stress-activated protein kinase signaling cascade	171	1	0.41	0.33983	1.28630418515664	BP
GO:0030031	cell projection assembly	500	2	1.21	0.34115	0.72499295250013	BP
GO:0035107	appendage morphogenesis	172	1	0.42	0.34143	1.25153876699596	BP
GO:0035108	limb morphogenesis	172	1	0.42	0.34143	1.25153876699596	BP
GO:0099536	synaptic signaling	856	3	2.07	0.34198	0.535331732996556	BP
GO:0050880	regulation of blood vessel size	173	1	0.42	0.34304	1.25153876699596	BP
GO:0017156	calcium ion regulated exocytosis	173	1	0.42	0.34304	1.25153876699596	BP
GO:0035296	regulation of tube diameter	173	1	0.42	0.34304	1.25153876699596	BP
GO:0097746	regulation of blood vessel diameter	173	1	0.42	0.34304	1.25153876699596	BP
GO:0032984	protein-containing complex disassembly	211	3	0.51	0.34317	2.55639334852439	BP
GO:0006996	organelle organization	3542	14	8.56	0.34331	0.709744125431182	BP
GO:0098542	defense response to other organism	514	3	1.24	0.34362	1.27462238010901	BP
GO:0035150	regulation of tube size	174	1	0.42	0.34464	1.25153876699596	BP
GO:0010977	negative regulation of neuron projection development	174	1	0.42	0.34464	1.25153876699596	BP
GO:0008064	regulation of actin polymerization or depolymerization	174	1	0.42	0.34464	1.25153876699596	BP
GO:0016049	cell growth	504	2	1.22	0.34469	0.713118852211838	BP
GO:0055114	oxidation-reduction process	862	3	2.08	0.34599	0.528378972354789	BP
GO:0048489	synaptic vesicle transport	175	1	0.42	0.34624	1.25153876699596	BP
GO:0097480	establishment of synaptic vesicle localization	175	1	0.42	0.34624	1.25153876699596	BP
GO:0051345	positive regulation of hydrolase activity	508	2	1.23	0.34822	0.701341684435485	BP
GO:0030832	regulation of actin filament length	177	1	0.43	0.34942	1.21759143507263	BP
GO:0007219	Notch signaling pathway	177	1	0.43	0.34942	1.21759143507263	BP
GO:0051588	regulation of neurotransmitter transport	177	1	0.43	0.34942	1.21759143507263	BP
GO:0051047	positive regulation of secretion	524	3	1.27	0.34974	1.24013400372371	BP
GO:1901576	organic substance biosynthetic process	4951	20	11.96	0.34997	0.741782610463982	BP
GO:1903034	regulation of response to wounding	178	1	0.43	0.35100	1.21759143507263	BP
GO:0001659	temperature homeostasis	178	1	0.43	0.35100	1.21759143507263	BP
GO:1903305	regulation of regulated secretory pathway	184	2	0.44	0.35162	2.18442457113743	BP
GO:0007416	synapse assembly	179	1	0.43	0.35258	1.21759143507263	BP
GO:0061136	regulation of proteasomal protein catabolic process	179	1	0.43	0.35258	1.21759143507263	BP
GO:0001525	angiogenesis	514	2	1.24	0.35351	0.68965987938785	BP
GO:0002822	regulation of adaptive immune response based on somatic recombination of immune receptors built from immunoglobulin superfamily domains	180	1	0.43	0.35416	1.21759143507263	BP
GO:0002791	regulation of peptide secretion	529	3	1.28	0.35490	1.22881869049588	BP
GO:0048856	anatomical structure development	5791	17	13.99	0.35541	0.281138783860311	BP
GO:0009749	response to glucose	181	1	0.44	0.35573	1.18442457113743	BP
GO:1903827	regulation of cellular protein localization	517	2	1.25	0.35615	0.678071905112638	BP
GO:0003018	vascular process in circulatory system	204	3	0.49	0.35667	2.61410884638067	BP
GO:0120032	regulation of plasma membrane bounded cell projection assembly	182	1	0.44	0.35730	1.18442457113743	BP
GO:0002706	regulation of lymphocyte mediated immunity	182	1	0.44	0.35730	1.18442457113743	BP
GO:0040012	regulation of locomotion	1014	7	2.45	0.35763	1.51457317282976	BP
GO:0051262	protein tetramerization	183	1	0.44	0.35887	1.18442457113743	BP
GO:2001235	positive regulation of apoptotic signaling pathway	183	1	0.44	0.35887	1.18442457113743	BP
GO:0010646	regulation of cell communication	3316	16	8.01	0.35917	0.998197757366015	BP
GO:0007269	neurotransmitter secretion	184	1	0.44	0.36043	1.18442457113743	BP
GO:0009746	response to hexose	184	1	0.44	0.36043	1.18442457113743	BP
GO:0060491	regulation of cell projection assembly	184	1	0.44	0.36043	1.18442457113743	BP
GO:0051668	localization within membrane	185	1	0.45	0.36199	1.15200309344505	BP
GO:0001764	neuron migration	185	1	0.45	0.36199	1.15200309344505	BP
GO:0099643	signal release from synapse	185	1	0.45	0.36199	1.15200309344505	BP
GO:0034284	response to monosaccharide	185	1	0.45	0.36199	1.15200309344505	BP
GO:0045766	positive regulation of angiogenesis	185	1	0.45	0.36199	1.15200309344505	BP
GO:0051046	regulation of secretion	909	4	2.2	0.36274	0.862496476250065	BP
GO:0006109	regulation of carbohydrate metabolic process	186	1	0.45	0.36355	1.15200309344505	BP
GO:0050870	positive regulation of T cell activation	186	1	0.45	0.36355	1.15200309344505	BP
GO:0097479	synaptic vesicle localization	186	1	0.45	0.36355	1.15200309344505	BP
GO:0051270	regulation of cellular component movement	1024	7	2.47	0.36380	1.50284388024765	BP
GO:0043491	protein kinase B signaling	187	1	0.45	0.36510	1.15200309344505	BP
GO:0046328	regulation of JNK cascade	187	1	0.45	0.36510	1.15200309344505	BP
GO:1902532	negative regulation of intracellular signal transduction	528	2	1.28	0.36579	0.643856189774725	BP
GO:0051051	negative regulation of transport	540	3	1.3	0.36603	1.20645087746743	BP
GO:0023051	regulation of signaling	3338	16	8.06	0.36685	0.989220161246757	BP
GO:0021915	neural tube development	190	1	0.46	0.36973	1.12029423371771	BP
GO:0050773	regulation of dendrite development	190	1	0.46	0.36973	1.12029423371771	BP
GO:0016477	cell migration	1441	8	3.48	0.36976	1.200912693926	BP
GO:0006950	response to stress	3457	12	8.35	0.37127	0.523186303134466	BP
GO:0002684	positive regulation of immune system process	926	4	2.24	0.37384	0.836501267717121	BP
GO:1902905	positive regulation of supramolecular fiber organization	193	1	0.47	0.37433	1.08926733809709	BP
GO:1990138	neuron projection extension	193	1	0.47	0.37433	1.08926733809709	BP
GO:0016236	macroautophagy	193	1	0.47	0.37433	1.08926733809709	BP
GO:0032869	cellular response to insulin stimulus	193	1	0.47	0.37433	1.08926733809709	BP
GO:0007249	I-kappaB kinase/NF-kappaB signaling	193	1	0.47	0.37433	1.08926733809709	BP
GO:0099173	postsynapse organization	193	1	0.47	0.37433	1.08926733809709	BP
GO:0030308	negative regulation of cell growth	194	1	0.47	0.37585	1.08926733809709	BP
GO:0072657	protein localization to membrane	541	2	1.31	0.37712	0.610433188237274	BP
GO:0042180	cellular ketone metabolic process	195	1	0.47	0.37737	1.08926733809709	BP
GO:0002819	regulation of adaptive immune response	196	1	0.47	0.37889	1.08926733809709	BP
GO:0008610	lipid biosynthetic process	544	2	1.31	0.37973	0.610433188237274	BP
GO:0034613	cellular protein localization	1672	9	4.04	0.38027	1.15556970846524	BP
GO:0071236	cellular response to antibiotic	197	1	0.48	0.38041	1.05889368905357	BP
GO:0048736	appendage development	197	1	0.48	0.38041	1.05889368905357	BP
GO:0060173	limb development	197	1	0.48	0.38041	1.05889368905357	BP
GO:0033036	macromolecule localization	2899	15	7	0.38150	1.09953567355091	BP
GO:0009743	response to carbohydrate	198	1	0.48	0.38192	1.05889368905357	BP
GO:0002682	regulation of immune system process	1325	5	3.2	0.38223	0.643856189774725	BP
GO:0009058	biosynthetic process	5045	20	12.19	0.38246	0.714301874041875	BP
GO:0008154	actin polymerization or depolymerization	199	1	0.48	0.38343	1.05889368905357	BP
GO:0002685	regulation of leukocyte migration	200	1	0.48	0.38493	1.05889368905357	BP
GO:0000302	response to reactive oxygen species	200	1	0.48	0.38493	1.05889368905357	BP
GO:0006909	phagocytosis	200	1	0.48	0.38493	1.05889368905357	BP
GO:0070727	cellular macromolecule localization	1682	9	4.06	0.38538	1.14844527403186	BP
GO:1902115	regulation of organelle assembly	206	2	0.5	0.38632	2	BP
GO:0007254	JNK cascade	201	1	0.49	0.38643	1.02914634565952	BP
GO:1903039	positive regulation of leukocyte cell-cell adhesion	202	1	0.49	0.38793	1.02914634565952	BP
GO:0046434	organophosphate catabolic process	203	1	0.49	0.38942	1.02914634565952	BP
GO:0097529	myeloid leukocyte migration	204	1	0.49	0.39091	1.02914634565952	BP
GO:0007188	adenylate cyclase-modulating G protein-coupled receptor signaling pathway	204	1	0.49	0.39091	1.02914634565952	BP
GO:0031345	negative regulation of cell projection organization	204	1	0.49	0.39091	1.02914634565952	BP
GO:0042098	T cell proliferation	204	1	0.49	0.39091	1.02914634565952	BP
GO:0001666	response to hypoxia	204	1	0.49	0.39091	1.02914634565952	BP
GO:1904018	positive regulation of vasculature development	204	1	0.49	0.39091	1.02914634565952	BP
GO:0090066	regulation of anatomical structure size	558	2	1.35	0.39182	0.567040592723894	BP
GO:0043112	receptor metabolic process	205	1	0.5	0.39239	1	BP
GO:0051099	positive regulation of binding	205	1	0.5	0.39239	1	BP
GO:0050770	regulation of axonogenesis	205	1	0.5	0.39239	1	BP
GO:0001775	cell activation	954	4	2.3	0.39329	0.79836613883035	BP
GO:0010557	positive regulation of macromolecule biosynthetic process	1792	7	4.33	0.39367	0.692987897105604	BP
GO:0032787	monocarboxylic acid metabolic process	562	2	1.36	0.39526	0.556393348524385	BP
GO:0035264	multicellular organism growth	207	1	0.5	0.39536	1	BP
GO:0050707	regulation of cytokine secretion	213	2	0.51	0.39652	1.97143084780323	BP
GO:0002573	myeloid leukocyte differentiation	216	2	0.52	0.39656	1.94341647163363	BP
GO:0008361	regulation of cell size	208	1	0.5	0.39683	1	BP
GO:0019722	calcium-mediated signaling	208	1	0.5	0.39683	1	BP
GO:0006412	translation	564	2	1.36	0.39697	0.556393348524385	BP
GO:0071417	cellular response to organonitrogen compound	565	2	1.36	0.39783	0.556393348524385	BP
GO:0048839	inner ear development	209	1	0.5	0.39830	1	BP
GO:1903050	regulation of proteolysis involved in cellular protein catabolic process	209	1	0.5	0.39830	1	BP
GO:0019637	organophosphate metabolic process	941	3	2.27	0.39852	0.402270203204966	BP
GO:0006886	intracellular protein transport	877	7	2.12	0.39954	1.72329065726913	BP
GO:0050896	response to stimulus	9099	30	21.98	0.39969	0.448771114434012	BP
GO:0051216	cartilage development	210	1	0.51	0.39977	0.971430847803229	BP
GO:0009152	purine ribonucleotide biosynthetic process	215	1	0.52	0.40706	0.943416471633632	BP
GO:0071702	organic substance transport	2497	14	6.03	0.40841	1.21519691993224	BP
GO:0051495	positive regulation of cytoskeleton organization	216	1	0.52	0.40851	0.943416471633632	BP
GO:0071241	cellular response to inorganic substance	223	2	0.54	0.40940	1.88896868761126	BP
GO:0051640	organelle localization	593	3	1.43	0.41082	1.06894735371749	BP
GO:0008284	positive regulation of cell proliferation	967	3	2.34	0.41561	0.358453970912476	BP
GO:0099504	synaptic vesicle cycle	221	1	0.53	0.41569	0.915935735211525	BP
GO:0090150	establishment of protein localization to membrane	221	1	0.53	0.41569	0.915935735211525	BP
GO:0061138	morphogenesis of a branching epithelium	221	1	0.53	0.41569	0.915935735211525	BP
GO:0043043	peptide biosynthetic process	586	2	1.42	0.41570	0.494109070270043	BP
GO:0031668	cellular response to extracellular stimulus	222	1	0.54	0.41712	0.888968687611256	BP
GO:0006898	receptor-mediated endocytosis	222	1	0.54	0.41712	0.888968687611256	BP
GO:0050670	regulation of lymphocyte proliferation	222	1	0.54	0.41712	0.888968687611256	BP
GO:0042592	homeostatic process	1874	7	4.53	0.41742	0.627843871786094	BP
GO:0021953	central nervous system neuron differentiation	223	1	0.54	0.41854	0.888968687611256	BP
GO:0010638	positive regulation of organelle organization	591	2	1.43	0.41992	0.483984852996335	BP
GO:0032944	regulation of mononuclear cell proliferation	224	1	0.54	0.41996	0.888968687611256	BP
GO:0009260	ribonucleotide biosynthetic process	224	1	0.54	0.41996	0.888968687611256	BP
GO:0010948	negative regulation of cell cycle process	224	1	0.54	0.41996	0.888968687611256	BP
GO:0009306	protein secretion	606	3	1.46	0.41998	1.03899413161586	BP
GO:0032868	response to insulin	225	1	0.54	0.42138	0.888968687611256	BP
GO:1903531	negative regulation of secretion by cell	232	2	0.56	0.42337	1.83650126771712	BP
GO:0001894	tissue homeostasis	228	1	0.55	0.42561	0.862496476250065	BP
GO:0080135	regulation of cellular response to stress	664	4	1.6	0.42695	1.32192809488736	BP
GO:0002703	regulation of leukocyte mediated immunity	236	2	0.57	0.42752	1.81096617560998	BP
GO:0010975	regulation of neuron projection development	601	2	1.45	0.42831	0.46394709975979	BP
GO:0036293	response to decreased oxygen levels	230	1	0.56	0.42841	0.836501267717121	BP
GO:0060348	bone development	230	1	0.56	0.42841	0.836501267717121	BP
GO:0050793	regulation of developmental process	2704	14	6.53	0.42848	1.1002719302859	BP
GO:0050790	regulation of catalytic activity	1804	9	4.36	0.42860	1.04559686644011	BP
GO:0032872	regulation of stress-activated MAPK cascade	231	1	0.56	0.42980	0.836501267717121	BP
GO:0009952	anterior/posterior pattern specification	231	1	0.56	0.42980	0.836501267717121	BP
GO:0006897	endocytosis	603	2	1.46	0.42998	0.454031630894707	BP
GO:0097190	apoptotic signaling pathway	603	2	1.46	0.42998	0.454031630894707	BP
GO:0070302	regulation of stress-activated protein kinase signaling cascade	233	1	0.56	0.43259	0.836501267717121	BP
GO:0007187	G protein-coupled receptor signaling pathway, coupled to cyclic nucleotide second messenger	233	1	0.56	0.43259	0.836501267717121	BP
GO:0033002	muscle cell proliferation	234	1	0.57	0.43397	0.810966175609983	BP
GO:0070663	regulation of leukocyte proliferation	235	1	0.57	0.43536	0.810966175609983	BP
GO:0017157	regulation of exocytosis	242	2	0.58	0.43569	1.78587519464715	BP
GO:0006470	protein dephosphorylation	236	1	0.57	0.43674	0.810966175609983	BP
GO:0061024	membrane organization	643	4	1.55	0.43732	1.36773178450049	BP
GO:0007507	heart development	629	3	1.52	0.43882	0.980891177052295	BP
GO:0015850	organic hydroxy compound transport	238	1	0.57	0.43948	0.810966175609983	BP
GO:0050663	cytokine secretion	244	2	0.59	0.43972	1.76121314041288	BP
GO:0043583	ear development	239	1	0.58	0.44085	0.785875194647153	BP
GO:0002699	positive regulation of immune effector process	246	2	0.59	0.44108	1.76121314041288	BP
GO:0043393	regulation of protein binding	240	1	0.58	0.44222	0.785875194647153	BP
GO:0001763	morphogenesis of a branching structure	240	1	0.58	0.44222	0.785875194647153	BP
GO:1903362	regulation of cellular protein catabolic process	240	1	0.58	0.44222	0.785875194647153	BP
GO:0046034	ATP metabolic process	241	1	0.58	0.44358	0.785875194647153	BP
GO:0022409	positive regulation of cell-cell adhesion	241	1	0.58	0.44358	0.785875194647153	BP
GO:0048514	blood vessel morphogenesis	622	2	1.5	0.44574	0.415037499278844	BP
GO:0051674	localization of cell	1589	8	3.84	0.44585	1.05889368905357	BP
GO:0048870	cell motility	1589	8	3.84	0.44585	1.05889368905357	BP
GO:0007411	axon guidance	244	1	0.59	0.44765	0.761213140412884	BP
GO:0051091	positive regulation of DNA-binding transcription factor activity	244	1	0.59	0.44765	0.761213140412884	BP
GO:0051054	positive regulation of DNA metabolic process	244	1	0.59	0.44765	0.761213140412884	BP
GO:0071375	cellular response to peptide hormone stimulus	244	1	0.59	0.44765	0.761213140412884	BP
GO:0099003	vesicle-mediated transport in synapse	244	1	0.59	0.44765	0.761213140412884	BP
GO:0097485	neuron projection guidance	245	1	0.59	0.44900	0.761213140412884	BP
GO:1901699	cellular response to nitrogen compound	626	2	1.51	0.44902	0.405451450449646	BP
GO:0032940	secretion by cell	1067	5	2.58	0.44998	0.954557029238833	BP
GO:0045055	regulated exocytosis	253	2	0.61	0.45039	1.71311885221184	BP
GO:0051239	regulation of multicellular organismal process	3228	14	7.8	0.45153	0.843880798082718	BP
GO:0002064	epithelial cell development	247	1	0.6	0.45169	0.736965594166206	BP
GO:0031330	negative regulation of cellular catabolic process	248	1	0.6	0.45303	0.736965594166206	BP
GO:0021537	telencephalon development	248	1	0.6	0.45303	0.736965594166206	BP
GO:0044093	positive regulation of molecular function	1425	4	3.44	0.45431	0.217591435072627	BP
GO:0048598	embryonic morphogenesis	634	2	1.53	0.45557	0.386468347082073	BP
GO:0051650	establishment of vesicle localization	257	2	0.62	0.45693	1.68965987938785	BP
GO:0002790	peptide secretion	652	3	1.57	0.45734	0.934197941604254	BP
GO:0007275	multicellular organism development	5300	15	12.8	0.45931	0.228818690495881	BP
GO:0110053	regulation of actin filament organization	253	1	0.61	0.45969	0.713118852211838	BP
GO:0001818	negative regulation of cytokine production	260	2	0.63	0.46082	1.66657626627481	BP
GO:1903047	mitotic cell cycle process	641	2	1.55	0.46126	0.367731784500487	BP
GO:0044283	small molecule biosynthetic process	641	2	1.55	0.46126	0.367731784500487	BP
GO:0051048	negative regulation of secretion	261	2	0.63	0.46212	1.66657626627481	BP
GO:1901575	organic substance catabolic process	1842	5	4.45	0.46229	0.168122758808327	BP
GO:0034330	cell junction organization	255	1	0.62	0.46233	0.68965987938785	BP
GO:0015980	energy derivation by oxidation of organic compounds	255	1	0.62	0.46233	0.68965987938785	BP
GO:0051403	stress-activated MAPK cascade	256	1	0.62	0.46364	0.68965987938785	BP
GO:0050804	modulation of chemical synaptic transmission	644	2	1.56	0.46369	0.358453970912476	BP
GO:0099177	regulation of trans-synaptic signaling	645	2	1.56	0.46449	0.358453970912476	BP
GO:0016050	vesicle organization	258	1	0.62	0.46626	0.68965987938785	BP
GO:0045926	negative regulation of growth	258	1	0.62	0.46626	0.68965987938785	BP
GO:0048705	skeletal system morphogenesis	258	1	0.62	0.46626	0.68965987938785	BP
GO:0043085	positive regulation of catalytic activity	1047	3	2.53	0.46725	0.245825115801571	BP
GO:0045665	negative regulation of neuron differentiation	259	1	0.63	0.46757	0.666576266274808	BP
GO:0051251	positive regulation of lymphocyte activation	259	1	0.63	0.46757	0.666576266274808	BP
GO:0022603	regulation of anatomical structure morphogenesis	1076	4	2.6	0.47029	0.62148837674627	BP
GO:0060485	mesenchyme development	273	2	0.66	0.47366	1.59946207041627	BP
GO:0007265	Ras protein signal transduction	414	4	1	0.47414	2	BP
GO:0009205	purine ribonucleoside triphosphate metabolic process	265	1	0.64	0.47534	0.643856189774725	BP
GO:0030336	negative regulation of cell migration	265	1	0.64	0.47534	0.643856189774725	BP
GO:0042593	glucose homeostasis	265	1	0.64	0.47534	0.643856189774725	BP
GO:0016070	RNA metabolic process	3731	15	9.01	0.47627	0.735363489569705	BP
GO:0050807	regulation of synapse organization	266	1	0.64	0.47662	0.643856189774725	BP
GO:0009167	purine ribonucleoside monophosphate metabolic process	266	1	0.64	0.47662	0.643856189774725	BP
GO:0033500	carbohydrate homeostasis	266	1	0.64	0.47662	0.643856189774725	BP
GO:0034599	cellular response to oxidative stress	267	1	0.64	0.47790	0.643856189774725	BP
GO:0009126	purine nucleoside monophosphate metabolic process	267	1	0.64	0.47790	0.643856189774725	BP
GO:0009605	response to external stimulus	2334	7	5.64	0.48039	0.311659759433535	BP
GO:0009199	ribonucleoside triphosphate metabolic process	269	1	0.65	0.48045	0.62148837674627	BP
GO:0045597	positive regulation of cell differentiation	1093	4	2.64	0.48080	0.599462070416271	BP
GO:0051648	vesicle localization	276	2	0.67	0.48114	1.57776699931695	BP
GO:0006790	sulfur compound metabolic process	270	1	0.65	0.48172	0.62148837674627	BP
GO:0009161	ribonucleoside monophosphate metabolic process	270	1	0.65	0.48172	0.62148837674627	BP
GO:0060560	developmental growth involved in morphogenesis	270	1	0.65	0.48172	0.62148837674627	BP
GO:0042113	B cell activation	271	1	0.65	0.48299	0.62148837674627	BP
GO:0034504	protein localization to nucleus	272	1	0.66	0.48426	0.599462070416271	BP
GO:0009144	purine nucleoside triphosphate metabolic process	273	1	0.66	0.48552	0.599462070416271	BP
GO:0042981	regulation of apoptotic process	1514	5	3.66	0.48571	0.450084446378045	BP
GO:0048729	tissue morphogenesis	672	2	1.62	0.48605	0.3040061868901	BP
GO:0034654	nucleobase-containing compound biosynthetic process	3283	14	7.93	0.48636	0.82003405612835	BP
GO:0031175	neuron projection development	1078	3	2.6	0.48676	0.206450877467426	BP
GO:0040007	growth	1080	3	2.61	0.48801	0.200912693925997	BP
GO:0042254	ribosome biogenesis	275	1	0.66	0.48804	0.599462070416271	BP
GO:0050803	regulation of synapse structure or activity	276	1	0.67	0.48929	0.577766999316952	BP
GO:2000146	negative regulation of cell motility	278	1	0.67	0.49179	0.577766999316952	BP
GO:0070482	response to oxygen levels	279	1	0.67	0.49303	0.577766999316952	BP
GO:0009123	nucleoside monophosphate metabolic process	279	1	0.67	0.49303	0.577766999316952	BP
GO:0006310	DNA recombination	279	1	0.67	0.49303	0.577766999316952	BP
GO:0090304	nucleic acid metabolic process	4241	16	10.24	0.49395	0.643856189774725	BP
GO:0002449	lymphocyte mediated immunity	280	1	0.68	0.49427	0.556393348524385	BP
GO:0001822	kidney development	280	1	0.68	0.49427	0.556393348524385	BP
GO:0030155	regulation of cell adhesion	684	2	1.65	0.49547	0.277533975528909	BP
GO:0043067	regulation of programmed cell death	1535	5	3.71	0.49671	0.430508908041284	BP
GO:0061448	connective tissue development	284	1	0.69	0.49921	0.535331732996556	BP
GO:0007049	cell cycle	1625	6	3.93	0.49957	0.610433188237274	BP
GO:0071496	cellular response to external stimulus	285	1	0.69	0.50043	0.535331732996556	BP
GO:0043604	amide biosynthetic process	691	2	1.67	0.50091	0.260151897300673	BP
GO:0048468	cell development	2385	7	5.76	0.50152	0.281286110390017	BP
GO:1903037	regulation of leukocyte cell-cell adhesion	286	1	0.69	0.50166	0.535331732996556	BP
GO:0045165	cell fate commitment	286	1	0.69	0.50166	0.535331732996556	BP
GO:0030100	regulation of endocytosis	287	1	0.69	0.50288	0.535331732996556	BP
GO:1901987	regulation of cell cycle phase transition	288	1	0.7	0.50410	0.514573172829758	BP
GO:0009141	nucleoside triphosphate metabolic process	289	1	0.7	0.50531	0.514573172829758	BP
GO:0031098	stress-activated protein kinase signaling cascade	289	1	0.7	0.50531	0.514573172829758	BP
GO:0046649	lymphocyte activation	700	2	1.69	0.50786	0.24297675349254	BP
GO:0051402	neuron apoptotic process	292	1	0.71	0.50894	0.494109070270043	BP
GO:0043405	regulation of MAP kinase activity	292	1	0.71	0.50894	0.494109070270043	BP
GO:1990823	response to leukemia inhibitory factor	292	1	0.71	0.50894	0.494109070270043	BP
GO:1990830	cellular response to leukemia inhibitory factor	292	1	0.71	0.50894	0.494109070270043	BP
GO:0016358	dendrite development	292	1	0.71	0.50894	0.494109070270043	BP
GO:0001568	blood vessel development	719	3	1.74	0.50930	0.785875194647153	BP
GO:0006836	neurotransmitter transport	294	1	0.71	0.51134	0.494109070270043	BP
GO:0035295	tube development	1119	3	2.7	0.51207	0.15200309344505	BP
GO:0009895	negative regulation of catabolic process	295	1	0.71	0.51254	0.494109070270043	BP
GO:1903829	positive regulation of cellular protein localization	296	1	0.71	0.51373	0.494109070270043	BP
GO:0006139	nucleobase-containing compound metabolic process	4767	17	11.51	0.51433	0.562646912892834	BP
GO:0060271	cilium assembly	298	1	0.72	0.51611	0.473931188332412	BP
GO:0002460	adaptive immune response based on somatic recombination of immune receptors built from immunoglobulin superfamily domains	298	1	0.72	0.51611	0.473931188332412	BP
GO:0006351	transcription, DNA-templated	2861	13	6.91	0.51687	0.911754007527558	BP
GO:0051604	protein maturation	299	1	0.72	0.51730	0.473931188332412	BP
GO:0046942	carboxylic acid transport	300	1	0.72	0.51848	0.473931188332412	BP
GO:0002696	positive regulation of leukocyte activation	309	2	0.75	0.51958	1.41503749927884	BP
GO:0015849	organic acid transport	301	1	0.73	0.51966	0.454031630894707	BP
GO:0072001	renal system development	301	1	0.73	0.51966	0.454031630894707	BP
GO:0018130	heterocycle biosynthetic process	3347	14	8.08	0.52074	0.792999629080534	BP
GO:0050863	regulation of T cell activation	302	1	0.73	0.52084	0.454031630894707	BP
GO:0046677	response to antibiotic	303	1	0.73	0.52201	0.454031630894707	BP
GO:0097659	nucleic acid-templated transcription	2869	13	6.93	0.52215	0.907584365778603	BP
GO:0046651	lymphocyte proliferation	305	1	0.74	0.52435	0.434402824145775	BP
GO:1901700	response to oxygen-containing compound	1560	4	3.77	0.52636	0.0854354765060606	BP
GO:0032943	mononuclear cell proliferation	307	1	0.74	0.52668	0.434402824145775	BP
GO:0019438	aromatic compound biosynthetic process	3360	14	8.12	0.52758	0.785875194647153	BP
GO:0032774	RNA biosynthetic process	2882	13	6.96	0.53064	0.901352412067088	BP
GO:0044257	cellular protein catabolic process	733	2	1.77	0.53280	0.176250639691727	BP
GO:0022411	cellular component disassembly	356	3	0.86	0.53309	1.80255393579378	BP
GO:0098657	import into cell	734	2	1.77	0.53354	0.176250639691727	BP
GO:0001944	vasculature development	752	3	1.82	0.53372	0.721024050297185	BP
GO:0051129	negative regulation of cellular component organization	752	3	1.82	0.53512	0.721024050297185	BP
GO:0050867	positive regulation of cell activation	324	2	0.78	0.53661	1.35845397091248	BP
GO:0007154	cell communication	6452	22	15.58	0.53928	0.497808290350353	BP
GO:0007159	leukocyte cell-cell adhesion	318	1	0.77	0.53930	0.377069649079823	BP
GO:0032101	regulation of response to external stimulus	762	3	1.84	0.54235	0.705256734438868	BP
GO:0072358	cardiovascular system development	765	3	1.85	0.54312	0.697437229979569	BP
GO:0046903	secretion	1224	5	2.96	0.54321	0.756330919033137	BP
GO:0043434	response to peptide hormone	324	1	0.78	0.54604	0.358453970912476	BP
GO:0044782	cilium organization	326	1	0.79	0.54826	0.340075441597622	BP
GO:0007204	positive regulation of cytosolic calcium ion concentration	326	1	0.79	0.54826	0.340075441597622	BP
GO:0006869	lipid transport	329	1	0.79	0.55158	0.340075441597622	BP
GO:0045862	positive regulation of proteolysis	329	1	0.79	0.55158	0.340075441597622	BP
GO:0040011	locomotion	1810	8	4.37	0.55413	0.872366720274126	BP
GO:0032102	negative regulation of response to external stimulus	334	1	0.81	0.55706	0.3040061868901	BP
GO:0051716	cellular response to stimulus	7582	26	18.31	0.55913	0.50587983211848	BP
GO:0046483	heterocycle metabolic process	4893	17	11.82	0.56152	0.524304710847532	BP
GO:0032956	regulation of actin cytoskeleton organization	342	1	0.83	0.56568	0.2688167584278	BP
GO:0009636	response to toxic substance	342	1	0.83	0.56568	0.2688167584278	BP
GO:0010769	regulation of cell morphogenesis involved in differentiation	342	1	0.83	0.56568	0.2688167584278	BP
GO:0042127	regulation of cell proliferation	1640	4	3.96	0.56702	0.0144995696951152	BP
GO:0001655	urogenital system development	345	1	0.83	0.56888	0.2688167584278	BP
GO:0048167	regulation of synaptic plasticity	347	1	0.84	0.57099	0.251538766995964	BP
GO:0010941	regulation of cell death	1684	5	4.07	0.57185	0.29689930039584	BP
GO:0009790	embryo development	1224	3	2.96	0.57389	0.0193653248669312	BP
GO:0033554	cellular response to stress	1761	6	4.25	0.57453	0.497499659470817	BP
GO:0071704	organic substance metabolic process	9720	33	23.48	0.57499	0.491033616023126	BP
GO:0051179	localization	5798	25	14	0.57649	0.836501267717121	BP
GO:0000278	mitotic cell cycle	796	2	1.92	0.57806	0.0588936890535686	BP
GO:0006887	exocytosis	372	3	0.9	0.57873	1.73696559416621	BP
GO:0044772	mitotic cell cycle phase transition	355	1	0.86	0.57935	0.217591435072627	BP
GO:0042060	wound healing	359	1	0.87	0.58347	0.200912693925996	BP
GO:0007178	transmembrane receptor protein serine/threonine kinase signaling pathway	360	1	0.87	0.58450	0.200912693925996	BP
GO:0006396	RNA processing	806	2	1.95	0.58496	0.0365258760251142	BP
GO:0001505	regulation of neurotransmitter levels	369	2	0.89	0.58523	1.16812275880833	BP
GO:0010976	positive regulation of neuron projection development	361	1	0.87	0.58552	0.200912693925996	BP
GO:0032879	regulation of localization	2823	15	6.82	0.58630	1.13711885635907	BP
GO:0016311	dephosphorylation	362	1	0.87	0.58654	0.200912693925996	BP
GO:0006725	cellular aromatic compound metabolic process	4965	17	11.99	0.58763	0.50370308761084	BP
GO:1901362	organic cyclic compound biosynthetic process	3483	14	8.41	0.58973	0.735249121577185	BP
GO:0043009	chordate embryonic development	818	2	1.98	0.59312	0.0144995696951152	BP
GO:0010876	lipid localization	369	1	0.89	0.59360	0.168122758808327	BP
GO:0051480	regulation of cytosolic calcium ion concentration	373	1	0.9	0.59758	0.15200309344505	BP
GO:0003002	regionalization	373	1	0.9	0.59758	0.15200309344505	BP
GO:0006631	fatty acid metabolic process	374	1	0.9	0.59857	0.15200309344505	BP
GO:0043900	regulation of multi-organism process	388	2	0.94	0.60382	1.08926733809709	BP
GO:0009792	embryo development ending in birth or egg hatching	835	2	2.02	0.60449	-0.0143552929770701	BP
GO:0030900	forebrain development	383	1	0.93	0.60738	0.104697378666693	BP
GO:0010256	endomembrane system organization	384	1	0.93	0.60834	0.104697378666693	BP
GO:0030099	myeloid cell differentiation	398	2	0.96	0.61052	1.05889368905357	BP
GO:0060249	anatomical structure homeostasis	387	1	0.93	0.61123	0.104697378666693	BP
GO:0044281	small molecule metabolic process	1733	4	4.19	0.61193	-0.066950243924627	BP
GO:0032970	regulation of actin filament-based process	391	1	0.94	0.61504	0.0892673380970873	BP
GO:0043161	proteasome-mediated ubiquitin-dependent protein catabolic process	391	1	0.94	0.61504	0.0892673380970873	BP
GO:0010639	negative regulation of organelle organization	401	2	0.97	0.61607	1.0439433475876	BP
GO:0051346	negative regulation of hydrolase activity	403	2	0.97	0.61611	1.0439433475876	BP
GO:0022407	regulation of cell-cell adhesion	393	1	0.95	0.61693	0.0740005814437768	BP
GO:0051726	regulation of cell cycle	952	4	2.3	0.62145	0.79836613883035	BP
GO:0048638	regulation of developmental growth	398	1	0.96	0.62163	0.0588936890535686	BP
GO:0006979	response to oxidative stress	399	1	0.96	0.62256	0.0588936890535686	BP
GO:0043408	regulation of MAPK cascade	732	5	1.77	0.62343	1.49817873457909	BP
GO:0009991	response to extracellular stimulus	400	1	0.97	0.62349	0.0439433475875972	BP
GO:0009987	cellular process	15385	44	37.16	0.62565	0.243753022029369	BP
GO:0051098	regulation of binding	403	1	0.97	0.62626	0.0439433475875972	BP
GO:0070997	neuron death	404	1	0.98	0.62719	0.0291463456595165	BP
GO:0045785	positive regulation of cell adhesion	410	1	0.99	0.63266	0.0144995696951152	BP
GO:0010243	response to organonitrogen compound	879	2	2.12	0.63284	-0.0840642647884746	BP
GO:0007417	central nervous system development	880	2	2.13	0.63346	-0.0908534304511135	BP
GO:0015711	organic anion transport	414	1	1	0.63627	0	BP
GO:2001233	regulation of apoptotic signaling pathway	414	1	1	0.63627	0	BP
GO:0006915	apoptotic process	1865	6	4.5	0.63675	0.415037499278844	BP
GO:0009150	purine ribonucleotide metabolic process	415	1	1	0.63717	0	BP
GO:0030097	hemopoiesis	909	3	2.2	0.63799	0.447458976971221	BP
GO:0034655	nucleobase-containing compound catabolic process	418	1	1.01	0.63984	-0.0143552929770701	BP
GO:0009653	anatomical structure morphogenesis	2730	7	6.59	0.64003	0.087076456824277	BP
GO:0019752	carboxylic acid metabolic process	891	2	2.15	0.64030	-0.104336659814736	BP
GO:0051249	regulation of lymphocyte activation	419	1	1.01	0.64073	-0.0143552929770701	BP
GO:0006928	movement of cell or subcellular component	2008	8	4.85	0.64161	0.722015252700235	BP
GO:0001558	regulation of cell growth	422	1	1.02	0.64338	-0.028569152196771	BP
GO:0009259	ribonucleotide metabolic process	425	1	1.03	0.64601	-0.0426443374084937	BP
GO:0035239	tube morphogenesis	903	2	2.18	0.64764	-0.124328135002202	BP
GO:0019932	second-messenger-mediated signaling	427	1	1.03	0.64776	-0.0426443374084937	BP
GO:0002250	adaptive immune response	431	1	1.04	0.65122	-0.0565835283663676	BP
GO:0007165	signal transduction	5851	20	14.13	0.65281	0.501238534328147	BP
GO:1901360	organic cyclic compound metabolic process	5158	17	12.46	0.65390	0.448230678001062	BP
GO:0012501	programmed cell death	1906	6	4.6	0.65426	0.383328639551506	BP
GO:0007005	mitochondrion organization	459	3	1.11	0.65480	1.43440282414577	BP
GO:0051052	regulation of DNA metabolic process	436	1	1.05	0.65550	-0.070389327891398	BP
GO:0023052	signaling	6388	21	15.43	0.65750	0.44465126598275	BP
GO:0042391	regulation of membrane potential	439	1	1.06	0.65805	-0.0840642647884746	BP
GO:0006397	mRNA processing	443	1	1.07	0.66141	-0.0976107966264223	BP
GO:0044087	regulation of cellular component biogenesis	946	3	2.29	0.66161	0.389614902398937	BP
GO:0043436	oxoacid metabolic process	930	2	2.25	0.66374	-0.169925001442312	BP
GO:0048534	hematopoietic or lymphoid organ development	958	3	2.31	0.66686	0.377069649079823	BP
GO:0050808	synapse organization	450	1	1.09	0.66722	-0.124328135002202	BP
GO:0048285	organelle fission	451	1	1.09	0.66804	-0.124328135002202	BP
GO:0000165	MAPK cascade	788	5	1.9	0.66911	1.39592867633114	BP
GO:0044270	cellular nitrogen compound catabolic process	455	1	1.1	0.67130	-0.137503523749935	BP
GO:0010498	proteasomal protein catabolic process	456	1	1.1	0.67212	-0.137503523749935	BP
GO:0008104	protein localization	2576	13	6.22	0.67228	1.06352513778521	BP
GO:0046700	heterocycle catabolic process	461	1	1.11	0.67615	-0.150559676575381	BP
GO:0006082	organic acid metabolic process	955	2	2.31	0.67814	-0.207892851641333	BP
GO:0048732	gland development	464	1	1.12	0.67854	-0.16349873228288	BP
GO:0007389	pattern specification process	467	1	1.13	0.68092	-0.176322772640463	BP
GO:0007409	axonogenesis	468	1	1.13	0.68171	-0.176322772640463	BP
GO:0023014	signal transduction by protein phosphorylation	805	5	1.94	0.68188	1.36587144247496	BP
GO:0009888	tissue development	1936	5	4.68	0.68235	0.0954195650786825	BP
GO:0019439	aromatic compound catabolic process	475	1	1.15	0.68717	-0.20163386116965	BP
GO:1901698	response to nitrogen compound	976	2	2.36	0.68985	-0.238786859587116	BP
GO:0051707	response to other organism	1003	3	2.42	0.69328	0.309955453221286	BP
GO:0043207	response to external biotic stimulus	1005	3	2.43	0.69435	0.3040061868901	BP
GO:0044085	cellular component biogenesis	3013	9	7.28	0.69660	0.305986551018341	BP
GO:0002520	immune system development	1016	3	2.45	0.69866	0.29218075149331	BP
GO:0001817	regulation of cytokine production	678	5	1.64	0.69976	1.608232280044	BP
GO:0000226	microtubule cytoskeleton organization	569	3	1.37	0.70019	1.13078660753535	BP
GO:0044265	cellular macromolecule catabolic process	1006	2	2.43	0.70599	-0.280956313831056	BP
GO:0022402	cell cycle process	1105	4	2.67	0.70732	0.583160258087171	BP
GO:0002694	regulation of leukocyte activation	514	2	1.24	0.70735	0.68965987938785	BP
GO:0048513	animal organ development	3455	9	8.35	0.70882	0.108148803855623	BP
GO:0061564	axon development	504	1	1.22	0.70886	-0.286881147788162	BP
GO:0051240	positive regulation of multicellular organismal process	1923	10	4.64	0.70932	1.10780328953452	BP
GO:1901361	organic cyclic compound catabolic process	505	1	1.22	0.70958	-0.286881147788162	BP
GO:0032870	cellular response to hormone stimulus	519	2	1.25	0.71089	0.678071905112638	BP
GO:0009607	response to biotic stimulus	1037	3	2.5	0.71102	0.263034405833794	BP
GO:0048585	negative regulation of response to stimulus	1574	5	3.8	0.71566	0.395928676331139	BP
GO:0008219	cell death	2064	6	4.99	0.71660	0.26592268515862	BP
GO:0032502	developmental process	6177	20	14.92	0.71810	0.422752464406849	BP
GO:0023061	signal release	519	1	1.25	0.71949	-0.321928094887362	BP
GO:0071705	nitrogen compound transport	2125	12	5.13	0.72037	1.22600367488883	BP
GO:0022604	regulation of cell morphogenesis	523	1	1.26	0.72226	-0.333423733725192	BP
GO:0001501	skeletal system development	524	1	1.27	0.72294	-0.344828496997441	BP
GO:0044089	positive regulation of cellular component biogenesis	532	1	1.29	0.72839	-0.36737106564853	BP
GO:0001701	in utero embryonic development	534	1	1.29	0.72974	-0.36737106564853	BP
GO:0009887	animal organ morphogenesis	1083	3	2.62	0.73277	0.19539568895843	BP
GO:0005975	carbohydrate metabolic process	540	1	1.3	0.73373	-0.37851162325373	BP
GO:0050865	regulation of cell activation	555	2	1.34	0.73513	0.577766999316952	BP
GO:0060627	regulation of vesicle-mediated transport	560	2	1.35	0.73834	0.567040592723894	BP
GO:0002521	leukocyte differentiation	562	2	1.36	0.73837	0.556393348524385	BP
GO:0051049	regulation of transport	1937	10	4.68	0.73878	1.09541956507868	BP
GO:0006820	anion transport	548	1	1.32	0.73897	-0.400537929583729	BP
GO:0002009	morphogenesis of an epithelium	548	1	1.32	0.73897	-0.400537929583729	BP
GO:0051347	positive regulation of transferase activity	549	1	1.33	0.73962	-0.411426245726465	BP
GO:0034762	regulation of transmembrane transport	568	2	1.37	0.74278	0.545824106814198	BP
GO:0007267	cell-cell signaling	1577	3	3.81	0.74440	-0.344828496997441	BP
GO:0001816	cytokine production	754	5	1.82	0.74799	1.45798964446339	BP
GO:0016043	cellular component organization	5901	19	14.25	0.74901	0.415037499278844	BP
GO:0000902	cell morphogenesis	1098	2	2.65	0.75127	-0.405992359675837	BP
GO:0048519	negative regulation of biological process	5245	18	12.67	0.75374	0.506580382076228	BP
GO:0006511	ubiquitin-dependent protein catabolic process	573	1	1.38	0.75470	-0.464668267003444	BP
GO:0019941	modification-dependent protein catabolic process	585	1	1.41	0.76191	-0.495695162624069	BP
GO:0007423	sensory organ development	594	1	1.43	0.76719	-0.516015147003664	BP
GO:0018193	peptidyl-amino acid modification	1134	2	2.74	0.76733	-0.454175893185802	BP
GO:0043632	modification-dependent macromolecule catabolic process	595	1	1.44	0.76777	-0.526068811667588	BP
GO:0022607	cellular component assembly	2787	8	6.73	0.77524	0.249393495164408	BP
GO:0051234	establishment of localization	4388	19	10.6	0.77842	0.841935153767749	BP
GO:0051259	protein complex oligomerization	617	1	1.49	0.78015	-0.575312330687437	BP
GO:0060429	epithelium development	1165	2	2.81	0.78046	-0.490570130446201	BP
GO:0043065	positive regulation of apoptotic process	632	2	1.53	0.78102	0.386468347082073	BP
GO:0050794	regulation of cellular process	10529	31	25.43	0.78295	0.285736753471494	BP
GO:0043068	positive regulation of programmed cell death	637	2	1.54	0.78368	0.377069649079823	BP
GO:0048667	cell morphogenesis involved in neuron differentiation	625	1	1.51	0.78449	-0.594548549550354	BP
GO:0030855	epithelial cell differentiation	625	1	1.51	0.78449	-0.594548549550354	BP
GO:0071840	cellular component organization or biogenesis	6077	19	14.68	0.78570	0.372147450375098	BP
GO:0007420	brain development	628	1	1.52	0.78610	-0.604071323668861	BP
GO:0051336	regulation of hydrolase activity	984	6	2.38	0.78720	1.33400092718794	BP
GO:0016071	mRNA metabolic process	632	1	1.53	0.78822	-0.613531652917927	BP
GO:0071495	cellular response to endogenous stimulus	1222	3	2.95	0.79301	0.0242475462466772	BP
GO:0007166	cell surface receptor signaling pathway	2360	7	5.7	0.79710	0.296393002780225	BP
GO:0055085	transmembrane transport	1261	4	3.05	0.79723	0.391190757324476	BP
GO:0051128	regulation of cellular component organization	2537	9	6.13	0.79794	0.554037927526255	BP
GO:0032989	cellular component morphogenesis	1209	2	2.92	0.79800	-0.545968369105293	BP
GO:0032501	multicellular organismal process	8099	22	19.56	0.79860	0.169597153459788	BP
GO:0048812	neuron projection morphogenesis	674	1	1.63	0.80931	-0.704871964456353	BP
GO:0007017	microtubule-based process	759	3	1.83	0.80992	0.713118852211838	BP
GO:0008285	negative regulation of cell proliferation	677	1	1.64	0.81074	-0.713695814843359	BP
GO:0010942	positive regulation of cell death	695	2	1.68	0.81232	0.251538766995964	BP
GO:0060322	head development	682	1	1.65	0.81309	-0.722466024471091	BP
GO:0009725	response to hormone	698	2	1.69	0.81326	0.24297675349254	BP
GO:0006629	lipid metabolic process	1251	2	3.02	0.81360	-0.594548549550354	BP
GO:0120039	plasma membrane bounded cell projection morphogenesis	688	1	1.66	0.81587	-0.7311832415722	BP
GO:0051603	proteolysis involved in cellular protein catabolic process	689	1	1.66	0.81633	-0.7311832415722	BP
GO:0061061	muscle structure development	690	1	1.67	0.81679	-0.739848102699327	BP
GO:0048858	cell projection morphogenesis	693	1	1.67	0.81816	-0.739848102699327	BP
GO:0040008	regulation of growth	703	1	1.7	0.82265	-0.765534746362977	BP
GO:0017144	drug metabolic process	711	1	1.72	0.82617	-0.782408564927373	BP
GO:0015031	protein transport	1741	11	4.21	0.82658	1.38561138534563	BP
GO:0007610	behavior	714	1	1.72	0.82747	-0.782408564927373	BP
GO:0032990	cell part morphogenesis	715	1	1.73	0.82790	-0.790772037862	BP
GO:0007155	cell adhesion	1293	2	3.12	0.82815	-0.641546029087524	BP
GO:0098609	cell-cell adhesion	716	1	1.73	0.82834	-0.790772037862	BP
GO:0030162	regulation of proteolysis	716	1	1.73	0.82834	-0.790772037862	BP
GO:0016192	vesicle-mediated transport	1360	4	3.29	0.83152	0.281912416039483	BP
GO:0022610	biological adhesion	1305	2	3.15	0.83212	-0.655351828612554	BP
GO:0009617	response to bacterium	741	2	1.79	0.83236	0.160040412510468	BP
GO:0006974	cellular response to DNA damage stimulus	737	1	1.78	0.83714	-0.831877241191673	BP
GO:0065008	regulation of biological quality	4020	14	9.71	0.83882	0.527883626413136	BP
GO:0015833	peptide transport	1791	11	4.33	0.84398	1.3450645936853	BP
GO:0007186	G protein-coupled receptor signaling pathway	1891	3	4.57	0.84729	-0.607231664562189	BP
GO:0042886	amide transport	1811	11	4.37	0.85045	1.33179833891142	BP
GO:0009719	response to endogenous stimulus	1408	3	3.4	0.85477	-0.180572245641821	BP
GO:0000904	cell morphogenesis involved in differentiation	801	1	1.93	0.86132	-0.948600847493355	BP
GO:0045184	establishment of protein localization	1851	11	4.47	0.86262	1.2991567872287	BP
GO:0048609	multicellular organismal reproductive process	835	1	2.02	0.87270	-1.01435529297707	BP
GO:0006810	transport	4248	18	10.26	0.87553	0.810966175609983	BP
GO:0032504	multicellular organism reproduction	846	1	2.04	0.87618	-1.02856915219677	BP
GO:0007167	enzyme linked receptor protein signaling pathway	893	2	2.16	0.88397	-0.111031312388744	BP
GO:0006259	DNA metabolic process	909	1	2.2	0.89439	-1.13750352374993	BP
GO:0044255	cellular lipid metabolic process	927	1	2.24	0.89910	-1.16349873228288	BP
GO:0034622	cellular protein-containing complex assembly	982	3	2.37	0.90212	0.340075441597622	BP
GO:0065003	protein-containing complex assembly	1715	5	4.14	0.90922	0.272297327162762	BP
GO:0006508	proteolysis	1641	2	3.96	0.91491	-0.985500430304885	BP
GO:0009628	response to abiotic stimulus	1027	1	2.48	0.92172	-1.31034012061215	BP
GO:0043933	protein-containing complex subunit organization	1940	7	4.69	0.92823	0.577766999316952	BP
GO:0009968	negative regulation of signal transduction	1176	3	2.84	0.93914	0.079071570991199	BP
GO:0065007	biological regulation	11857	35	28.64	0.94824	0.289323429455435	BP
GO:0050789	regulation of biological process	11251	32	27.18	0.94926	0.235526449007333	BP
GO:0051130	positive regulation of cellular component organization	1279	3	3.09	0.94986	-0.0426443374084937	BP
GO:0010648	negative regulation of cell communication	1307	3	3.16	0.95596	-0.0749620576812221	BP
GO:0023057	negative regulation of signaling	1311	3	3.17	0.95640	-0.0795203396435264	BP
GO:0051704	multi-organism process	2195	3	5.3	0.97202	-0.821029858954681	BP
GO:0006811	ion transport	1559	4	3.77	0.97237	0.0854354765060606	BP
GO:0022414	reproductive process	1447	1	3.5	0.97343	-1.8073549220576	BP
GO:0000003	reproduction	1448	1	3.5	0.97349	-1.8073549220576	BP
GO:0003008	system process	2894	5	6.99	0.99897	-0.483364360713349	BP
GO:0022898	regulation of transmembrane transporter activity	262	1	0.63	1.00000	0.666576266274808	BP
GO:0002683	negative regulation of immune system process	472	1	1.14	1.00000	-0.189033824390017	BP
GO:0046916	cellular transition metal ion homeostasis	94	2	0.23	1.00000	3.12029423371771	BP
GO:0019695	choline metabolic process	6	1	0.01	1.00000	6.64385618977472	BP
GO:0061868	hepatic stellate cell migration	2	1	0	1.00000	Inf	BP
GO:0061869	regulation of hepatic stellate cell migration	2	1	0	1.00000	Inf	BP
GO:0051384	response to glucocorticoid	85	1	0.21	1.00000	2.25153876699596	BP
GO:0001990	regulation of systemic arterial blood pressure by hormone	46	1	0.11	1.00000	3.18442457113743	BP
GO:0001991	regulation of systemic arterial blood pressure by circulatory renin-angiotensin	17	1	0.04	1.00000	4.64385618977472	BP
GO:0001999	renal response to blood flow involved in circulatory renin-angiotensin regulation of systemic arterial blood pressure	8	1	0.02	1.00000	5.64385618977472	BP
GO:0044060	regulation of endocrine process	53	1	0.13	1.00000	2.94341647163363	BP
GO:0010631	epithelial cell migration	280	2	0.68	1.00000	1.55639334852439	BP
GO:0010632	regulation of epithelial cell migration	223	2	0.54	1.00000	1.88896868761126	BP
GO:0010634	positive regulation of epithelial cell migration	143	2	0.35	1.00000	2.51457317282976	BP
GO:0046902	regulation of mitochondrial membrane permeability	54	1	0.13	1.00000	2.94341647163363	BP
GO:0051342	regulation of cyclic-nucleotide phosphodiesterase activity	5	1	0.01	1.00000	6.64385618977472	BP
GO:0044057	regulation of system process	595	1	1.44	1.00000	-0.526068811667588	BP
GO:0050886	endocrine process	100	1	0.24	1.00000	2.05889368905357	BP
GO:0001961	positive regulation of cytokine-mediated signaling pathway	45	1	0.11	1.00000	3.18442457113743	BP
GO:0050878	regulation of body fluid levels	341	1	0.82	1.00000	0.286304185156641	BP
GO:0060973	cell migration involved in heart development	17	1	0.04	1.00000	4.64385618977472	BP
GO:0050829	defense response to Gram-negative bacterium	92	1	0.22	1.00000	2.18442457113743	BP
GO:0043542	endothelial cell migration	200	2	0.48	1.00000	2.05889368905357	BP
GO:0090559	regulation of membrane permeability	66	1	0.16	1.00000	2.64385618977472	BP
GO:0043534	blood vessel endothelial cell migration	115	2	0.28	1.00000	2.83650126771712	BP
GO:0043535	regulation of blood vessel endothelial cell migration	90	2	0.22	1.00000	3.18442457113743	BP
GO:0051301	cell division	574	2	1.39	1.00000	0.524915117051217	BP
GO:0048545	response to steroid hormone	216	1	0.52	1.00000	0.943416471633632	BP
GO:0001977	renal system process involved in regulation of blood volume	16	1	0.04	1.00000	4.64385618977472	BP
GO:0001910	regulation of leukocyte mediated cytotoxicity	100	1	0.24	1.00000	2.05889368905357	BP
GO:0001912	positive regulation of leukocyte mediated cytotoxicity	78	1	0.19	1.00000	2.39592867633114	BP
GO:0010469	regulation of signaling receptor activity	130	1	0.31	1.00000	1.68965987938785	BP
GO:1901379	regulation of potassium ion transmembrane transport	84	1	0.2	1.00000	2.32192809488736	BP
GO:0002446	neutrophil mediated immunity	31	1	0.07	1.00000	3.83650126771712	BP
GO:0002447	eosinophil mediated immunity	4	1	0.01	1.00000	6.64385618977472	BP
GO:0032025	response to cobalt ion	3	1	0.01	1.00000	6.64385618977472	BP
GO:0001906	cell killing	166	1	0.4	1.00000	1.32192809488736	BP
GO:0001909	leukocyte mediated cytotoxicity	129	1	0.31	1.00000	1.68965987938785	BP
GO:0006903	vesicle targeting	36	1	0.09	1.00000	3.47393118833241	BP
GO:0060760	positive regulation of response to cytokine stimulus	52	1	0.13	1.00000	2.94341647163363	BP
GO:0090398	cellular senescence	64	2	0.15	1.00000	3.73696559416621	BP
GO:0038161	prolactin signaling pathway	2	1	0	1.00000	Inf	BP
GO:0030001	metal ion transport	838	3	2.02	1.00000	0.570607207744086	BP
GO:0042133	neurotransmitter metabolic process	145	1	0.35	1.00000	1.51457317282976	BP
GO:0031503	protein-containing complex localization	247	1	0.6	1.00000	0.736965594166206	BP
GO:1905292	regulation of neural crest cell differentiation	3	1	0.01	1.00000	6.64385618977472	BP
GO:1905294	positive regulation of neural crest cell differentiation	3	1	0.01	1.00000	6.64385618977472	BP
GO:0001755	neural crest cell migration	59	1	0.14	1.00000	2.83650126771712	BP
GO:0034350	regulation of glial cell apoptotic process	13	1	0.03	1.00000	5.05889368905357	BP
GO:0034352	positive regulation of glial cell apoptotic process	3	1	0.01	1.00000	6.64385618977472	BP
GO:2000027	regulation of animal organ morphogenesis	209	1	0.5	1.00000	1	BP
GO:0071706	tumor necrosis factor superfamily cytokine production	169	3	0.41	1.00000	2.8712666858778	BP
GO:0014070	response to organic cyclic compound	728	1	1.76	1.00000	-0.815575428862572	BP
GO:0007163	establishment or maintenance of cell polarity	216	4	0.52	1.00000	2.94341647163363	BP
GO:0043300	regulation of leukocyte degranulation	47	1	0.11	1.00000	3.18442457113743	BP
GO:0007169	transmembrane receptor protein tyrosine kinase signaling pathway	553	1	1.34	1.00000	-0.422233000683048	BP
GO:0043302	positive regulation of leukocyte degranulation	29	1	0.07	1.00000	3.83650126771712	BP
GO:0043307	eosinophil activation	5	1	0.01	1.00000	6.64385618977472	BP
GO:0043308	eosinophil degranulation	4	1	0.01	1.00000	6.64385618977472	BP
GO:0043309	regulation of eosinophil degranulation	3	1	0.01	1.00000	6.64385618977472	BP
GO:0090342	regulation of cell aging	48	2	0.12	1.00000	4.05889368905357	BP
GO:0034349	glial cell apoptotic process	17	1	0.04	1.00000	4.64385618977472	BP
GO:0031341	regulation of cell killing	122	1	0.29	1.00000	1.78587519464715	BP
GO:0031343	positive regulation of cell killing	92	1	0.22	1.00000	2.18442457113743	BP
GO:0055072	iron ion homeostasis	84	2	0.2	1.00000	3.32192809488736	BP
GO:0014031	mesenchymal cell development	90	1	0.22	1.00000	2.18442457113743	BP
GO:2000736	regulation of stem cell differentiation	64	1	0.15	1.00000	2.73696559416621	BP
GO:0014032	neural crest cell development	85	1	0.21	1.00000	2.25153876699596	BP
GO:0014033	neural crest cell differentiation	92	1	0.22	1.00000	2.18442457113743	BP
GO:2000738	positive regulation of stem cell differentiation	26	1	0.06	1.00000	4.05889368905357	BP
GO:0055076	transition metal ion homeostasis	124	2	0.3	1.00000	2.73696559416621	BP
GO:0031333	negative regulation of protein complex assembly	143	1	0.35	1.00000	1.51457317282976	BP
GO:0031640	killing of cells of other organism	38	1	0.09	1.00000	3.47393118833241	BP
GO:0032880	regulation of protein localization	1036	7	2.5	1.00000	1.48542682717024	BP
GO:0033993	response to lipid	797	1	1.93	1.00000	-0.948600847493355	BP
GO:1902566	regulation of eosinophil activation	4	1	0.01	1.00000	6.64385618977472	BP
GO:1902568	positive regulation of eosinophil activation	2	1	0	1.00000	Inf	BP
GO:1905207	regulation of cardiocyte differentiation	61	1	0.15	1.00000	2.73696559416621	BP
GO:1905209	positive regulation of cardiocyte differentiation	36	1	0.09	1.00000	3.47393118833241	BP
GO:0014706	striated muscle tissue development	440	1	1.06	1.00000	-0.0840642647884746	BP
GO:0070960	positive regulation of neutrophil mediated cytotoxicity	3	1	0.01	1.00000	6.64385618977472	BP
GO:0070961	positive regulation of neutrophil mediated killing of symbiont cell	3	1	0.01	1.00000	6.64385618977472	BP
GO:0070962	positive regulation of neutrophil mediated killing of bacterium	1	1	0	1.00000	Inf	BP
GO:0070950	regulation of neutrophil mediated killing of bacterium	2	1	0	1.00000	Inf	BP
GO:0070951	regulation of neutrophil mediated killing of gram-negative bacterium	2	1	0	1.00000	Inf	BP
GO:0017145	stem cell division	51	2	0.12	1.00000	4.05889368905357	BP
GO:0099601	regulation of neurotransmitter receptor activity	63	1	0.15	1.00000	2.73696559416621	BP
GO:0008637	apoptotic mitochondrial changes	111	1	0.27	1.00000	1.88896868761126	BP
GO:0031455	glycine betaine metabolic process	1	1	0	1.00000	Inf	BP
GO:0031456	glycine betaine biosynthetic process	1	1	0	1.00000	Inf	BP
GO:0060841	venous blood vessel development	18	1	0.04	1.00000	4.64385618977472	BP
GO:0061307	cardiac neural crest cell differentiation involved in heart development	15	1	0.04	1.00000	4.64385618977472	BP
GO:0061308	cardiac neural crest cell development involved in heart development	14	1	0.03	1.00000	5.05889368905357	BP
GO:0098801	regulation of renal system process	40	1	0.1	1.00000	3.32192809488736	BP
GO:0061309	cardiac neural crest cell development involved in outflow tract morphogenesis	11	1	0.03	1.00000	5.05889368905357	BP
GO:0071800	podosome assembly	22	1	0.05	1.00000	4.32192809488736	BP
GO:0071801	regulation of podosome assembly	18	1	0.04	1.00000	4.64385618977472	BP
GO:0071804	cellular potassium ion transport	191	1	0.46	1.00000	1.12029423371771	BP
GO:0070942	neutrophil mediated cytotoxicity	13	1	0.03	1.00000	5.05889368905357	BP
GO:0071805	potassium ion transmembrane transport	191	1	0.46	1.00000	1.12029423371771	BP
GO:0070943	neutrophil mediated killing of symbiont cell	11	1	0.03	1.00000	5.05889368905357	BP
GO:0070944	neutrophil mediated killing of bacterium	9	1	0.02	1.00000	5.64385618977472	BP
GO:0070945	neutrophil mediated killing of gram-negative bacterium	7	1	0.02	1.00000	5.64385618977472	BP
GO:0070948	regulation of neutrophil mediated cytotoxicity	6	1	0.01	1.00000	6.64385618977472	BP
GO:0070949	regulation of neutrophil mediated killing of symbiont cell	4	1	0.01	1.00000	6.64385618977472	BP
GO:0015672	monovalent inorganic cation transport	453	1	1.09	1.00000	-0.124328135002202	BP
GO:0001819	positive regulation of cytokine production	447	4	1.08	1.00000	1.88896868761126	BP
GO:0007266	Rho protein signal transduction	195	3	0.47	1.00000	2.67422983881824	BP
GO:0043401	steroid hormone mediated signaling pathway	111	1	0.27	1.00000	1.88896868761126	BP
GO:0043402	glucocorticoid mediated signaling pathway	4	1	0.01	1.00000	6.64385618977472	BP
GO:0035927	RNA import into mitochondrion	5	1	0.01	1.00000	6.64385618977472	BP
GO:2000826	regulation of heart morphogenesis	42	1	0.1	1.00000	3.32192809488736	BP
GO:0006812	cation transport	1095	3	2.64	1.00000	0.184424571137427	BP
GO:0006813	potassium ion transport	234	1	0.57	1.00000	0.810966175609983	BP
GO:0006814	sodium ion transport	211	1	0.51	1.00000	0.971430847803229	BP
GO:0070201	regulation of establishment of protein localization	738	7	1.78	1.00000	1.97547768086593	BP
GO:0002278	eosinophil activation involved in immune response	4	1	0.01	1.00000	6.64385618977472	BP
GO:0002221	pattern recognition receptor signaling pathway	137	1	0.33	1.00000	1.59946207041627	BP
GO:0002224	toll-like receptor signaling pathway	103	1	0.25	1.00000	2	BP
GO:0048193	Golgi vesicle transport	261	1	0.63	1.00000	0.666576266274808	BP
GO:0007215	glutamate receptor signaling pathway	92	1	0.22	1.00000	2.18442457113743	BP
GO:0010959	regulation of metal ion transport	421	1	1.02	1.00000	-0.028569152196771	BP
GO:0035795	negative regulation of mitochondrial membrane permeability	7	1	0.02	1.00000	5.64385618977472	BP
GO:1905709	negative regulation of membrane permeability	9	1	0.02	1.00000	5.64385618977472	BP
GO:0042742	defense response to bacterium	275	1	0.66	1.00000	0.599462070416271	BP
GO:0090195	chemokine secretion	17	1	0.04	1.00000	4.64385618977472	BP
GO:0090196	regulation of chemokine secretion	16	1	0.04	1.00000	4.64385618977472	BP
GO:0035051	cardiocyte differentiation	182	1	0.44	1.00000	1.18442457113743	BP
GO:0044364	disruption of cells of other organism	38	1	0.09	1.00000	3.47393118833241	BP
GO:0007098	centrosome cycle	123	2	0.3	1.00000	2.73696559416621	BP
GO:0043114	regulation of vascular permeability	36	2	0.09	1.00000	4.47393118833241	BP
GO:0035725	sodium ion transmembrane transport	108	1	0.26	1.00000	1.94341647163363	BP
GO:0097164	ammonium ion metabolic process	167	1	0.4	1.00000	1.32192809488736	BP
GO:1902305	regulation of sodium ion transmembrane transport	61	1	0.15	1.00000	2.73696559416621	BP
GO:0002764	immune response-regulating signaling pathway	329	1	0.79	1.00000	0.340075441597622	BP
GO:0006577	amino-acid betaine metabolic process	13	1	0.03	1.00000	5.05889368905357	BP
GO:0006578	amino-acid betaine biosynthetic process	3	1	0.01	1.00000	6.64385618977472	BP
GO:0060537	muscle tissue development	463	1	1.12	1.00000	-0.16349873228288	BP
GO:0034121	regulation of toll-like receptor signaling pathway	63	1	0.15	1.00000	2.73696559416621	BP
GO:0034122	negative regulation of toll-like receptor signaling pathway	35	1	0.08	1.00000	3.64385618977472	BP
GO:0002757	immune response-activating signal transduction	316	1	0.76	1.00000	0.395928676331139	BP
GO:0002758	innate immune response-activating signal transduction	139	1	0.34	1.00000	1.55639334852439	BP
GO:0071396	cellular response to lipid	594	1	1.43	1.00000	-0.516015147003664	BP
GO:0000041	transition metal ion transport	89	2	0.21	1.00000	3.25153876699596	BP
GO:0002028	regulation of sodium ion transport	91	1	0.22	1.00000	2.18442457113743	BP
GO:0010761	fibroblast migration	50	1	0.12	1.00000	3.05889368905357	BP
GO:0010762	regulation of fibroblast migration	38	1	0.09	1.00000	3.47393118833241	BP
GO:0010763	positive regulation of fibroblast migration	18	1	0.04	1.00000	4.64385618977472	BP
GO:0090130	tissue migration	284	2	0.69	1.00000	1.53533173299656	BP
GO:0090132	epithelium migration	282	2	0.68	1.00000	1.55639334852439	BP
GO:0009755	hormone-mediated signaling pathway	159	1	0.38	1.00000	1.39592867633114	BP
GO:0034138	toll-like receptor 3 signaling pathway	18	1	0.04	1.00000	4.64385618977472	BP
GO:0034139	regulation of toll-like receptor 3 signaling pathway	9	1	0.02	1.00000	5.64385618977472	BP
GO:0003151	outflow tract morphogenesis	84	1	0.2	1.00000	2.32192809488736	BP
GO:0098660	inorganic ion transmembrane transport	654	1	1.58	1.00000	-0.659924558402378	BP
GO:0098662	inorganic cation transmembrane transport	611	1	1.48	1.00000	-0.565597175854225	BP
GO:0008150	biological_process	20700	50	50	1.00000	0	BP
GO:0071383	cellular response to steroid hormone stimulus	156	1	0.38	1.00000	1.39592867633114	BP
GO:0071384	cellular response to corticosteroid stimulus	46	1	0.11	1.00000	3.18442457113743	BP
GO:0071385	cellular response to glucocorticoid stimulus	44	1	0.11	1.00000	3.18442457113743	BP
GO:0032680	regulation of tumor necrosis factor production	163	3	0.39	1.00000	2.94341647163363	BP
GO:0032682	negative regulation of chemokine production	21	1	0.05	1.00000	4.32192809488736	BP
GO:0051767	nitric-oxide synthase biosynthetic process	26	2	0.06	1.00000	5.05889368905357	BP
GO:0098655	cation transmembrane transport	687	1	1.66	1.00000	-0.7311832415722	BP
GO:0051769	regulation of nitric-oxide synthase biosynthetic process	26	2	0.06	1.00000	5.05889368905357	BP
GO:1900424	regulation of defense response to bacterium	19	1	0.05	1.00000	4.32192809488736	BP
GO:0002001	renin secretion into blood stream	7	1	0.02	1.00000	5.64385618977472	BP
GO:0043266	regulation of potassium ion transport	105	1	0.25	1.00000	2	BP
GO:1900426	positive regulation of defense response to bacterium	12	1	0.03	1.00000	5.05889368905357	BP
GO:0032675	regulation of interleukin-6 production	152	3	0.37	1.00000	3.01936532486693	BP
GO:0043269	regulation of ion transport	731	1	1.77	1.00000	-0.823749360308273	BP
GO:0043254	regulation of protein complex assembly	450	1	1.09	1.00000	-0.124328135002202	BP
GO:0007006	mitochondrial membrane organization	99	2	0.24	1.00000	3.05889368905357	BP
GO:0007008	outer mitochondrial membrane organization	8	1	0.02	1.00000	5.64385618977472	BP
GO:1900449	regulation of glutamate receptor signaling pathway	56	1	0.14	1.00000	2.83650126771712	BP
GO:1990542	mitochondrial transmembrane transport	73	1	0.18	1.00000	2.47393118833241	BP
GO:0010737	protein kinase A signaling	34	2	0.08	1.00000	4.64385618977472	BP
GO:0032640	tumor necrosis factor production	166	3	0.4	1.00000	2.90689059560852	BP
GO:0032642	regulation of chemokine production	88	1	0.21	1.00000	2.25153876699596	BP
GO:0051031	tRNA transport	5	2	0.01	1.00000	7.64385618977472	BP
GO:0032635	interleukin-6 production	161	3	0.39	1.00000	2.94341647163363	BP
GO:0051712	positive regulation of killing of cells of other organism	15	1	0.04	1.00000	4.64385618977472	BP
GO:0001667	ameboidal-type cell migration	406	4	0.98	1.00000	2.02914634565952	BP
GO:1903555	regulation of tumor necrosis factor superfamily cytokine production	165	3	0.4	1.00000	2.90689059560852	BP
GO:1903557	positive regulation of tumor necrosis factor superfamily cytokine production	98	3	0.24	1.00000	3.64385618977472	BP
GO:1904062	regulation of cation transmembrane transport	349	1	0.84	1.00000	0.251538766995964	BP
GO:0032602	chemokine production	92	1	0.22	1.00000	2.18442457113743	BP
GO:0035821	modification of morphology or physiology of other organism	145	1	0.35	1.00000	1.51457317282976	BP
GO:0045921	positive regulation of exocytosis	97	1	0.23	1.00000	2.12029423371771	BP
GO:1903522	regulation of blood circulation	239	1	0.58	1.00000	0.785875194647153	BP
GO:0031960	response to corticosteroid	89	1	0.21	1.00000	2.25153876699596	BP
GO:1903524	positive regulation of blood circulation	90	1	0.22	1.00000	2.18442457113743	BP
GO:0097252	oligodendrocyte apoptotic process	5	1	0.01	1.00000	6.64385618977472	BP
GO:0051702	interaction with symbiont	79	1	0.19	1.00000	2.39592867633114	BP
GO:0034220	ion transmembrane transport	875	1	2.11	1.00000	-1.07724299893246	BP
GO:0044419	interspecies interaction between organisms	393	1	0.95	1.00000	0.0740005814437768	BP
GO:0051709	regulation of killing of cells of other organism	16	1	0.04	1.00000	4.64385618977472	BP
GO:0002886	regulation of myeloid leukocyte mediated immunity	59	1	0.14	1.00000	2.83650126771712	BP
GO:0002888	positive regulation of myeloid leukocyte mediated immunity	39	1	0.09	1.00000	3.47393118833241	BP
GO:0043902	positive regulation of multi-organism process	174	1	0.42	1.00000	1.25153876699596	BP
GO:0043903	regulation of symbiosis, encompassing mutualism through parasitism	198	1	0.48	1.00000	1.05889368905357	BP
GO:2000649	regulation of sodium ion transmembrane transporter activity	51	1	0.12	1.00000	3.05889368905357	BP
GO:1900169	regulation of glucocorticoid mediated signaling pathway	3	1	0.01	1.00000	6.64385618977472	BP
GO:1901016	regulation of potassium ion transmembrane transporter activity	59	1	0.14	1.00000	2.83650126771712	BP
GO:0003253	cardiac neural crest cell migration involved in outflow tract morphogenesis	7	1	0.02	1.00000	5.64385618977472	BP
GO:0044403	symbiont process	343	1	0.83	1.00000	0.2688167584278	BP
GO:0036230	granulocyte activation	34	1	0.08	1.00000	3.64385618977472	BP
GO:0002833	positive regulation of response to biotic stimulus	54	1	0.13	1.00000	2.94341647163363	BP
GO:0032412	regulation of ion transmembrane transporter activity	254	1	0.61	1.00000	0.713118852211838	BP
GO:0051851	modification by host of symbiont morphology or physiology	73	1	0.18	1.00000	2.47393118833241	BP
GO:0051852	disruption by host of symbiont cells	16	1	0.04	1.00000	4.64385618977472	BP
GO:0071426	ribonucleoprotein complex export from nucleus	64	1	0.15	1.00000	2.73696559416621	BP
GO:0048762	mesenchymal cell differentiation	217	1	0.52	1.00000	0.943416471633632	BP
GO:0051883	killing of cells in other organism involved in symbiotic interaction	19	1	0.05	1.00000	4.32192809488736	BP
GO:1900141	regulation of oligodendrocyte apoptotic process	3	1	0.01	1.00000	6.64385618977472	BP
GO:0097205	renal filtration	23	1	0.06	1.00000	4.05889368905357	BP
GO:0051873	killing by host of symbiont cells	16	1	0.04	1.00000	4.64385618977472	BP
GO:0110110	positive regulation of animal organ morphogenesis	101	1	0.24	1.00000	2.05889368905357	BP
GO:1900133	regulation of renin secretion into blood stream	5	1	0.01	1.00000	6.64385618977472	BP
GO:0008217	regulation of blood pressure	198	2	0.48	1.00000	2.05889368905357	BP
GO:2001257	regulation of cation channel activity	168	1	0.41	1.00000	1.28630418515664	BP
GO:1902116	negative regulation of organelle assembly	35	1	0.08	1.00000	3.64385618977472	BP
GO:0071431	tRNA-containing ribonucleoprotein complex export from nucleus	3	1	0.01	1.00000	6.64385618977472	BP
GO:0051817	modification of morphology or physiology of other organism involved in symbiotic interaction	93	1	0.22	1.00000	2.18442457113743	BP
GO:0051818	disruption of cells of other organism involved in symbiotic interaction	19	1	0.05	1.00000	4.32192809488736	BP
GO:0090087	regulation of peptide transport	746	7	1.8	1.00000	1.95935801550265	BP
GO:0032409	regulation of transporter activity	272	1	0.66	1.00000	0.599462070416271	BP
GO:0034765	regulation of ion transmembrane transport	478	1	1.15	1.00000	-0.20163386116965	BP
GO:0097064	ncRNA export from nucleus	6	1	0.01	1.00000	6.64385618977472	BP
GO:0071407	cellular response to organic cyclic compound	477	1	1.15	1.00000	-0.20163386116965	BP
GO:0042398	cellular modified amino acid biosynthetic process	39	1	0.09	1.00000	3.47393118833241	BP
GO:0003093	regulation of glomerular filtration	13	1	0.03	1.00000	5.05889368905357	BP
GO:0003094	glomerular filtration	22	1	0.05	1.00000	4.32192809488736	BP
GO:1902108	regulation of mitochondrial membrane permeability involved in apoptotic process	39	1	0.09	1.00000	3.47393118833241	BP
GO:0010594	regulation of endothelial cell migration	157	2	0.38	1.00000	2.39592867633114	BP
GO:0031023	microtubule organizing center organization	131	2	0.32	1.00000	2.64385618977472	BP
GO:0010595	positive regulation of endothelial cell migration	97	2	0.23	1.00000	3.12029423371771	BP
GO:1905310	regulation of cardiac neural crest cell migration involved in outflow tract morphogenesis	3	1	0.01	1.00000	6.64385618977472	BP
GO:0007568	aging	246	2	0.59	1.00000	1.76121314041288	BP
GO:0007569	cell aging	155	2	0.37	1.00000	2.43440282414578	BP
GO:0097028	dendritic cell differentiation	37	1	0.09	1.00000	3.47393118833241	BP
GO:0010564	regulation of cell cycle process	581	2	1.4	1.00000	0.514573172829758	BP
GO:0099022	vesicle tethering	7	1	0.02	1.00000	5.64385618977472	BP
GO:0003081	regulation of systemic arterial blood pressure by renin-angiotensin	32	1	0.08	1.00000	3.64385618977472	BP
GO:1903307	positive regulation of regulated secretory pathway	59	1	0.14	1.00000	2.83650126771712	BP
GO:0071166	ribonucleoprotein complex localization	65	1	0.16	1.00000	2.64385618977472	BP
GO:0006405	RNA export from nucleus	74	1	0.18	1.00000	2.47393118833241	BP
GO:0003071	renal system process involved in regulation of systemic arterial blood pressure	27	1	0.07	1.00000	3.83650126771712	BP
GO:0003073	regulation of systemic arterial blood pressure	117	1	0.28	1.00000	1.83650126771712	BP
GO:0006409	tRNA export from nucleus	3	1	0.01	1.00000	6.64385618977472	BP
GO:0003013	circulatory system process	497	4	1.2	1.00000	1.73696559416621	BP
GO:0003014	renal system process	107	1	0.26	1.00000	1.94341647163363	BP
GO:0003044	regulation of systemic arterial blood pressure mediated by a chemical signal	54	1	0.13	1.00000	2.94341647163363	BP
GO:0008015	blood circulation	486	4	1.17	1.00000	1.77349147019132	BP
GO:0048863	stem cell differentiation	227	1	0.55	1.00000	0.862496476250065	BP
GO:0048864	stem cell development	91	1	0.22	1.00000	2.18442457113743	BP
GO:0070371	ERK1 and ERK2 cascade	321	4	0.78	1.00000	2.35845397091248	BP
GO:1902211	regulation of prolactin signaling pathway	1	1	0	1.00000	Inf	BP
GO:0003007	heart morphogenesis	280	1	0.68	1.00000	0.556393348524385	BP
GO:0032103	positive regulation of response to external stimulus	307	1	0.74	1.00000	0.434402824145775	BP
GO:0050710	negative regulation of cytokine secretion	67	1	0.16	1.00000	2.64385618977472	BP
GO:0000002	mitochondrial genome maintenance	34	0	0.08	1.00000	-Inf	BP
GO:0000012	single strand break repair	10	0	0.02	1.00000	-Inf	BP
GO:0000019	regulation of mitotic recombination	7	0	0.02	1.00000	-Inf	BP
GO:0000022	mitotic spindle elongation	6	0	0.01	1.00000	-Inf	BP
GO:0000028	ribosomal small subunit assembly	18	0	0.04	1.00000	-Inf	BP
GO:0000032	cell wall mannoprotein biosynthetic process	1	0	0	1.00000	NA	BP
GO:0000038	very long-chain fatty acid metabolic process	30	0	0.07	1.00000	-Inf	BP
GO:0000045	autophagosome assembly	92	0	0.22	1.00000	-Inf	BP
GO:0000050	urea cycle	11	0	0.03	1.00000	-Inf	BP
GO:0000052	citrulline metabolic process	8	0	0.02	1.00000	-Inf	BP
GO:0000053	argininosuccinate metabolic process	3	0	0.01	1.00000	-Inf	BP
GO:0000054	ribosomal subunit export from nucleus	12	0	0.03	1.00000	-Inf	BP
GO:0000055	ribosomal large subunit export from nucleus	8	0	0.02	1.00000	-Inf	BP
GO:0000056	ribosomal small subunit export from nucleus	6	0	0.01	1.00000	-Inf	BP
GO:0000070	mitotic sister chromatid segregation	143	0	0.35	1.00000	-Inf	BP
GO:0000075	cell cycle checkpoint	177	0	0.43	1.00000	-Inf	BP
GO:0000076	DNA replication checkpoint	14	0	0.03	1.00000	-Inf	BP
GO:0000077	DNA damage checkpoint	101	0	0.24	1.00000	-Inf	BP
GO:0000080	mitotic G1 phase	1	0	0	1.00000	NA	BP
GO:0000082	G1/S transition of mitotic cell cycle	172	0	0.42	1.00000	-Inf	BP
GO:0000083	regulation of transcription involved in G1/S transition of mitotic cell cycle	12	0	0.03	1.00000	-Inf	BP
GO:0000085	mitotic G2 phase	1	0	0	1.00000	NA	BP
GO:0000086	G2/M transition of mitotic cell cycle	110	0	0.27	1.00000	-Inf	BP
GO:0000087	mitotic M phase	2	0	0	1.00000	NA	BP
GO:0000089	mitotic metaphase	2	0	0	1.00000	NA	BP
GO:0000096	sulfur amino acid metabolic process	37	0	0.09	1.00000	-Inf	BP
GO:0000097	sulfur amino acid biosynthetic process	15	0	0.04	1.00000	-Inf	BP
GO:0000098	sulfur amino acid catabolic process	8	0	0.02	1.00000	-Inf	BP
GO:0000101	sulfur amino acid transport	4	0	0.01	1.00000	-Inf	BP
GO:0000103	sulfate assimilation	4	0	0.01	1.00000	-Inf	BP
GO:0000105	histidine biosynthetic process	2	0	0	1.00000	NA	BP
GO:0000117	regulation of transcription involved in G2/M transition of mitotic cell cycle	2	0	0	1.00000	NA	BP
GO:0000147	actin cortical patch assembly	6	0	0.01	1.00000	-Inf	BP
GO:0000154	rRNA modification	25	0	0.06	1.00000	-Inf	BP
GO:0000183	chromatin silencing at rDNA	10	0	0.02	1.00000	-Inf	BP
GO:0000184	nuclear-transcribed mRNA catabolic process, nonsense-mediated decay	36	0	0.09	1.00000	-Inf	BP
GO:0000185	activation of MAPKKK activity	8	0	0.02	1.00000	-Inf	BP
GO:0000186	activation of MAPKK activity	34	0	0.08	1.00000	-Inf	BP
GO:0000187	activation of MAPK activity	113	0	0.27	1.00000	-Inf	BP
GO:0000188	inactivation of MAPK activity	17	0	0.04	1.00000	-Inf	BP
GO:0000209	protein polyubiquitination	192	0	0.46	1.00000	-Inf	BP
GO:0000212	meiotic spindle organization	15	0	0.04	1.00000	-Inf	BP
GO:0000237	leptotene	6	0	0.01	1.00000	-Inf	BP
GO:0000239	pachytene	4	0	0.01	1.00000	-Inf	BP
GO:0000244	spliceosomal tri-snRNP complex assembly	9	0	0.02	1.00000	-Inf	BP
GO:0000245	spliceosomal complex assembly	45	0	0.11	1.00000	-Inf	BP
GO:0000255	allantoin metabolic process	2	0	0	1.00000	NA	BP
GO:0000256	allantoin catabolic process	1	0	0	1.00000	NA	BP
GO:0000270	peptidoglycan metabolic process	6	0	0.01	1.00000	-Inf	BP
GO:0000271	polysaccharide biosynthetic process	75	0	0.18	1.00000	-Inf	BP
GO:0000272	polysaccharide catabolic process	23	0	0.06	1.00000	-Inf	BP
GO:0000279	M phase	14	0	0.03	1.00000	-Inf	BP
GO:0000280	nuclear division	404	0	0.98	1.00000	-Inf	BP
GO:0000281	mitotic cytokinesis	69	0	0.17	1.00000	-Inf	BP
GO:0000288	nuclear-transcribed mRNA catabolic process, deadenylation-dependent decay	50	0	0.12	1.00000	-Inf	BP
GO:0000289	nuclear-transcribed mRNA poly(A) tail shortening	25	0	0.06	1.00000	-Inf	BP
GO:0000290	deadenylation-dependent decapping of nuclear-transcribed mRNA	10	0	0.02	1.00000	-Inf	BP
GO:0000291	nuclear-transcribed mRNA catabolic process, exonucleolytic	15	0	0.04	1.00000	-Inf	BP
GO:0000294	nuclear-transcribed mRNA catabolic process, endonucleolytic cleavage-dependent decay	2	0	0	1.00000	NA	BP
GO:0000301	retrograde transport, vesicle recycling within Golgi	1	0	0	1.00000	NA	BP
GO:0000303	response to superoxide	25	0	0.06	1.00000	-Inf	BP
GO:0000304	response to singlet oxygen	1	0	0	1.00000	NA	BP
GO:0000305	response to oxygen radical	26	0	0.06	1.00000	-Inf	BP
GO:0000320	re-entry into mitotic cell cycle	4	0	0.01	1.00000	-Inf	BP
GO:0000338	protein deneddylation	9	0	0.02	1.00000	-Inf	BP
GO:0000349	generation of catalytic spliceosome for first transesterification step	2	0	0	1.00000	NA	BP
GO:0000350	generation of catalytic spliceosome for second transesterification step	2	0	0	1.00000	NA	BP
GO:0000375	RNA splicing, via transesterification reactions	251	0	0.61	1.00000	-Inf	BP
GO:0000377	RNA splicing, via transesterification reactions with bulged adenosine as nucleophile	251	0	0.61	1.00000	-Inf	BP
GO:0000378	RNA exon ligation	1	0	0	1.00000	NA	BP
GO:0000379	tRNA-type intron splice site recognition and cleavage	3	0	0.01	1.00000	-Inf	BP
GO:0000380	alternative mRNA splicing, via spliceosome	74	0	0.18	1.00000	-Inf	BP
GO:0000381	regulation of alternative mRNA splicing, via spliceosome	62	0	0.15	1.00000	-Inf	BP
GO:0000387	spliceosomal snRNP assembly	30	0	0.07	1.00000	-Inf	BP
GO:0000388	spliceosome conformational change to release U4 (or U4atac) and U1 (or U11)	1	0	0	1.00000	NA	BP
GO:0000389	mRNA 3'-splice site recognition	2	0	0	1.00000	NA	BP
GO:0000390	spliceosomal complex disassembly	2	0	0	1.00000	NA	BP
GO:0000393	spliceosomal conformational changes to generate catalytic conformation	5	0	0.01	1.00000	-Inf	BP
GO:0000394	RNA splicing, via endonucleolytic cleavage and ligation	11	0	0.03	1.00000	-Inf	BP
GO:0000395	mRNA 5'-splice site recognition	7	0	0.02	1.00000	-Inf	BP
GO:0000398	mRNA splicing, via spliceosome	251	0	0.61	1.00000	-Inf	BP
GO:0000409	regulation of transcription by galactose	1	0	0	1.00000	NA	BP
GO:0000411	positive regulation of transcription by galactose	1	0	0	1.00000	NA	BP
GO:0000413	protein peptidyl-prolyl isomerization	21	0	0.05	1.00000	-Inf	BP
GO:0000414	regulation of histone H3-K36 methylation	6	0	0.01	1.00000	-Inf	BP
GO:0000415	negative regulation of histone H3-K36 methylation	2	0	0	1.00000	NA	BP
GO:0000416	positive regulation of histone H3-K36 methylation	2	0	0	1.00000	NA	BP
GO:0000423	mitophagy	22	0	0.05	1.00000	-Inf	BP
GO:0000429	carbon catabolite regulation of transcription from RNA polymerase II promoter	4	0	0.01	1.00000	-Inf	BP
GO:0000430	regulation of transcription from RNA polymerase II promoter by glucose	3	0	0.01	1.00000	-Inf	BP
GO:0000431	regulation of transcription from RNA polymerase II promoter by galactose	1	0	0	1.00000	NA	BP
GO:0000432	positive regulation of transcription from RNA polymerase II promoter by glucose	3	0	0.01	1.00000	-Inf	BP
GO:0000435	positive regulation of transcription from RNA polymerase II promoter by galactose	1	0	0	1.00000	NA	BP
GO:0000436	carbon catabolite activation of transcription from RNA polymerase II promoter	4	0	0.01	1.00000	-Inf	BP
GO:0000447	endonucleolytic cleavage in ITS1 to separate SSU-rRNA from 5.8S rRNA and LSU-rRNA from tricistronic rRNA transcript (SSU-rRNA, 5.8S rRNA, LSU-rRNA)	6	0	0.01	1.00000	-Inf	BP
GO:0000448	cleavage in ITS2 between 5.8S rRNA and LSU-rRNA of tricistronic rRNA transcript (SSU-rRNA, 5.8S rRNA, LSU-rRNA)	3	0	0.01	1.00000	-Inf	BP
GO:0000451	rRNA 2'-O-methylation	1	0	0	1.00000	NA	BP
GO:0000454	snoRNA guided rRNA pseudouridine synthesis	4	0	0.01	1.00000	-Inf	BP
GO:0000455	enzyme-directed rRNA pseudouridine synthesis	1	0	0	1.00000	NA	BP
GO:0000459	exonucleolytic trimming involved in rRNA processing	8	0	0.02	1.00000	-Inf	BP
GO:0000460	maturation of 5.8S rRNA	26	0	0.06	1.00000	-Inf	BP
GO:0000461	endonucleolytic cleavage to generate mature 3'-end of SSU-rRNA from (SSU-rRNA, 5.8S rRNA, LSU-rRNA)	1	0	0	1.00000	NA	BP
GO:0000462	maturation of SSU-rRNA from tricistronic rRNA transcript (SSU-rRNA, 5.8S rRNA, LSU-rRNA)	31	0	0.07	1.00000	-Inf	BP
GO:0000463	maturation of LSU-rRNA from tricistronic rRNA transcript (SSU-rRNA, 5.8S rRNA, LSU-rRNA)	15	0	0.04	1.00000	-Inf	BP
GO:0000466	maturation of 5.8S rRNA from tricistronic rRNA transcript (SSU-rRNA, 5.8S rRNA, LSU-rRNA)	21	0	0.05	1.00000	-Inf	BP
GO:0000467	exonucleolytic trimming to generate mature 3'-end of 5.8S rRNA from tricistronic rRNA transcript (SSU-rRNA, 5.8S rRNA, LSU-rRNA)	8	0	0.02	1.00000	-Inf	BP
GO:0000469	cleavage involved in rRNA processing	21	0	0.05	1.00000	-Inf	BP
GO:0000470	maturation of LSU-rRNA	22	0	0.05	1.00000	-Inf	BP
GO:0000472	endonucleolytic cleavage to generate mature 5'-end of SSU-rRNA from (SSU-rRNA, 5.8S rRNA, LSU-rRNA)	1	0	0	1.00000	NA	BP
GO:0000478	endonucleolytic cleavage involved in rRNA processing	10	0	0.02	1.00000	-Inf	BP
GO:0000479	endonucleolytic cleavage of tricistronic rRNA transcript (SSU-rRNA, 5.8S rRNA, LSU-rRNA)	10	0	0.02	1.00000	-Inf	BP
GO:0000480	endonucleolytic cleavage in 5'-ETS of tricistronic rRNA transcript (SSU-rRNA, 5.8S rRNA, LSU-rRNA)	4	0	0.01	1.00000	-Inf	BP
GO:0000481	maturation of 5S rRNA	1	0	0	1.00000	NA	BP
GO:0000491	small nucleolar ribonucleoprotein complex assembly	13	0	0.03	1.00000	-Inf	BP
GO:0000492	box C/D snoRNP assembly	11	0	0.03	1.00000	-Inf	BP
GO:0000493	box H/ACA snoRNP assembly	2	0	0	1.00000	NA	BP
GO:0000494	box C/D snoRNA 3'-end processing	2	0	0	1.00000	NA	BP
GO:0000495	box H/ACA snoRNA 3'-end processing	2	0	0	1.00000	NA	BP
GO:0000578	embryonic axis specification	38	0	0.09	1.00000	-Inf	BP
GO:0000706	meiotic DNA double-strand break processing	4	0	0.01	1.00000	-Inf	BP
GO:0000707	meiotic DNA recombinase assembly	1	0	0	1.00000	NA	BP
GO:0000710	meiotic mismatch repair	3	0	0.01	1.00000	-Inf	BP
GO:0000711	meiotic DNA repair synthesis	4	0	0.01	1.00000	-Inf	BP
GO:0000712	resolution of meiotic recombination intermediates	18	0	0.04	1.00000	-Inf	BP
GO:0000715	nucleotide-excision repair, DNA damage recognition	3	0	0.01	1.00000	-Inf	BP
GO:0000717	nucleotide-excision repair, DNA duplex unwinding	2	0	0	1.00000	NA	BP
GO:0000720	pyrimidine dimer repair by nucleotide-excision repair	4	0	0.01	1.00000	-Inf	BP
GO:0000722	telomere maintenance via recombination	15	0	0.04	1.00000	-Inf	BP
GO:0000723	telomere maintenance	123	0	0.3	1.00000	-Inf	BP
GO:0000724	double-strand break repair via homologous recombination	126	0	0.3	1.00000	-Inf	BP
GO:0000725	recombinational repair	126	0	0.3	1.00000	-Inf	BP
GO:0000726	non-recombinational repair	57	0	0.14	1.00000	-Inf	BP
GO:0000727	double-strand break repair via break-induced replication	11	0	0.03	1.00000	-Inf	BP
GO:0000729	DNA double-strand break processing	16	0	0.04	1.00000	-Inf	BP
GO:0000730	DNA recombinase assembly	5	0	0.01	1.00000	-Inf	BP
GO:0000731	DNA synthesis involved in DNA repair	28	0	0.07	1.00000	-Inf	BP
GO:0000732	strand displacement	1	0	0	1.00000	NA	BP
GO:0000733	DNA strand renaturation	3	0	0.01	1.00000	-Inf	BP
GO:0000735	removal of nonhomologous ends	1	0	0	1.00000	NA	BP
GO:0000737	DNA catabolic process, endonucleolytic	26	0	0.06	1.00000	-Inf	BP
GO:0000738	DNA catabolic process, exonucleolytic	5	0	0.01	1.00000	-Inf	BP
GO:0000768	syncytium formation by plasma membrane fusion	66	0	0.16	1.00000	-Inf	BP
GO:0000819	sister chromatid segregation	177	0	0.43	1.00000	-Inf	BP
GO:0000820	regulation of glutamine family amino acid metabolic process	8	0	0.02	1.00000	-Inf	BP
GO:0000821	regulation of arginine metabolic process	3	0	0.01	1.00000	-Inf	BP
GO:0000910	cytokinesis	156	0	0.38	1.00000	-Inf	BP
GO:0000912	assembly of actomyosin apparatus involved in cytokinesis	6	0	0.01	1.00000	-Inf	BP
GO:0000915	actomyosin contractile ring assembly	6	0	0.01	1.00000	-Inf	BP
GO:0000917	division septum assembly	1	0	0	1.00000	NA	BP
GO:0000956	nuclear-transcribed mRNA catabolic process	104	0	0.25	1.00000	-Inf	BP
GO:0000957	mitochondrial RNA catabolic process	5	0	0.01	1.00000	-Inf	BP
GO:0000958	mitochondrial mRNA catabolic process	3	0	0.01	1.00000	-Inf	BP
GO:0000959	mitochondrial RNA metabolic process	41	0	0.1	1.00000	-Inf	BP
GO:0000960	regulation of mitochondrial RNA catabolic process	4	0	0.01	1.00000	-Inf	BP
GO:0000961	negative regulation of mitochondrial RNA catabolic process	2	0	0	1.00000	NA	BP
GO:0000962	positive regulation of mitochondrial RNA catabolic process	2	0	0	1.00000	NA	BP
GO:0000963	mitochondrial RNA processing	14	0	0.03	1.00000	-Inf	BP
GO:0000964	mitochondrial RNA 5'-end processing	4	0	0.01	1.00000	-Inf	BP
[truncated: 20,661 more rows]
