# Supplementary material for: Mycophenolic acid directly protects podocytes by preserving the actin cytoskeleton and increasing cell survival
Source: Sci Rep. 2023 Mar 15;13:4281. doi: 10.1038/s41598-023-31326-z (PMC10017704; doi:10.1038/s41598-023-31326-z)
Supplement: Supplementary file 4 — Supplementary Information 4. [file 41598_2023_31326_MOESM4_ESM.xlsx]

## Sheet: Blatt 1 - cluster_4_GO_table
cluster_4_GO_table
GO.ID	Term	Annotated	Significant	Expected	classicFisher	foldEnrichment	GOclass
GO:0045454	cell redox homeostasis	62	7	0.48	4.8e-07	3.86624861111117	BP
GO:1902042	negative regulation of extrinsic apoptotic signaling pathway via death domain receptors	28	5	0.22	2.1e-06	4.50635266602479	BP
GO:0007266	Rho protein signal transduction	195	9	1.5	2.0e-05	2.58496250072116	BP
GO:0071353	cellular response to interleukin-4	29	4	0.22	6.9e-05	4.18442457113743	BP
GO:0043066	negative regulation of apoptotic process	918	30	7.05	0.00010	2.08926733809709	BP
GO:0030335	positive regulation of cell migration	538	19	4.13	0.00011	2.20178573179886	BP
GO:0010667	negative regulation of cardiac muscle cell apoptotic process	33	4	0.25	0.00012	4	BP
GO:2000573	positive regulation of DNA biosynthetic process	73	5	0.56	0.00025	3.15842936260448	BP
GO:0000188	inactivation of MAPK activity	17	3	0.13	0.00028	4.52837897235479	BP
GO:0043403	skeletal muscle tissue regeneration	43	4	0.33	0.00033	3.59946207041627	BP
GO:0034620	cellular response to unfolded protein	84	5	0.65	0.00048	2.94341647163363	BP
GO:0043065	positive regulation of apoptotic process	632	17	4.85	0.00049	1.80947809395057	BP
GO:0090050	positive regulation of cell migration involved in sprouting angiogenesis	21	3	0.16	0.00053	4.22881869049588	BP
GO:0090271	positive regulation of fibroblast growth factor production	5	2	0.04	0.00058	5.64385618977472	BP
GO:0042537	benzene-containing compound metabolic process	22	3	0.17	0.00062	4.14135584924554	BP
GO:0014045	establishment of endothelial blood-brain barrier	6	2	0.05	0.00086	5.32192809488736	BP
GO:2001243	negative regulation of intrinsic apoptotic signaling pathway	98	5	0.75	0.00096	2.73696559416621	BP
GO:0042744	hydrogen peroxide catabolic process	27	3	0.21	0.00114	3.83650126771712	BP
GO:0051289	protein homotetramerization	103	5	0.79	0.00120	2.66200353648498	BP
GO:1903753	negative regulation of p38MAPK cascade	7	2	0.05	0.00120	5.32192809488736	BP
GO:0009967	positive regulation of signal transduction	1500	30	11.52	0.00121	1.38082178394093	BP
GO:0001885	endothelial cell development	68	6	0.52	0.00126	3.52837897235479	BP
GO:0035335	peptidyl-tyrosine dephosphorylation	28	3	0.22	0.00127	3.76938707185858	BP
GO:1904031	positive regulation of cyclin-dependent protein kinase activity	28	3	0.22	0.00127	3.76938707185858	BP
GO:0070059	intrinsic apoptotic signaling pathway in response to endoplasmic reticulum stress	63	4	0.48	0.00140	3.05889368905357	BP
GO:0070374	positive regulation of ERK1 and ERK2 cascade	216	7	1.66	0.00143	2.0761716804854	BP
GO:0032092	positive regulation of protein binding	109	5	0.84	0.00154	2.57346686188333	BP
GO:0072126	positive regulation of glomerular mesangial cell proliferation	8	2	0.06	0.00159	5.05889368905357	BP
GO:0032967	positive regulation of collagen biosynthetic process	31	3	0.24	0.00171	3.64385618977472	BP
GO:0001906	cell killing	166	6	1.28	0.00181	2.22881869049588	BP
GO:0044093	positive regulation of molecular function	1425	31	10.95	0.00186	1.50133734567306	BP
GO:0051209	release of sequestered calcium ion into cytosol	115	5	0.88	0.00195	2.50635266602479	BP
GO:0051129	negative regulation of cellular component organization	752	18	5.78	0.00196	1.63885550871636	BP
GO:0010825	positive regulation of centrosome duplication	9	2	0.07	0.00204	4.83650126771712	BP
GO:0002246	wound healing involved in inflammatory response	9	2	0.07	0.00204	4.83650126771712	BP
GO:2000489	regulation of hepatic stellate cell activation	9	2	0.07	0.00204	4.83650126771712	BP
GO:1905709	negative regulation of membrane permeability	9	2	0.07	0.00204	4.83650126771712	BP
GO:0051409	response to nitrosative stress	9	2	0.07	0.00204	4.83650126771712	BP
GO:0032270	positive regulation of cellular protein metabolic process	1529	30	11.74	0.00210	1.35353009227319	BP
GO:1990748	cellular detoxification	34	3	0.26	0.00223	3.52837897235479	BP
GO:0048514	blood vessel morphogenesis	622	18	4.78	0.00225	1.91291438323629	BP
GO:0043280	positive regulation of cysteine-type endopeptidase activity involved in apoptotic process	119	5	0.91	0.00227	2.45798964446339	BP
GO:0000079	regulation of cyclin-dependent protein serine/threonine kinase activity	73	4	0.56	0.00242	2.83650126771712	BP
GO:0043524	negative regulation of neuron apoptotic process	177	6	1.36	0.00249	2.14135584924554	BP
GO:0034975	protein folding in endoplasmic reticulum	10	2	0.08	0.00253	4.64385618977472	BP
GO:0010595	positive regulation of endothelial cell migration	97	7	0.75	0.00262	3.22239242133645	BP
GO:0071398	cellular response to fatty acid	36	3	0.28	0.00264	3.42146376843828	BP
GO:1903427	negative regulation of reactive oxygen species biosynthetic process	36	3	0.28	0.00264	3.42146376843828	BP
GO:0070528	protein kinase C signaling	36	3	0.28	0.00264	3.42146376843828	BP
GO:0070373	negative regulation of ERK1 and ERK2 cascade	75	4	0.58	0.00267	2.78587519464715	BP
GO:0055114	oxidation-reduction process	862	15	6.62	0.00269	1.18005937857603	BP
GO:0046496	nicotinamide nucleotide metabolic process	153	9	1.18	0.00280	2.9311381418552	BP
GO:0014065	phosphatidylinositol 3-kinase signaling	127	5	0.98	0.00301	2.35107444054688	BP
GO:0007028	cytoplasm organization	11	2	0.08	0.00308	4.64385618977472	BP
GO:0097709	connective tissue replacement	11	2	0.08	0.00308	4.64385618977472	BP
GO:1901343	negative regulation of vasculature development	128	5	0.98	0.00311	2.35107444054688	BP
GO:0030307	positive regulation of cell growth	186	6	1.43	0.00319	2.06894735371749	BP
GO:1900087	positive regulation of G1/S transition of mitotic cell cycle	39	3	0.3	0.00332	3.32192809488736	BP
GO:0043154	negative regulation of cysteine-type endopeptidase activity involved in apoptotic process	80	4	0.61	0.00337	2.71311885221184	BP
GO:0000082	G1/S transition of mitotic cell cycle	172	8	1.32	0.00341	2.59946207041627	BP
GO:0097237	cellular response to toxic substance	168	8	1.29	0.00352	2.63262893435147	BP
GO:0006098	pentose-phosphate shunt	12	2	0.09	0.00368	4.47393118833241	BP
GO:0030388	fructose 1,6-bisphosphate metabolic process	12	2	0.09	0.00368	4.47393118833241	BP
GO:0071281	cellular response to iron ion	12	2	0.09	0.00368	4.47393118833241	BP
GO:0055072	iron ion homeostasis	84	4	0.65	0.00402	2.62148837674627	BP
GO:0080135	regulation of cellular response to stress	664	15	5.1	0.00415	1.55639334852439	BP
GO:0006457	protein folding	151	8	1.16	0.00422	2.78587519464715	BP
GO:0061615	glycolytic process through fructose-6-phosphate	13	2	0.1	0.00433	4.32192809488736	BP
GO:1904816	positive regulation of protein localization to chromosome, telomeric region	13	2	0.1	0.00433	4.32192809488736	BP
GO:0003093	regulation of glomerular filtration	13	2	0.1	0.00433	4.32192809488736	BP
GO:0032486	Rap protein signal transduction	13	2	0.1	0.00433	4.32192809488736	BP
GO:0060546	negative regulation of necroptotic process	13	2	0.1	0.00433	4.32192809488736	BP
GO:0019058	viral life cycle	199	6	1.53	0.00443	1.97143084780323	BP
GO:0000302	response to reactive oxygen species	200	6	1.54	0.00454	1.96203214980098	BP
GO:0051130	positive regulation of cellular component organization	1279	22	9.82	0.00459	1.16370859409733	BP
GO:0045017	glycerolipid biosynthetic process	141	5	1.08	0.00470	2.21089678249862	BP
GO:0050866	negative regulation of cell activation	203	6	1.56	0.00488	1.94341647163363	BP
GO:0006007	glucose catabolic process	14	2	0.11	0.00502	4.18442457113743	BP
GO:0030950	establishment or maintenance of actin cytoskeleton polarity	14	2	0.11	0.00502	4.18442457113743	BP
GO:0030213	hyaluronan biosynthetic process	14	2	0.11	0.00502	4.18442457113743	BP
GO:0035970	peptidyl-threonine dephosphorylation	14	2	0.11	0.00502	4.18442457113743	BP
GO:0071345	cellular response to cytokine stimulus	883	18	6.78	0.00504	1.40863972808069	BP
GO:0034250	positive regulation of cellular amide metabolic process	144	5	1.11	0.00513	2.17136841831198	BP
GO:0019318	hexose metabolic process	223	8	1.71	0.00530	2.22600367488883	BP
GO:0030517	negative regulation of axon extension	46	3	0.35	0.00530	3.09953567355091	BP
GO:0009628	response to abiotic stimulus	1027	17	7.89	0.00532	1.10743754101161	BP
GO:0001938	positive regulation of endothelial cell proliferation	91	4	0.7	0.00534	2.51457317282976	BP
GO:0030162	regulation of proteolysis	716	18	5.5	0.00538	1.71049338280502	BP
GO:0071404	cellular response to low-density lipoprotein particle stimulus	15	2	0.12	0.00577	4.05889368905357	BP
GO:0071243	cellular response to arsenic-containing substance	15	2	0.12	0.00577	4.05889368905357	BP
GO:1903829	positive regulation of cellular protein localization	296	9	2.27	0.00596	1.98723270392612	BP
GO:0090199	regulation of release of cytochrome c from mitochondria	48	3	0.37	0.00597	3.01936532486693	BP
GO:0045765	regulation of angiogenesis	307	10	2.36	0.00610	2.08314123530025	BP
GO:0008285	negative regulation of cell proliferation	677	12	5.2	0.00614	1.20645087746743	BP
GO:0031331	positive regulation of cellular catabolic process	354	8	2.72	0.00615	1.55639334852439	BP
GO:1904036	negative regulation of epithelial cell apoptotic process	49	3	0.38	0.00633	2.9808911770523	BP
GO:1901575	organic substance catabolic process	1842	32	14.15	0.00635	1.17726985205548	BP
GO:0050678	regulation of epithelial cell proliferation	357	13	2.74	0.00651	2.24626382495529	BP
GO:1990000	amyloid fibril formation	16	2	0.12	0.00656	4.05889368905357	BP
GO:0016322	neuron remodeling	16	2	0.12	0.00656	4.05889368905357	BP
GO:0030155	regulation of cell adhesion	684	12	5.25	0.00665	1.1926450779424	BP
GO:0036503	ERAD pathway	97	4	0.75	0.00668	2.41503749927884	BP
GO:0043604	amide biosynthetic process	691	13	5.31	0.00677	1.29172785711166	BP
GO:0042325	regulation of phosphorylation	1531	34	11.76	0.00698	1.5316466861887	BP
GO:0051128	regulation of cellular component organization	2537	47	19.49	0.00699	1.26992666619447	BP
GO:0006897	endocytosis	603	11	4.63	0.00699	1.24841942515179	BP
GO:0061061	muscle structure development	690	12	5.3	0.00710	1.17897014104532	BP
GO:0006090	pyruvate metabolic process	113	6	0.87	0.00712	2.78587519464715	BP
GO:0043542	endothelial cell migration	200	11	1.54	0.00716	2.83650126771712	BP
GO:0070997	neuron death	404	12	3.1	0.00720	1.95269428522164	BP
GO:0044406	adhesion of symbiont to host	17	2	0.13	0.00739	3.94341647163363	BP
GO:0032310	prostaglandin secretion	17	2	0.13	0.00739	3.94341647163363	BP
GO:0061843	Sertoli cell barrier remodeling	1	1	0.01	0.00768	6.64385618977472	BP
GO:0044324	regulation of transcription involved in anterior/posterior axis specification	1	1	0.01	0.00768	6.64385618977472	BP
GO:1902629	regulation of mRNA stability involved in cellular response to UV	1	1	0.01	0.00768	6.64385618977472	BP
GO:0150033	negative regulation of protein localization to lysosome	1	1	0.01	0.00768	6.64385618977472	BP
GO:1905152	positive regulation of voltage-gated sodium channel activity	1	1	0.01	0.00768	6.64385618977472	BP
GO:1904764	chaperone-mediated autophagy translocation complex disassembly	1	1	0.01	0.00768	6.64385618977472	BP
GO:1905176	positive regulation of vascular smooth muscle cell dedifferentiation	1	1	0.01	0.00768	6.64385618977472	BP
GO:1900022	regulation of D-erythro-sphingosine kinase activity	1	1	0.01	0.00768	6.64385618977472	BP
GO:1904899	positive regulation of hepatic stellate cell proliferation	1	1	0.01	0.00768	6.64385618977472	BP
GO:1904592	positive regulation of protein refolding	1	1	0.01	0.00768	6.64385618977472	BP
GO:0046355	mannan catabolic process	1	1	0.01	0.00768	6.64385618977472	BP
GO:0045167	asymmetric protein localization involved in cell fate determination	1	1	0.01	0.00768	6.64385618977472	BP
GO:1905835	cellular response to pyrimidine ribonucleotide	1	1	0.01	0.00768	6.64385618977472	BP
GO:0038032	termination of G protein-coupled receptor signaling pathway	1	1	0.01	0.00768	6.64385618977472	BP
GO:1901389	negative regulation of transforming growth factor beta activation	1	1	0.01	0.00768	6.64385618977472	BP
GO:1900134	negative regulation of renin secretion into blood stream	1	1	0.01	0.00768	6.64385618977472	BP
GO:1900260	negative regulation of RNA-directed 5'-3' RNA polymerase activity	1	1	0.01	0.00768	6.64385618977472	BP
GO:0060116	vestibular receptor cell morphogenesis	1	1	0.01	0.00768	6.64385618977472	BP
GO:0003017	lymph circulation	1	1	0.01	0.00768	6.64385618977472	BP
GO:1990832	slow axonal transport	1	1	0.01	0.00768	6.64385618977472	BP
GO:0090275	negative regulation of somatostatin secretion	1	1	0.01	0.00768	6.64385618977472	BP
GO:0060735	regulation of eIF2 alpha phosphorylation by dsRNA	1	1	0.01	0.00768	6.64385618977472	BP
GO:0061741	chaperone-mediated protein transport involved in chaperone-mediated autophagy	1	1	0.01	0.00768	6.64385618977472	BP
GO:0072264	metanephric glomerular endothelium development	1	1	0.01	0.00768	6.64385618977472	BP
GO:0072255	metanephric glomerular mesangial cell development	1	1	0.01	0.00768	6.64385618977472	BP
GO:0010948	negative regulation of cell cycle process	224	6	1.72	0.00778	1.80255393579378	BP
GO:1904705	regulation of vascular smooth muscle cell proliferation	53	3	0.41	0.00787	2.8712666858778	BP
GO:0009132	nucleoside diphosphate metabolic process	116	6	0.89	0.00789	2.75308525952948	BP
GO:0044092	negative regulation of molecular function	1006	25	7.73	0.00791	1.6933877756246	BP
GO:0043433	negative regulation of DNA-binding transcription factor activity	160	5	1.23	0.00794	2.02326977932285	BP
GO:0051897	positive regulation of protein kinase B signaling	102	4	0.78	0.00796	2.35845397091248	BP
GO:0070848	response to growth factor	616	11	4.73	0.00814	1.21759143507263	BP
GO:0033574	response to testosterone	18	2	0.14	0.00827	3.83650126771712	BP
GO:0050922	negative regulation of chemotaxis	54	3	0.41	0.00828	2.8712666858778	BP
GO:0051496	positive regulation of stress fiber assembly	54	3	0.41	0.00828	2.8712666858778	BP
GO:0031399	regulation of protein modification process	1756	35	13.49	0.00832	1.37546457377142	BP
GO:0030879	mammary gland development	162	5	1.24	0.00836	2.01158797427521	BP
GO:0032269	negative regulation of cellular protein metabolic process	1001	22	7.69	0.00839	1.5164480204502	BP
GO:0046580	negative regulation of Ras protein signal transduction	55	3	0.42	0.00871	2.83650126771712	BP
GO:0050679	positive regulation of epithelial cell proliferation	198	8	1.52	0.00873	2.39592867633114	BP
GO:0032879	regulation of localization	2823	51	21.68	0.00887	1.23413249039235	BP
GO:0035690	cellular response to drug	378	8	2.9	0.00897	1.46394709975979	BP
GO:0048661	positive regulation of smooth muscle cell proliferation	106	4	0.81	0.00908	2.3040061868901	BP
GO:0045930	negative regulation of mitotic cell cycle	232	6	1.78	0.00917	1.75308525952948	BP
GO:0042178	xenobiotic catabolic process	19	2	0.15	0.00920	3.73696559416621	BP
GO:0032211	negative regulation of telomere maintenance via telomerase	19	2	0.15	0.00920	3.73696559416621	BP
GO:0001502	cartilage condensation	19	2	0.15	0.00920	3.73696559416621	BP
GO:0046184	aldehyde biosynthetic process	19	2	0.15	0.00920	3.73696559416621	BP
GO:0018279	protein N-linked glycosylation via asparagine	19	2	0.15	0.00920	3.73696559416621	BP
GO:1904385	cellular response to angiotensin	19	2	0.15	0.00920	3.73696559416621	BP
GO:0072521	purine-containing compound metabolic process	481	11	3.69	0.00960	1.57581080235163	BP
GO:1904659	glucose transmembrane transport	108	4	0.83	0.00969	2.2688167584278	BP
GO:0051017	actin filament bundle assembly	164	7	1.26	0.00975	2.47393118833241	BP
GO:1903902	positive regulation of viral life cycle	58	3	0.45	0.01008	2.73696559416621	BP
GO:0006749	glutathione metabolic process	58	3	0.45	0.01008	2.73696559416621	BP
GO:0033599	regulation of mammary gland epithelial cell proliferation	20	2	0.15	0.01017	3.73696559416621	BP
GO:0071157	negative regulation of cell cycle arrest	20	2	0.15	0.01017	3.73696559416621	BP
GO:0006518	peptide metabolic process	736	14	5.65	0.01026	1.30910405452978	BP
GO:0006661	phosphatidylinositol biosynthetic process	59	3	0.45	0.01056	2.73696559416621	BP
GO:0051656	establishment of organelle localization	470	9	3.61	0.01060	1.31792616432987	BP
GO:0018193	peptidyl-amino acid modification	1134	18	8.71	0.01080	1.04725228261817	BP
GO:0051402	neuron apoptotic process	292	10	2.24	0.01084	2.15842936260448	BP
GO:0043062	extracellular structure organization	314	7	2.41	0.01090	1.53832177560237	BP
GO:0035296	regulation of tube diameter	173	5	1.33	0.01090	1.9105018491609	BP
GO:0097746	regulation of blood vessel diameter	173	5	1.33	0.01090	1.9105018491609	BP
GO:0051100	negative regulation of binding	173	5	1.33	0.01090	1.9105018491609	BP
GO:0050880	regulation of blood vessel size	173	5	1.33	0.01090	1.9105018491609	BP
GO:0016525	negative regulation of angiogenesis	112	4	0.86	0.01096	2.21759143507263	BP
GO:0035150	regulation of tube size	174	5	1.34	0.01115	1.89969509420431	BP
GO:0042692	muscle cell differentiation	393	8	3.02	0.01116	1.40545145044965	BP
GO:0046174	polyol catabolic process	21	2	0.16	0.01119	3.64385618977472	BP
GO:0030334	regulation of cell migration	888	26	6.82	0.01127	1.93066797889164	BP
GO:0090407	organophosphate biosynthetic process	495	11	3.8	0.01148	1.53343220008107	BP
GO:0009150	purine ribonucleotide metabolic process	415	10	3.19	0.01183	1.64837167089722	BP
GO:0006739	NADP metabolic process	34	4	0.26	0.01197	3.94341647163363	BP
GO:2000279	negative regulation of DNA biosynthetic process	41	4	0.31	0.01197	3.68965987938785	BP
GO:0009605	response to external stimulus	2334	30	17.93	0.01204	0.742587012514868	BP
GO:0044085	cellular component biogenesis	3013	42	23.14	0.01207	0.860000463445995	BP
GO:0014911	positive regulation of smooth muscle cell migration	62	3	0.48	0.01208	2.64385618977472	BP
GO:0010941	regulation of cell death	1684	45	12.94	0.01219	1.79808738411189	BP
GO:2000010	positive regulation of protein localization to cell surface	22	2	0.17	0.01225	3.55639334852439	BP
GO:0046599	regulation of centriole replication	22	2	0.17	0.01225	3.55639334852439	BP
GO:1901889	negative regulation of cell junction assembly	22	2	0.17	0.01225	3.55639334852439	BP
GO:0009991	response to extracellular stimulus	400	8	3.07	0.01231	1.38176134440455	BP
GO:2000181	negative regulation of blood vessel morphogenesis	116	4	0.89	0.01235	2.16812275880833	BP
GO:0002376	immune system process	2354	28	18.08	0.01238	0.631032149417141	BP
GO:0022607	cellular component assembly	2787	40	21.41	0.01245	0.901715204276577	BP
GO:0045184	establishment of protein localization	1851	25	14.22	0.01247	0.814006629930034	BP
GO:0009205	purine ribonucleoside triphosphate metabolic process	265	8	2.04	0.01266	1.97143084780323	BP
GO:0019751	polyol metabolic process	117	4	0.9	0.01271	2.15200309344505	BP
GO:0009167	purine ribonucleoside monophosphate metabolic process	266	8	2.04	0.01289	1.97143084780323	BP
GO:0050793	regulation of developmental process	2704	41	20.77	0.01302	0.981122693548161	BP
GO:0009126	purine nucleoside monophosphate metabolic process	267	8	2.05	0.01312	1.96437609026928	BP
GO:0051301	cell division	574	10	4.41	0.01340	1.18114943910457	BP
GO:0010508	positive regulation of autophagy	119	4	0.91	0.01346	2.13606154957603	BP
GO:0019693	ribose phosphate metabolic process	442	12	3.4	0.01353	1.81942775435818	BP
GO:0009259	ribonucleotide metabolic process	425	10	3.26	0.01355	1.61705613043101	BP
GO:0009199	ribonucleoside triphosphate metabolic process	269	8	2.07	0.01359	1.9503692322754	BP
GO:2001235	positive regulation of apoptotic signaling pathway	183	5	1.41	0.01363	1.82623293226329	BP
GO:0009161	ribonucleoside monophosphate metabolic process	270	8	2.07	0.01383	1.9503692322754	BP
GO:0045727	positive regulation of translation	120	4	0.92	0.01384	2.12029423371771	BP
GO:0002793	positive regulation of peptide secretion	330	7	2.53	0.01400	1.46821753713802	BP
GO:0030968	endoplasmic reticulum unfolded protein response	66	3	0.51	0.01429	2.55639334852439	BP
GO:0001932	regulation of protein phosphorylation	1407	31	10.81	0.01443	1.51990169242695	BP
GO:0031954	positive regulation of protein autophosphorylation	24	2	0.18	0.01448	3.47393118833241	BP
GO:0043043	peptide biosynthetic process	586	11	4.5	0.01452	1.28950661719499	BP
GO:0009144	purine nucleoside triphosphate metabolic process	273	8	2.1	0.01457	1.9296106721086	BP
GO:0031341	regulation of cell killing	122	4	0.94	0.01463	2.08926733809709	BP
GO:0042327	positive regulation of phosphorylation	1040	21	7.99	0.01488	1.39412191962551	BP
GO:0030888	regulation of B cell proliferation	67	3	0.51	0.01488	2.55639334852439	BP
GO:0010656	negative regulation of muscle cell apoptotic process	58	6	0.45	0.01497	3.73696559416621	BP
GO:0046434	organophosphate catabolic process	203	7	1.56	0.01507	2.16580889297008	BP
GO:0061889	negative regulation of astrocyte activation	2	1	0.02	0.01530	5.64385618977472	BP
GO:1904432	regulation of ferrous iron binding	2	1	0.02	0.01530	5.64385618977472	BP
GO:1904434	positive regulation of ferrous iron binding	2	1	0.02	0.01530	5.64385618977472	BP
GO:1904435	regulation of transferrin receptor binding	2	1	0.02	0.01530	5.64385618977472	BP
GO:1904437	positive regulation of transferrin receptor binding	2	1	0.02	0.01530	5.64385618977472	BP
GO:0019242	methylglyoxal biosynthetic process	2	1	0.02	0.01530	5.64385618977472	BP
GO:0071580	regulation of zinc ion transmembrane transport	2	1	0.02	0.01530	5.64385618977472	BP
GO:0071582	negative regulation of zinc ion transport	2	1	0.02	0.01530	5.64385618977472	BP
GO:0071583	negative regulation of zinc ion transmembrane transport	2	1	0.02	0.01530	5.64385618977472	BP
GO:0010512	negative regulation of phosphatidylinositol biosynthetic process	2	1	0.02	0.01530	5.64385618977472	BP
GO:0071505	response to mycophenolic acid	2	1	0.02	0.01530	5.64385618977472	BP
GO:0071506	cellular response to mycophenolic acid	2	1	0.02	0.01530	5.64385618977472	BP
GO:1903896	positive regulation of IRE1-mediated unfolded protein response	2	1	0.02	0.01530	5.64385618977472	BP
GO:1904211	membrane protein proteolysis involved in retrograde protein transport, ER to cytosol	2	1	0.02	0.01530	5.64385618977472	BP
GO:0032764	negative regulation of mast cell cytokine production	2	1	0.02	0.01530	5.64385618977472	BP
GO:1905167	positive regulation of lysosomal protein catabolic process	2	1	0.02	0.01530	5.64385618977472	BP
GO:0032723	positive regulation of connective tissue growth factor production	2	1	0.02	0.01530	5.64385618977472	BP
GO:0019563	glycerol catabolic process	2	1	0.02	0.01530	5.64385618977472	BP
GO:0009608	response to symbiont	2	1	0.02	0.01530	5.64385618977472	BP
GO:0009609	response to symbiotic bacterium	2	1	0.02	0.01530	5.64385618977472	BP
GO:0110061	regulation of angiotensin-activated signaling pathway	2	1	0.02	0.01530	5.64385618977472	BP
GO:2000490	negative regulation of hepatic stellate cell activation	2	1	0.02	0.01530	5.64385618977472	BP
GO:0032643	regulation of connective tissue growth factor production	2	1	0.02	0.01530	5.64385618977472	BP
GO:0032601	connective tissue growth factor production	2	1	0.02	0.01530	5.64385618977472	BP
GO:0006407	rRNA export from nucleus	2	1	0.02	0.01530	5.64385618977472	BP
GO:2000277	positive regulation of oxidative phosphorylation uncoupler activity	2	1	0.02	0.01530	5.64385618977472	BP
GO:0014732	skeletal muscle atrophy	2	1	0.02	0.01530	5.64385618977472	BP
GO:0010041	response to iron(III) ion	2	1	0.02	0.01530	5.64385618977472	BP
GO:0046166	glyceraldehyde-3-phosphate biosynthetic process	2	1	0.02	0.01530	5.64385618977472	BP
GO:0090367	negative regulation of mRNA modification	2	1	0.02	0.01530	5.64385618977472	BP
GO:0006788	heme oxidation	2	1	0.02	0.01530	5.64385618977472	BP
GO:0060400	negative regulation of growth hormone receptor signaling pathway	2	1	0.02	0.01530	5.64385618977472	BP
GO:0015866	ADP transport	2	1	0.02	0.01530	5.64385618977472	BP
GO:0097214	positive regulation of lysosomal membrane permeability	2	1	0.02	0.01530	5.64385618977472	BP
GO:0038195	urokinase plasminogen activator signaling pathway	2	1	0.02	0.01530	5.64385618977472	BP
GO:0035606	peptidyl-cysteine S-trans-nitrosylation	2	1	0.02	0.01530	5.64385618977472	BP
GO:0071283	cellular response to iron(III) ion	2	1	0.02	0.01530	5.64385618977472	BP
GO:0061763	multivesicular body-lysosome fusion	2	1	0.02	0.01530	5.64385618977472	BP
GO:0032307	negative regulation of prostaglandin secretion	2	1	0.02	0.01530	5.64385618977472	BP
GO:0061740	protein targeting to lysosome involved in chaperone-mediated autophagy	2	1	0.02	0.01530	5.64385618977472	BP
GO:0045977	positive regulation of mitotic cell cycle, embryonic	2	1	0.02	0.01530	5.64385618977472	BP
GO:0010899	regulation of phosphatidylcholine catabolic process	2	1	0.02	0.01530	5.64385618977472	BP
GO:0006949	syncytium formation	68	3	0.52	0.01548	2.52837897235479	BP
GO:0009206	purine ribonucleoside triphosphate biosynthetic process	139	6	1.07	0.01564	2.48735170409473	BP
GO:0035024	negative regulation of Rho protein signal transduction	25	2	0.19	0.01567	3.39592867633114	BP
GO:0010575	positive regulation of vascular endothelial growth factor production	25	2	0.19	0.01567	3.39592867633114	BP
GO:0045737	positive regulation of cyclin-dependent protein serine/threonine kinase activity	25	2	0.19	0.01567	3.39592867633114	BP
GO:1901739	regulation of myoblast fusion	25	2	0.19	0.01567	3.39592867633114	BP
GO:0090066	regulation of anatomical structure size	558	12	4.29	0.01596	1.48398485299634	BP
GO:0006163	purine nucleotide metabolic process	438	10	3.36	0.01605	1.57346686188333	BP
GO:0009145	purine nucleoside triphosphate biosynthetic process	140	6	1.08	0.01606	2.47393118833241	BP
GO:0000281	mitotic cytokinesis	69	3	0.53	0.01610	2.50089823593268	BP
GO:0009123	nucleoside monophosphate metabolic process	279	8	2.14	0.01613	1.90238920337358	BP
GO:0055002	striated muscle cell development	192	5	1.47	0.01646	1.76611193982572	BP
GO:0051640	organelle localization	593	10	4.55	0.01646	1.13606154957603	BP
GO:0009201	ribonucleoside triphosphate biosynthetic process	142	6	1.09	0.01691	2.46063436571895	BP
GO:0033554	cellular response to stress	1761	35	13.53	0.01701	1.37119308274315	BP
GO:0016051	carbohydrate biosynthetic process	194	5	1.49	0.01713	1.74661576419993	BP
GO:0051050	positive regulation of transport	1072	16	8.23	0.01717	0.959107569353099	BP
GO:0034599	cellular response to oxidative stress	267	6	2.05	0.01730	1.54933859099043	BP
GO:1903725	regulation of phospholipid metabolic process	71	3	0.55	0.01737	2.44745897697122	BP
GO:0014068	positive regulation of phosphatidylinositol 3-kinase signaling	71	3	0.55	0.01737	2.44745897697122	BP
GO:0001909	leukocyte mediated cytotoxicity	129	4	0.99	0.01760	2.01449956969512	BP
GO:0030239	myofibril assembly	72	3	0.55	0.01802	2.44745897697122	BP
GO:0050864	regulation of B cell activation	130	4	1	0.01805	2	BP
GO:0001525	angiogenesis	514	15	3.95	0.01813	1.92503794231878	BP
GO:0050996	positive regulation of lipid catabolic process	27	2	0.21	0.01815	3.25153876699596	BP
GO:0061298	retina vasculature development in camera-type eye	27	2	0.21	0.01815	3.25153876699596	BP
GO:0030198	extracellular matrix organization	270	6	2.07	0.01817	1.53533173299656	BP
GO:0071363	cellular response to growth factor stimulus	603	10	4.63	0.01826	1.11091590140185	BP
GO:0031396	regulation of protein ubiquitination	198	5	1.52	0.01854	1.7178567712185	BP
GO:0071897	DNA biosynthetic process	165	10	1.27	0.01868	2.97709959788992	BP
GO:0051049	regulation of transport	1937	26	14.88	0.01890	0.805137096807785	BP
GO:0009141	nucleoside triphosphate metabolic process	289	8	2.22	0.01898	1.84944032342462	BP
GO:0009152	purine ribonucleotide biosynthetic process	215	7	1.65	0.01912	2.08488889758651	BP
GO:0007163	establishment or maintenance of cell polarity	216	7	1.66	0.01912	2.0761716804854	BP
GO:0042026	protein refolding	29	3	0.22	0.01922	3.76938707185858	BP
GO:0005996	monosaccharide metabolic process	252	10	1.94	0.01925	2.36587144247496	BP
GO:2000278	regulation of DNA biosynthetic process	118	9	0.91	0.01926	3.30598655101834	BP
GO:0006909	phagocytosis	200	5	1.54	0.01927	1.69899774396719	BP
GO:0006919	activation of cysteine-type endopeptidase activity involved in apoptotic process	74	3	0.57	0.01937	2.39592867633114	BP
GO:0006929	substrate-dependent cell migration	28	2	0.22	0.01945	3.18442457113743	BP
GO:0046039	GTP metabolic process	28	2	0.22	0.01945	3.18442457113743	BP
GO:0001945	lymph vessel development	28	2	0.22	0.01945	3.18442457113743	BP
GO:0090200	positive regulation of release of cytochrome c from mitochondria	28	2	0.22	0.01945	3.18442457113743	BP
GO:0017148	negative regulation of translation	133	4	1.02	0.01945	1.97143084780323	BP
GO:0031647	regulation of protein stability	275	6	2.11	0.01970	1.5077195017887	BP
GO:0051047	positive regulation of secretion	524	9	4.02	0.02014	1.16272950003811	BP
GO:0071902	positive regulation of protein serine/threonine kinase activity	277	6	2.13	0.02033	1.49410907027004	BP
GO:0035023	regulation of Rho protein signal transduction	135	4	1.04	0.02042	1.94341647163363	BP
GO:0009411	response to UV	137	5	1.05	0.02050	2.25153876699596	BP
GO:0014706	striated muscle tissue development	440	8	3.38	0.02061	1.24297675349254	BP
GO:0043552	positive regulation of phosphatidylinositol 3-kinase activity	29	2	0.22	0.02078	3.18442457113743	BP
GO:0006734	NADH metabolic process	29	2	0.22	0.02078	3.18442457113743	BP
GO:0001666	response to hypoxia	204	5	1.57	0.02079	1.67116353577046	BP
GO:0003018	vascular process in circulatory system	204	5	1.57	0.02079	1.67116353577046	BP
GO:0045862	positive regulation of proteolysis	329	10	2.53	0.02101	1.98279070996778	BP
GO:2000145	regulation of cell motility	935	26	7.18	0.02103	1.85645587409277	BP
GO:0009168	purine ribonucleoside monophosphate biosynthetic process	151	6	1.16	0.02110	2.37083769536831	BP
GO:0009127	purine nucleoside monophosphate biosynthetic process	151	6	1.16	0.02110	2.37083769536831	BP
GO:0062012	regulation of small molecule metabolic process	360	7	2.77	0.02145	1.33746894578314	BP
GO:0032088	negative regulation of NF-kappaB transcription factor activity	77	3	0.59	0.02150	2.34617564113404	BP
GO:0061180	mammary gland epithelium development	77	3	0.59	0.02150	2.34617564113404	BP
GO:0006950	response to stress	3457	54	26.55	0.02152	1.02424754624668	BP
GO:0055001	muscle cell development	206	5	1.58	0.02158	1.66200353648498	BP
GO:0009142	nucleoside triphosphate biosynthetic process	152	6	1.17	0.02160	2.35845397091248	BP
GO:0001934	positive regulation of protein phosphorylation	986	20	7.57	0.02166	1.40163479467636	BP
GO:0009410	response to xenobiotic stimulus	228	7	1.75	0.02181	2	BP
GO:0052548	regulation of endopeptidase activity	338	12	2.6	0.02196	2.20645087746743	BP
GO:0048646	anatomical structure formation involved in morphogenesis	1156	22	8.88	0.02199	1.30887194206192	BP
GO:2000778	positive regulation of interleukin-6 secretion	30	2	0.23	0.02216	3.12029423371771	BP
GO:0009303	rRNA transcription	30	2	0.23	0.02216	3.12029423371771	BP
GO:0007162	negative regulation of cell adhesion	283	6	2.17	0.02230	1.4672674580514	BP
GO:0009260	ribonucleotide biosynthetic process	224	7	1.72	0.02258	2.02494635713023	BP
GO:0052547	regulation of peptidase activity	412	13	3.16	0.02278	2.04051515973871	BP
GO:0006952	defense response	1433	20	11.01	0.02284	0.861185531097718	BP
GO:0061888	regulation of astrocyte activation	3	1	0.02	0.02287	5.64385618977472	BP
GO:1902856	negative regulation of non-motile cilium assembly	3	1	0.02	0.02287	5.64385618977472	BP
GO:2000016	negative regulation of determination of dorsal identity	3	1	0.02	0.02287	5.64385618977472	BP
GO:0071579	regulation of zinc ion transport	3	1	0.02	0.02287	5.64385618977472	BP
GO:0034395	regulation of transcription from RNA polymerase II promoter in response to iron	3	1	0.02	0.02287	5.64385618977472	BP
GO:0071603	endothelial cell-cell adhesion	3	1	0.02	0.02287	5.64385618977472	BP
GO:0033216	ferric iron import	3	1	0.02	0.02287	5.64385618977472	BP
GO:1904891	positive regulation of excitatory synapse assembly	3	1	0.02	0.02287	5.64385618977472	BP
GO:2000383	regulation of ectoderm development	3	1	0.02	0.02287	5.64385618977472	BP
GO:2000384	negative regulation of ectoderm development	3	1	0.02	0.02287	5.64385618977472	BP
GO:0034263	positive regulation of autophagy in response to ER overload	3	1	0.02	0.02287	5.64385618977472	BP
GO:0002605	negative regulation of dendritic cell antigen processing and presentation	3	1	0.02	0.02287	5.64385618977472	BP
GO:2000299	negative regulation of Rho-dependent protein serine/threonine kinase activity	3	1	0.02	0.02287	5.64385618977472	BP
GO:0051012	microtubule sliding	3	1	0.02	0.02287	5.64385618977472	BP
GO:1990442	intrinsic apoptotic signaling pathway in response to nitrosative stress	3	1	0.02	0.02287	5.64385618977472	BP
GO:1903943	regulation of hepatocyte apoptotic process	3	1	0.02	0.02287	5.64385618977472	BP
GO:1903944	negative regulation of hepatocyte apoptotic process	3	1	0.02	0.02287	5.64385618977472	BP
GO:0035793	positive regulation of metanephric mesenchymal cell migration by platelet-derived growth factor receptor-beta signaling pathway	3	1	0.02	0.02287	5.64385618977472	BP
GO:0036118	hyaluranon cable assembly	3	1	0.02	0.02287	5.64385618977472	BP
GO:0002930	trabecular meshwork development	3	1	0.02	0.02287	5.64385618977472	BP
GO:0090365	regulation of mRNA modification	3	1	0.02	0.02287	5.64385618977472	BP
GO:0046294	formaldehyde catabolic process	3	1	0.02	0.02287	5.64385618977472	BP
GO:1990108	protein linear deubiquitination	3	1	0.02	0.02287	5.64385618977472	BP
GO:0070458	cellular detoxification of nitrogen compound	3	1	0.02	0.02287	5.64385618977472	BP
GO:1900104	regulation of hyaluranon cable assembly	3	1	0.02	0.02287	5.64385618977472	BP
GO:1900106	positive regulation of hyaluranon cable assembly	3	1	0.02	0.02287	5.64385618977472	BP
GO:0007161	calcium-independent cell-matrix adhesion	3	1	0.02	0.02287	5.64385618977472	BP
GO:2000591	positive regulation of metanephric mesenchymal cell migration	3	1	0.02	0.02287	5.64385618977472	BP
GO:1900238	regulation of metanephric mesenchymal cell migration by platelet-derived growth factor receptor-beta signaling pathway	3	1	0.02	0.02287	5.64385618977472	BP
GO:0000448	cleavage in ITS2 between 5.8S rRNA and LSU-rRNA of tricistronic rRNA transcript (SSU-rRNA, 5.8S rRNA, LSU-rRNA)	3	1	0.02	0.02287	5.64385618977472	BP
GO:0097213	regulation of lysosomal membrane permeability	3	1	0.02	0.02287	5.64385618977472	BP
GO:0051466	positive regulation of corticotropin-releasing hormone secretion	3	1	0.02	0.02287	5.64385618977472	BP
GO:0051410	detoxification of nitrogen compound	3	1	0.02	0.02287	5.64385618977472	BP
GO:0019323	pentose catabolic process	3	1	0.02	0.02287	5.64385618977472	BP
GO:1901740	negative regulation of myoblast fusion	3	1	0.02	0.02287	5.64385618977472	BP
GO:0071211	protein targeting to vacuole involved in autophagy	3	1	0.02	0.02287	5.64385618977472	BP
GO:0098706	ferric iron import across cell outer membrane	3	1	0.02	0.02287	5.64385618977472	BP
GO:0007529	establishment of synaptic specificity at neuromuscular junction	3	1	0.02	0.02287	5.64385618977472	BP
GO:0019405	alditol catabolic process	3	1	0.02	0.02287	5.64385618977472	BP
GO:0002481	antigen processing and presentation of exogenous protein antigen via MHC class Ib, TAP-dependent	3	1	0.02	0.02287	5.64385618977472	BP
GO:1904352	positive regulation of protein catabolic process in the vacuole	3	1	0.02	0.02287	5.64385618977472	BP
GO:0002432	granuloma formation	3	1	0.02	0.02287	5.64385618977472	BP
GO:0061771	response to caloric restriction	3	1	0.02	0.02287	5.64385618977472	BP
GO:0061738	late endosomal microautophagy	3	1	0.02	0.02287	5.64385618977472	BP
GO:0032487	regulation of Rap protein signal transduction	3	1	0.02	0.02287	5.64385618977472	BP
GO:0060699	regulation of endoribonuclease activity	3	1	0.02	0.02287	5.64385618977472	BP
GO:0051702	interaction with symbiont	79	3	0.61	0.02299	2.29808135293299	BP
GO:0071496	cellular response to external stimulus	285	6	2.19	0.02299	1.45403163089471	BP
GO:0046031	ADP metabolic process	93	5	0.71	0.02303	2.81603716515741	BP
GO:0009156	ribonucleoside monophosphate biosynthetic process	155	6	1.19	0.02314	2.33400092718794	BP
GO:0010810	regulation of cell-substrate adhesion	210	5	1.61	0.02322	1.63486740654747	BP
GO:0051098	regulation of binding	403	11	3.1	0.02342	1.82716340313778	BP
GO:0009719	response to endogenous stimulus	1408	23	10.82	0.02344	1.08793336200492	BP
GO:0050680	negative regulation of epithelial cell proliferation	141	4	1.08	0.02352	1.88896868761126	BP
GO:0002828	regulation of type 2 immune response	31	2	0.24	0.02357	3.05889368905357	BP
GO:0043276	anoikis	31	2	0.24	0.02357	3.05889368905357	BP
GO:0035329	hippo signaling	31	2	0.24	0.02357	3.05889368905357	BP
GO:0051085	chaperone cofactor-dependent protein refolding	31	2	0.24	0.02357	3.05889368905357	BP
GO:0006468	protein phosphorylation	1809	34	13.9	0.02384	1.29044986341419	BP
GO:0001775	cell activation	954	17	7.33	0.02440	1.21364964289125	BP
GO:0031667	response to nutrient levels	370	7	2.84	0.02445	1.30146399232765	BP
GO:0035025	positive regulation of Rho protein signal transduction	32	2	0.25	0.02501	3	BP
GO:0010574	regulation of vascular endothelial growth factor production	32	2	0.25	0.02501	3	BP
GO:0046466	membrane lipid catabolic process	32	2	0.25	0.02501	3	BP
GO:0044282	small molecule catabolic process	309	8	2.37	0.02531	1.75511294087647	BP
GO:0035265	organ growth	215	5	1.65	0.02537	1.59946207041627	BP
GO:0016358	dendrite development	292	6	2.24	0.02551	1.42146376843828	BP
GO:0046390	ribose phosphate biosynthetic process	231	7	1.77	0.02555	1.98360556174933	BP
GO:0045216	cell-cell junction organization	145	4	1.11	0.02573	1.84944032342462	BP
GO:0006164	purine nucleotide biosynthetic process	232	7	1.78	0.02599	1.97547768086593	BP
GO:1901566	organonitrogen compound biosynthetic process	1538	25	11.81	0.02601	1.08191913015229	BP
GO:0043491	protein kinase B signaling	187	7	1.44	0.02636	2.28128611039002	BP
GO:0010562	positive regulation of phosphorus metabolic process	1109	21	8.52	0.02638	1.30146399232765	BP
GO:0045937	positive regulation of phosphate metabolic process	1109	21	8.52	0.02638	1.30146399232765	BP
GO:0009124	nucleoside monophosphate biosynthetic process	161	6	1.24	0.02643	2.27462238010901	BP
GO:0035094	response to nicotine	33	2	0.25	0.02649	3	BP
GO:0043304	regulation of mast cell degranulation	33	2	0.25	0.02649	3	BP
GO:0045070	positive regulation of viral genome replication	33	2	0.25	0.02649	3	BP
GO:0033598	mammary gland epithelial cell proliferation	33	2	0.25	0.02649	3	BP
GO:0090218	positive regulation of lipid kinase activity	33	2	0.25	0.02649	3	BP
GO:0060284	regulation of cell development	1090	17	8.37	0.02685	1.02223521847472	BP
GO:0060537	muscle tissue development	463	8	3.56	0.02688	1.16812275880833	BP
GO:0006165	nucleoside diphosphate phosphorylation	98	5	0.75	0.02694	2.73696559416621	BP
GO:0009179	purine ribonucleoside diphosphate metabolic process	98	5	0.75	0.02694	2.73696559416621	BP
GO:0009135	purine nucleoside diphosphate metabolic process	98	5	0.75	0.02694	2.73696559416621	BP
GO:0048524	positive regulation of viral process	84	3	0.65	0.02695	2.20645087746743	BP
GO:0034103	regulation of tissue remodeling	84	3	0.65	0.02695	2.20645087746743	BP
GO:0045913	positive regulation of carbohydrate metabolic process	84	3	0.65	0.02695	2.20645087746743	BP
GO:0042176	regulation of protein catabolic process	378	7	2.9	0.02705	1.27130202181739	BP
GO:0010824	regulation of centrosome duplication	43	4	0.33	0.02738	3.59946207041627	BP
GO:0002700	regulation of production of molecular mediator of immune response	148	4	1.14	0.02746	1.81096617560998	BP
GO:0014910	regulation of smooth muscle cell migration	85	3	0.65	0.02778	2.20645087746743	BP
GO:0006984	ER-nucleus signaling pathway	34	2	0.26	0.02801	2.94341647163363	BP
GO:0010573	vascular endothelial growth factor production	34	2	0.26	0.02801	2.94341647163363	BP
GO:1901068	guanosine-containing compound metabolic process	34	2	0.26	0.02801	2.94341647163363	BP
GO:0033006	regulation of mast cell activation involved in immune response	34	2	0.26	0.02801	2.94341647163363	BP
GO:0072522	purine-containing compound biosynthetic process	237	7	1.82	0.02827	1.94341647163363	BP
GO:0071705	nitrogen compound transport	2125	27	16.32	0.02833	0.726318349966698	BP
GO:0043086	negative regulation of catalytic activity	682	17	5.24	0.02838	1.69789602948761	BP
GO:0046939	nucleotide phosphorylation	100	5	0.77	0.02860	2.69899774396719	BP
GO:0031668	cellular response to extracellular stimulus	222	5	1.71	0.02860	1.54793176977619	BP
GO:1903532	positive regulation of secretion by cell	469	8	3.6	0.02871	1.15200309344505	BP
GO:0034404	nucleobase-containing small molecule biosynthetic process	165	6	1.27	0.02877	2.24013400372371	BP
GO:0009607	response to biotic stimulus	1037	14	7.97	0.02898	0.812775197841857	BP
GO:0006412	translation	564	10	4.33	0.02908	1.20756106993536	BP
GO:0005975	carbohydrate metabolic process	540	15	4.15	0.02912	1.85377925914896	BP
GO:0060627	regulation of vesicle-mediated transport	560	9	4.3	0.02924	1.06558834162758	BP
GO:0002701	negative regulation of production of molecular mediator of immune response	35	2	0.27	0.02956	2.88896868761126	BP
GO:1904707	positive regulation of vascular smooth muscle cell proliferation	35	2	0.27	0.02956	2.88896868761126	BP
GO:0051973	positive regulation of telomerase activity	35	2	0.27	0.02956	2.88896868761126	BP
GO:0038084	vascular endothelial growth factor signaling pathway	35	2	0.27	0.02956	2.88896868761126	BP
GO:0043516	regulation of DNA damage response, signal transduction by p53 class mediator	35	2	0.27	0.02956	2.88896868761126	BP
GO:0060142	regulation of syncytium formation by plasma membrane fusion	35	2	0.27	0.02956	2.88896868761126	BP
GO:0019432	triglyceride biosynthetic process	35	2	0.27	0.02956	2.88896868761126	BP
GO:0048710	regulation of astrocyte differentiation	35	2	0.27	0.02956	2.88896868761126	BP
GO:0032944	regulation of mononuclear cell proliferation	224	5	1.72	0.02957	1.53951952995999	BP
GO:0002683	negative regulation of immune system process	472	8	3.63	0.02966	1.14003045177897	BP
GO:0046677	response to antibiotic	303	6	2.33	0.02982	1.3646325458416	BP
GO:0008360	regulation of cell shape	152	4	1.17	0.02989	1.77349147019132	BP
GO:0090594	inflammatory response to wounding	13	3	0.1	0.03001	4.90689059560852	BP
GO:0019682	glyceraldehyde-3-phosphate metabolic process	16	3	0.12	0.03001	4.64385618977472	BP
GO:0060544	regulation of necroptotic process	17	3	0.13	0.03002	4.52837897235479	BP
GO:0071826	ribonucleoprotein complex subunit organization	225	5	1.73	0.03006	1.53115605702536	BP
GO:0046034	ATP metabolic process	241	7	1.85	0.03019	1.91982965131602	BP
GO:0009185	ribonucleoside diphosphate metabolic process	102	5	0.78	0.03031	2.68038206579984	BP
GO:0044344	cellular response to fibroblast growth factor stimulus	88	3	0.68	0.03036	2.14135584924554	BP
GO:0042167	heme catabolic process	4	1	0.03	0.03037	5.05889368905357	BP
GO:0019244	lactate biosynthetic process from pyruvate	4	1	0.03	0.03037	5.05889368905357	BP
GO:0072719	cellular response to cisplatin	4	1	0.03	0.03037	5.05889368905357	BP
GO:0001827	inner cell mass cell fate commitment	4	1	0.03	0.03037	5.05889368905357	BP
GO:0001828	inner cell mass cellular morphogenesis	4	1	0.03	0.03037	5.05889368905357	BP
GO:1905460	negative regulation of vascular associated smooth muscle cell apoptotic process	4	1	0.03	0.03037	5.05889368905357	BP
GO:1903899	positive regulation of PERK-mediated unfolded protein response	4	1	0.03	0.03037	5.05889368905357	BP
GO:0099552	trans-synaptic signaling by lipid, modulating synaptic transmission	4	1	0.03	0.03037	5.05889368905357	BP
GO:0099553	trans-synaptic signaling by endocannabinoid, modulating synaptic transmission	4	1	0.03	0.03037	5.05889368905357	BP
GO:0003104	positive regulation of glomerular filtration	4	1	0.03	0.03037	5.05889368905357	BP
GO:0032763	regulation of mast cell cytokine production	4	1	0.03	0.03037	5.05889368905357	BP
GO:0031587	positive regulation of inositol 1,4,5-trisphosphate-sensitive calcium-release channel activity	4	1	0.03	0.03037	5.05889368905357	BP
GO:0052501	positive regulation by organism of apoptotic process in other organism involved in symbiotic interaction	4	1	0.03	0.03037	5.05889368905357	BP
GO:1904874	positive regulation of telomerase RNA localization to Cajal body	4	1	0.03	0.03037	5.05889368905357	BP
GO:1903660	negative regulation of complement-dependent cytotoxicity	4	1	0.03	0.03037	5.05889368905357	BP
GO:0019660	glycolytic fermentation	4	1	0.03	0.03037	5.05889368905357	BP
GO:0019661	glucose catabolic process to lactate via pyruvate	4	1	0.03	0.03037	5.05889368905357	BP
GO:0019666	nitrogenous compound fermentation	4	1	0.03	0.03037	5.05889368905357	BP
GO:0070094	positive regulation of glucagon secretion	4	1	0.03	0.03037	5.05889368905357	BP
GO:0019659	glucose catabolic process to lactate	4	1	0.03	0.03037	5.05889368905357	BP
GO:1905205	positive regulation of connective tissue replacement	4	1	0.03	0.03037	5.05889368905357	BP
GO:0035338	long-chain fatty-acyl-CoA biosynthetic process	4	1	0.03	0.03037	5.05889368905357	BP
GO:0060066	oviduct development	4	1	0.03	0.03037	5.05889368905357	BP
GO:1901026	ripoptosome assembly involved in necroptotic process	4	1	0.03	0.03037	5.05889368905357	BP
GO:0018916	nitrobenzene metabolic process	4	1	0.03	0.03037	5.05889368905357	BP
GO:0071072	negative regulation of phospholipid biosynthetic process	4	1	0.03	0.03037	5.05889368905357	BP
GO:0001907	killing by symbiont of host cells	4	1	0.03	0.03037	5.05889368905357	BP
GO:0097343	ripoptosome assembly	4	1	0.03	0.03037	5.05889368905357	BP
GO:0006177	GMP biosynthetic process	4	1	0.03	0.03037	5.05889368905357	BP
GO:0014891	striated muscle atrophy	4	1	0.03	0.03037	5.05889368905357	BP
GO:0070318	positive regulation of G0 to G1 transition	4	1	0.03	0.03037	5.05889368905357	BP
GO:0046149	pigment catabolic process	4	1	0.03	0.03037	5.05889368905357	BP
GO:0035788	cell migration involved in metanephros development	4	1	0.03	0.03037	5.05889368905357	BP
GO:0035789	metanephric mesenchymal cell migration	4	1	0.03	0.03037	5.05889368905357	BP
GO:0036146	cellular response to mycotoxin	4	1	0.03	0.03037	5.05889368905357	BP
GO:0044533	positive regulation of apoptotic process in other organism	4	1	0.03	0.03037	5.05889368905357	BP
GO:0052042	positive regulation by symbiont of host programmed cell death	4	1	0.03	0.03037	5.05889368905357	BP
GO:0016259	selenocysteine metabolic process	4	1	0.03	0.03037	5.05889368905357	BP
GO:0006787	porphyrin-containing compound catabolic process	4	1	0.03	0.03037	5.05889368905357	BP
GO:2000589	regulation of metanephric mesenchymal cell migration	4	1	0.03	0.03037	5.05889368905357	BP
GO:0097212	lysosomal membrane organization	4	1	0.03	0.03037	5.05889368905357	BP
GO:0072383	plus-end-directed vesicle transport along microtubule	4	1	0.03	0.03037	5.05889368905357	BP
GO:0072386	plus-end-directed organelle transport along microtubule	4	1	0.03	0.03037	5.05889368905357	BP
GO:1905907	negative regulation of amyloid fibril formation	4	1	0.03	0.03037	5.05889368905357	BP
GO:0052330	positive regulation by organism of programmed cell death in other organism involved in symbiotic interaction	4	1	0.03	0.03037	5.05889368905357	BP
GO:1903347	negative regulation of bicellular tight junction assembly	4	1	0.03	0.03037	5.05889368905357	BP
GO:0048295	positive regulation of isotype switching to IgE isotypes	4	1	0.03	0.03037	5.05889368905357	BP
GO:1902109	negative regulation of mitochondrial membrane permeability involved in apoptotic process	4	1	0.03	0.03037	5.05889368905357	BP
GO:0002477	antigen processing and presentation of exogenous peptide antigen via MHC class Ib	4	1	0.03	0.03037	5.05889368905357	BP
GO:0061789	dense core granule priming	4	1	0.03	0.03037	5.05889368905357	BP
GO:0010710	regulation of collagen catabolic process	4	1	0.03	0.03037	5.05889368905357	BP
GO:2000978	negative regulation of forebrain neuron differentiation	4	1	0.03	0.03037	5.05889368905357	BP
GO:0044004	disruption by symbiont of host cell	4	1	0.03	0.03037	5.05889368905357	BP
GO:0072262	metanephric glomerular mesangial cell proliferation involved in metanephros development	4	1	0.03	0.03037	5.05889368905357	BP
GO:0106015	negative regulation of inflammatory response to wounding	4	1	0.03	0.03037	5.05889368905357	BP
GO:0043396	corticotropin-releasing hormone secretion	4	1	0.03	0.03037	5.05889368905357	BP
GO:0043397	regulation of corticotropin-releasing hormone secretion	4	1	0.03	0.03037	5.05889368905357	BP
GO:0034249	negative regulation of cellular amide metabolic process	153	4	1.18	0.03051	1.76121314041288	BP
GO:0043933	protein-containing complex subunit organization	1940	27	14.9	0.03092	0.857647076588669	BP
GO:0051084	'de novo' posttranslational protein folding	36	2	0.28	0.03114	2.83650126771712	BP
GO:0042221	response to chemical	4054	68	31.14	0.03116	1.12676580194603	BP
GO:0000041	transition metal ion transport	89	3	0.68	0.03125	2.14135584924554	BP
GO:0010033	response to organic substance	3001	52	23.05	0.03136	1.17374487259912	BP
GO:0032943	mononuclear cell proliferation	307	6	2.36	0.03150	1.34617564113404	BP
GO:1903320	regulation of protein modification by small protein conjugation or removal	228	5	1.75	0.03156	1.51457317282976	BP
GO:0033043	regulation of organelle organization	1236	23	9.49	0.03172	1.27715386881063	BP
GO:0031345	negative regulation of cell projection organization	204	7	1.57	0.03202	2.1565903629407	BP
GO:0032940	secretion by cell	1067	16	8.2	0.03206	0.964376090269279	BP
GO:1903524	positive regulation of blood circulation	90	3	0.69	0.03215	2.12029423371771	BP
GO:0071774	response to fibroblast growth factor	90	3	0.69	0.03215	2.12029423371771	BP
GO:0006954	inflammatory response	680	12	5.22	0.03223	1.200912693926	BP
GO:0000910	cytokinesis	156	4	1.2	0.03243	1.73696559416621	BP
GO:0036293	response to decreased oxygen levels	230	5	1.77	0.03259	1.49817873457909	BP
GO:0022610	biological adhesion	1305	23	10.02	0.03264	1.19875135263653	BP
GO:0032885	regulation of polysaccharide biosynthetic process	37	2	0.28	0.03276	2.83650126771712	BP
GO:0006458	'de novo' protein folding	37	2	0.28	0.03276	2.83650126771712	BP
GO:0042092	type 2 immune response	37	2	0.28	0.03276	2.83650126771712	BP
GO:0048872	homeostasis of number of cells	310	6	2.38	0.03281	1.33400092718794	BP
GO:0006066	alcohol metabolic process	311	6	2.39	0.03325	1.32795188251513	BP
GO:0003012	muscle system process	397	7	3.05	0.03397	1.19854567938208	BP
GO:1902533	positive regulation of intracellular signal transduction	1000	21	7.68	0.03398	1.45121111183233	BP
GO:0031343	positive regulation of cell killing	92	3	0.71	0.03399	2.0790715709912	BP
GO:0014909	smooth muscle cell migration	92	3	0.71	0.03399	2.0790715709912	BP
GO:0043534	blood vessel endothelial cell migration	115	6	0.88	0.03429	2.76938707185858	BP
GO:0032506	cytokinetic process	38	2	0.29	0.03441	2.78587519464715	BP
GO:0046460	neutral lipid biosynthetic process	38	2	0.29	0.03441	2.78587519464715	BP
GO:0046463	acylglycerol biosynthetic process	38	2	0.29	0.03441	2.78587519464715	BP
GO:0046854	phosphatidylinositol phosphorylation	38	2	0.29	0.03441	2.78587519464715	BP
GO:0007616	long-term memory	38	2	0.29	0.03441	2.78587519464715	BP
GO:0006081	cellular aldehyde metabolic process	69	6	0.53	0.03454	3.50089823593268	BP
GO:0051146	striated muscle cell differentiation	314	6	2.41	0.03459	1.31592935426592	BP
GO:0010466	negative regulation of peptidase activity	243	8	1.87	0.03477	2.09696172988709	BP
GO:0061640	cytoskeleton-dependent cytokinesis	93	3	0.71	0.03493	2.0790715709912	BP
GO:0070663	regulation of leukocyte proliferation	235	5	1.81	0.03526	1.46593839757888	BP
GO:0040012	regulation of locomotion	1014	28	7.79	0.03560	1.84573159377066	BP
GO:0051147	regulation of muscle cell differentiation	161	4	1.24	0.03579	1.68965987938785	BP
GO:0002703	regulation of leukocyte mediated immunity	236	5	1.81	0.03581	1.46593839757888	BP
GO:0045766	positive regulation of angiogenesis	185	7	1.42	0.03584	2.30146399232765	BP
GO:0007155	cell adhesion	1293	21	9.93	0.03598	1.08052370502511	BP
GO:0010613	positive regulation of cardiac muscle hypertrophy	39	2	0.3	0.03609	2.73696559416621	BP
GO:0007099	centriole replication	39	2	0.3	0.03609	2.73696559416621	BP
GO:1905710	positive regulation of membrane permeability	39	2	0.3	0.03609	2.73696559416621	BP
GO:0009069	serine family amino acid metabolic process	39	2	0.3	0.03609	2.73696559416621	BP
GO:0006826	iron ion transport	39	2	0.3	0.03609	2.73696559416621	BP
GO:1902108	regulation of mitochondrial membrane permeability involved in apoptotic process	39	2	0.3	0.03609	2.73696559416621	BP
GO:0002040	sprouting angiogenesis	117	6	0.9	0.03616	2.73696559416621	BP
GO:0018108	peptidyl-tyrosine phosphorylation	318	6	2.44	0.03644	1.29808135293299	BP
GO:0045444	fat cell differentiation	238	5	1.83	0.03692	1.45008444637804	BP
GO:0061028	establishment of endothelial barrier	46	4	0.35	0.03696	3.51457317282976	BP
GO:0046903	secretion	1224	19	9.4	0.03710	1.01526675665331	BP
GO:0090257	regulation of muscle system process	239	5	1.84	0.03748	1.44222232860507	BP
GO:0022603	regulation of anatomical structure morphogenesis	1076	23	8.26	0.03771	1.47742017441229	BP
GO:0098534	centriole assembly	40	2	0.31	0.03780	2.68965987938785	BP
GO:0043551	regulation of phosphatidylinositol 3-kinase activity	40	2	0.31	0.03780	2.68965987938785	BP
GO:0014742	positive regulation of muscle hypertrophy	40	2	0.31	0.03780	2.68965987938785	BP
GO:0007339	binding of sperm to zona pellucida	40	2	0.31	0.03780	2.68965987938785	BP
GO:1901503	ether biosynthetic process	5	1	0.04	0.03782	4.64385618977472	BP
GO:0050651	dermatan sulfate proteoglycan biosynthetic process	5	1	0.04	0.03782	4.64385618977472	BP
GO:0090666	scaRNA localization to Cajal body	5	1	0.04	0.03782	4.64385618977472	BP
GO:0072718	response to cisplatin	5	1	0.04	0.03782	4.64385618977472	BP
GO:0008611	ether lipid biosynthetic process	5	1	0.04	0.03782	4.64385618977472	BP
GO:0045448	mitotic cell cycle, embryonic	5	1	0.04	0.03782	4.64385618977472	BP
GO:0033564	anterior/posterior axon guidance	5	1	0.04	0.03782	4.64385618977472	BP
GO:2000275	regulation of oxidative phosphorylation uncoupler activity	5	1	0.04	0.03782	4.64385618977472	BP
GO:0051025	negative regulation of immunoglobulin secretion	5	1	0.04	0.03782	4.64385618977472	BP
GO:0051029	rRNA transport	5	1	0.04	0.03782	4.64385618977472	BP
GO:0051036	regulation of endosome size	5	1	0.04	0.03782	4.64385618977472	BP
GO:1902031	regulation of NADP metabolic process	5	1	0.04	0.03782	4.64385618977472	BP
GO:0006113	fermentation	5	1	0.04	0.03782	4.64385618977472	BP
GO:0021943	formation of radial glial scaffolds	5	1	0.04	0.03782	4.64385618977472	BP
GO:0060398	regulation of growth hormone receptor signaling pathway	5	1	0.04	0.03782	4.64385618977472	BP
GO:0009052	pentose-phosphate shunt, non-oxidative branch	5	1	0.04	0.03782	4.64385618977472	BP
GO:0014834	skeletal muscle satellite cell maintenance involved in skeletal muscle regeneration	5	1	0.04	0.03782	4.64385618977472	BP
GO:0035787	cell migration involved in kidney development	5	1	0.04	0.03782	4.64385618977472	BP
GO:1900127	positive regulation of hyaluronan biosynthetic process	5	1	0.04	0.03782	4.64385618977472	BP
GO:0046292	formaldehyde metabolic process	5	1	0.04	0.03782	4.64385618977472	BP
GO:0061304	retinal blood vessel morphogenesis	5	1	0.04	0.03782	4.64385618977472	BP
GO:1990743	protein sialylation	5	1	0.04	0.03782	4.64385618977472	BP
GO:0022009	central nervous system vasculogenesis	5	1	0.04	0.03782	4.64385618977472	BP
GO:0090118	receptor-mediated endocytosis involved in cholesterol transport	5	1	0.04	0.03782	4.64385618977472	BP
GO:0035617	stress granule disassembly	5	1	0.04	0.03782	4.64385618977472	BP
GO:1903361	protein localization to basolateral plasma membrane	5	1	0.04	0.03782	4.64385618977472	BP
GO:1903371	regulation of endoplasmic reticulum tubular network organization	5	1	0.04	0.03782	4.64385618977472	BP
GO:0033015	tetrapyrrole catabolic process	5	1	0.04	0.03782	4.64385618977472	BP
GO:0046504	glycerol ether biosynthetic process	5	1	0.04	0.03782	4.64385618977472	BP
GO:0070837	dehydroascorbic acid transport	5	1	0.04	0.03782	4.64385618977472	BP
GO:0097503	sialylation	5	1	0.04	0.03782	4.64385618977472	BP
GO:0032304	negative regulation of icosanoid secretion	5	1	0.04	0.03782	4.64385618977472	BP
GO:0106014	regulation of inflammatory response to wounding	5	1	0.04	0.03782	4.64385618977472	BP
GO:0009794	regulation of mitotic cell cycle, embryonic	5	1	0.04	0.03782	4.64385618977472	BP
GO:0060696	regulation of phospholipid catabolic process	5	1	0.04	0.03782	4.64385618977472	BP
GO:0071456	cellular response to hypoxia	96	3	0.74	0.03783	2.01936532486693	BP
GO:0014066	regulation of phosphatidylinositol 3-kinase signaling	96	3	0.74	0.03783	2.01936532486693	BP
GO:0050890	cognition	321	6	2.47	0.03787	1.2804514589112	BP
GO:0018212	peptidyl-tyrosine modification	321	6	2.47	0.03787	1.2804514589112	BP
GO:1903362	regulation of cellular protein catabolic process	240	5	1.84	0.03805	1.44222232860507	BP
GO:0045595	regulation of cell differentiation	1892	24	14.53	0.03806	0.72399970286304	BP
GO:0010951	negative regulation of endopeptidase activity	179	7	1.37	0.03872	2.3531790288718	BP
GO:2000008	regulation of protein localization to cell surface	41	2	0.31	0.03954	2.68965987938785	BP
GO:0045197	establishment or maintenance of epithelial cell apical/basal polarity	41	2	0.31	0.03954	2.68965987938785	BP
GO:0046164	alcohol catabolic process	41	2	0.31	0.03954	2.68965987938785	BP
GO:2000772	regulation of cellular senescence	41	2	0.31	0.03954	2.68965987938785	BP
GO:0071364	cellular response to epidermal growth factor stimulus	41	2	0.31	0.03954	2.68965987938785	BP
GO:0051281	positive regulation of release of sequestered calcium ion into cytosol	41	2	0.31	0.03954	2.68965987938785	BP
GO:0051259	protein complex oligomerization	617	13	4.74	0.03964	1.45555265901756	BP
GO:0070925	organelle assembly	784	11	6.02	0.03974	0.86966813165232	BP
GO:0006417	regulation of translation	328	7	2.52	0.03981	1.47393118833241	BP
GO:0071702	organic substance transport	2497	33	19.18	0.04011	0.782863304115047	BP
GO:0015031	protein transport	1741	22	13.37	0.04015	0.718504058318669	BP
GO:0051091	positive regulation of DNA-binding transcription factor activity	244	5	1.87	0.04038	1.41888982477445	BP
GO:0006641	triglyceride metabolic process	99	3	0.76	0.04086	1.9808911770523	BP
GO:0070661	leukocyte proliferation	328	6	2.52	0.04134	1.25153876699596	BP
GO:0045807	positive regulation of endocytosis	169	4	1.3	0.04156	1.62148837674627	BP
GO:0002699	positive regulation of immune effector process	246	5	1.89	0.04158	1.40354186044101	BP
GO:0050848	regulation of calcium-mediated signaling	100	3	0.77	0.04189	1.96203214980098	BP
GO:1904018	positive regulation of vasculature development	204	9	1.57	0.04212	2.51916044232541	BP
GO:0007004	telomere maintenance via telomerase	62	4	0.48	0.04221	3.05889368905357	BP
GO:0006278	RNA-dependent DNA biosynthetic process	62	4	0.48	0.04221	3.05889368905357	BP
GO:1901222	regulation of NIK/NF-kappaB signaling	101	3	0.78	0.04294	1.94341647163363	BP
GO:0008631	intrinsic apoptotic signaling pathway in response to oxidative stress	43	2	0.33	0.04312	2.59946207041627	BP
GO:0030890	positive regulation of B cell proliferation	43	2	0.33	0.04312	2.59946207041627	BP
GO:0006413	translational initiation	103	4	0.79	0.04332	2.34007544159762	BP
GO:0051046	regulation of secretion	909	14	6.98	0.04363	1.00412788562268	BP
GO:0022613	ribonucleoprotein complex biogenesis	420	7	3.23	0.04381	1.1158207571384	BP
GO:0006575	cellular modified amino acid metabolic process	172	4	1.32	0.04386	1.59946207041627	BP
GO:0046427	positive regulation of JAK-STAT cascade	102	3	0.78	0.04400	1.94341647163363	BP
GO:0031644	regulation of neurological system process	173	4	1.33	0.04464	1.58857375427353	BP
GO:0032881	regulation of polysaccharide metabolic process	44	2	0.34	0.04495	2.55639334852439	BP
GO:0050919	negative chemotaxis	44	2	0.34	0.04495	2.55639334852439	BP
GO:0098781	ncRNA transcription	44	2	0.34	0.04495	2.55639334852439	BP
GO:0070849	response to epidermal growth factor	44	2	0.34	0.04495	2.55639334852439	BP
GO:0070830	bicellular tight junction assembly	44	2	0.34	0.04495	2.55639334852439	BP
GO:0043255	regulation of carbohydrate biosynthetic process	103	3	0.79	0.04507	1.92503794231878	BP
GO:0048024	regulation of mRNA splicing, via spliceosome	103	3	0.79	0.04507	1.92503794231878	BP
GO:0052248	modulation of programmed cell death in other organism involved in symbiotic interaction	6	1	0.05	0.04522	4.32192809488736	BP
GO:0043305	negative regulation of mast cell degranulation	6	1	0.05	0.04522	4.32192809488736	BP
GO:2000015	regulation of determination of dorsal identity	6	1	0.05	0.04522	4.32192809488736	BP
GO:1905323	telomerase holoenzyme complex assembly	6	1	0.05	0.04522	4.32192809488736	BP
GO:0002248	connective tissue replacement involved in inflammatory response wound healing	6	1	0.05	0.04522	4.32192809488736	BP
GO:0042256	mature ribosome assembly	6	1	0.05	0.04522	4.32192809488736	BP
GO:0071500	cellular response to nitrosative stress	6	1	0.05	0.04522	4.32192809488736	BP
GO:0046949	fatty-acyl-CoA biosynthetic process	6	1	0.05	0.04522	4.32192809488736	BP
GO:0003105	negative regulation of glomerular filtration	6	1	0.05	0.04522	4.32192809488736	BP
GO:0032792	negative regulation of CREB transcription factor activity	6	1	0.05	0.04522	4.32192809488736	BP
GO:0061643	chemorepulsion of axon	6	1	0.05	0.04522	4.32192809488736	BP
GO:0032762	mast cell cytokine production	6	1	0.05	0.04522	4.32192809488736	BP
GO:0006004	fucose metabolic process	6	1	0.05	0.04522	4.32192809488736	BP
GO:1905165	regulation of lysosomal protein catabolic process	6	1	0.05	0.04522	4.32192809488736	BP
GO:0031585	regulation of inositol 1,4,5-trisphosphate-sensitive calcium-release channel activity	6	1	0.05	0.04522	4.32192809488736	BP
GO:1904751	positive regulation of protein localization to nucleolus	6	1	0.05	0.04522	4.32192809488736	BP
GO:0046037	GMP metabolic process	6	1	0.05	0.04522	4.32192809488736	BP
GO:1990049	retrograde neuronal dense core vesicle transport	6	1	0.05	0.04522	4.32192809488736	BP
GO:0097064	ncRNA export from nucleus	6	1	0.05	0.04522	4.32192809488736	BP
GO:1905203	regulation of connective tissue replacement	6	1	0.05	0.04522	4.32192809488736	BP
GO:2000491	positive regulation of hepatic stellate cell activation	6	1	0.05	0.04522	4.32192809488736	BP
GO:0060054	positive regulation of epithelial cell proliferation involved in wound healing	6	1	0.05	0.04522	4.32192809488736	BP
GO:0034242	negative regulation of syncytium formation by plasma membrane fusion	6	1	0.05	0.04522	4.32192809488736	BP
GO:0000056	ribosomal small subunit export from nucleus	6	1	0.05	0.04522	4.32192809488736	BP
GO:0090027	negative regulation of monocyte chemotaxis	6	1	0.05	0.04522	4.32192809488736	BP
GO:2000110	negative regulation of macrophage apoptotic process	6	1	0.05	0.04522	4.32192809488736	BP
GO:2000298	regulation of Rho-dependent protein serine/threonine kinase activity	6	1	0.05	0.04522	4.32192809488736	BP
GO:0038033	positive regulation of endothelial cell chemotaxis by VEGF-activated vascular endothelial growth factor receptor signaling pathway	6	1	0.05	0.04522	4.32192809488736	BP
GO:0061038	uterus morphogenesis	6	1	0.05	0.04522	4.32192809488736	BP
GO:0051013	microtubule severing	6	1	0.05	0.04522	4.32192809488736	BP
GO:0010046	response to mycotoxin	6	1	0.05	0.04522	4.32192809488736	BP
GO:0044531	modulation of programmed cell death in other organism	6	1	0.05	0.04522	4.32192809488736	BP
GO:0044532	modulation of apoptotic process in other organism	6	1	0.05	0.04522	4.32192809488736	BP
GO:2001268	negative regulation of cysteine-type endopeptidase activity involved in apoptotic signaling pathway	6	1	0.05	0.04522	4.32192809488736	BP
GO:0032962	positive regulation of inositol trisphosphate biosynthetic process	6	1	0.05	0.04522	4.32192809488736	BP
GO:1903026	negative regulation of RNA polymerase II regulatory region sequence-specific DNA binding	6	1	0.05	0.04522	4.32192809488736	BP
GO:0015747	urate transport	6	1	0.05	0.04522	4.32192809488736	BP
GO:0052040	modulation by symbiont of host programmed cell death	6	1	0.05	0.04522	4.32192809488736	BP
GO:0035860	glial cell-derived neurotrophic factor receptor signaling pathway	6	1	0.05	0.04522	4.32192809488736	BP
GO:0002023	reduction of food intake in response to dietary excess	6	1	0.05	0.04522	4.32192809488736	BP
GO:0030321	transepithelial chloride transport	6	1	0.05	0.04522	4.32192809488736	BP
GO:0034638	phosphatidylcholine catabolic process	6	1	0.05	0.04522	4.32192809488736	BP
GO:0071316	cellular response to nicotine	6	1	0.05	0.04522	4.32192809488736	BP
GO:0035509	negative regulation of myosin-light-chain-phosphatase activity	6	1	0.05	0.04522	4.32192809488736	BP
GO:2000672	negative regulation of motor neuron apoptotic process	6	1	0.05	0.04522	4.32192809488736	BP
GO:2000675	negative regulation of type B pancreatic cell apoptotic process	6	1	0.05	0.04522	4.32192809488736	BP
GO:0035655	interleukin-18-mediated signaling pathway	6	1	0.05	0.04522	4.32192809488736	BP
GO:0090261	positive regulation of inclusion body assembly	6	1	0.05	0.04522	4.32192809488736	BP
GO:1905049	negative regulation of metallopeptidase activity	6	1	0.05	0.04522	4.32192809488736	BP
GO:0010269	response to selenium ion	6	1	0.05	0.04522	4.32192809488736	BP
GO:0052433	modulation by organism of apoptotic process in other organism involved in symbiotic interaction	6	1	0.05	0.04522	4.32192809488736	BP
GO:0031133	regulation of axon diameter	6	1	0.05	0.04522	4.32192809488736	BP
GO:2000977	regulation of forebrain neuron differentiation	6	1	0.05	0.04522	4.32192809488736	BP
GO:0031293	membrane protein intracellular domain proteolysis	6	1	0.05	0.04522	4.32192809488736	BP
GO:0071865	regulation of apoptotic process in bone marrow	6	1	0.05	0.04522	4.32192809488736	BP
GO:0071866	negative regulation of apoptotic process in bone marrow	6	1	0.05	0.04522	4.32192809488736	BP
GO:0022417	protein maturation by protein folding	6	1	0.05	0.04522	4.32192809488736	BP
GO:0002694	regulation of leukocyte activation	514	8	3.95	0.04526	1.01814734671026	BP
GO:0043902	positive regulation of multi-organism process	174	4	1.34	0.04543	1.57776699931695	BP
GO:0051707	response to other organism	1003	13	7.7	0.04561	0.755581272333553	BP
GO:0050900	leukocyte migration	337	6	2.59	0.04609	1.21201040280933	BP
GO:0008625	extrinsic apoptotic signaling pathway via death domain receptors	74	7	0.57	0.04610	3.61832109766759	BP
GO:0043207	response to external biotic stimulus	1005	13	7.72	0.04621	0.751838870647736	BP
GO:0031589	cell-substrate adhesion	338	6	2.6	0.04664	1.20645087746743	BP
GO:0001916	positive regulation of T cell mediated cytotoxicity	45	2	0.35	0.04681	2.51457317282976	BP
GO:0120192	tight junction assembly	45	2	0.35	0.04681	2.51457317282976	BP
GO:0034330	cell junction organization	255	5	1.96	0.04723	1.35107444054688	BP
GO:0009408	response to heat	105	3	0.81	0.04726	1.88896868761126	BP
GO:0070887	cellular response to chemical stimulus	2972	54	22.83	0.04739	1.24202854771349	BP
GO:0015833	peptide transport	1791	23	13.76	0.04829	0.74115339112964	BP
GO:1904894	positive regulation of STAT cascade	106	3	0.81	0.04837	1.88896868761126	BP
GO:0046474	glycerophospholipid biosynthetic process	106	3	0.81	0.04837	1.88896868761126	BP
GO:0014812	muscle cell migration	106	3	0.81	0.04837	1.88896868761126	BP
GO:0032091	negative regulation of protein binding	106	3	0.81	0.04837	1.88896868761126	BP
GO:0014074	response to purine-containing compound	106	3	0.81	0.04837	1.88896868761126	BP
GO:0060548	negative regulation of cell death	1047	33	8.04	0.04852	2.03719861795425	BP
GO:0006006	glucose metabolic process	194	6	1.49	0.04853	2.00965017003372	BP
GO:0043303	mast cell degranulation	46	2	0.35	0.04869	2.51457317282976	BP
GO:0035036	sperm-egg recognition	46	2	0.35	0.04869	2.51457317282976	BP
GO:1903727	positive regulation of phospholipid metabolic process	46	2	0.35	0.04869	2.51457317282976	BP
GO:0032757	positive regulation of interleukin-8 production	46	2	0.35	0.04869	2.51457317282976	BP
GO:0019674	NAD metabolic process	46	2	0.35	0.04869	2.51457317282976	BP
GO:0072604	interleukin-6 secretion	46	2	0.35	0.04869	2.51457317282976	BP
GO:0031952	regulation of protein autophosphorylation	46	2	0.35	0.04869	2.51457317282976	BP
GO:0018198	peptidyl-cysteine modification	46	2	0.35	0.04869	2.51457317282976	BP
GO:1901565	organonitrogen compound catabolic process	1142	18	8.77	0.04947	1.0373481587723	BP
GO:0061136	regulation of proteasomal protein catabolic process	179	4	1.37	0.04948	1.5458241068142	BP
GO:0007043	cell-cell junction assembly	107	3	0.82	0.04949	1.8712666858778	BP
GO:0038061	NIK/NF-kappaB signaling	107	3	0.82	0.04949	1.8712666858778	BP
GO:0019637	organophosphate metabolic process	941	20	7.23	0.04963	1.46793244771097	BP
GO:0044270	cellular nitrogen compound catabolic process	455	10	3.49	0.05007	1.51870105845243	BP
GO:0045907	positive regulation of vasoconstriction	47	2	0.36	0.05061	2.47393118833241	BP
GO:0043300	regulation of leukocyte degranulation	47	2	0.36	0.05061	2.47393118833241	BP
GO:0002279	mast cell activation involved in immune response	47	2	0.36	0.05061	2.47393118833241	BP
GO:0048010	vascular endothelial growth factor receptor signaling pathway	47	2	0.36	0.05061	2.47393118833241	BP
GO:0047496	vesicle transport along microtubule	47	2	0.36	0.05061	2.47393118833241	BP
GO:0007520	myoblast fusion	47	2	0.36	0.05061	2.47393118833241	BP
GO:0002448	mast cell mediated immunity	47	2	0.36	0.05061	2.47393118833241	BP
GO:0009165	nucleotide biosynthetic process	277	7	2.13	0.05113	1.71650149160649	BP
GO:2000117	negative regulation of cysteine-type endopeptidase activity	87	5	0.67	0.05145	2.89969509420431	BP
GO:0050727	regulation of inflammatory response	347	6	2.67	0.05176	1.16812275880833	BP
GO:0001819	positive regulation of cytokine production	447	9	3.43	0.05191	1.39171642504422	BP
GO:0050730	regulation of peptidyl-tyrosine phosphorylation	262	5	2.01	0.05193	1.31473259348316	BP
GO:0002695	negative regulation of leukocyte activation	182	4	1.4	0.05201	1.51457317282976	BP
GO:0031401	positive regulation of protein modification process	1207	21	9.27	0.05238	1.17974808392795	BP
GO:0051972	regulation of telomerase activity	48	2	0.37	0.05255	2.43440282414578	BP
GO:0008089	anterograde axonal transport	48	2	0.37	0.05255	2.43440282414578	BP
GO:0090342	regulation of cell aging	48	2	0.37	0.05255	2.43440282414578	BP
GO:0033003	regulation of mast cell activation	48	2	0.37	0.05255	2.43440282414578	BP
GO:0060664	epithelial cell proliferation involved in salivary gland morphogenesis	7	1	0.05	0.05255	4.32192809488736	BP
GO:0071839	apoptotic process in bone marrow	7	1	0.05	0.05255	4.32192809488736	BP
GO:0050655	dermatan sulfate proteoglycan metabolic process	7	1	0.05	0.05255	4.32192809488736	BP
GO:0010511	regulation of phosphatidylinositol biosynthetic process	7	1	0.05	0.05255	4.32192809488736	BP
GO:1903894	regulation of IRE1-mediated unfolded protein response	7	1	0.05	0.05255	4.32192809488736	BP
GO:1903897	regulation of PERK-mediated unfolded protein response	7	1	0.05	0.05255	4.32192809488736	BP
GO:0150094	amyloid-beta clearance by cellular catabolic process	7	1	0.05	0.05255	4.32192809488736	BP
GO:0071676	negative regulation of mononuclear cell migration	7	1	0.05	0.05255	4.32192809488736	BP
GO:0019852	L-ascorbic acid metabolic process	7	1	0.05	0.05255	4.32192809488736	BP
GO:0061621	canonical glycolysis	7	1	0.05	0.05255	4.32192809488736	BP
GO:0036089	cleavage furrow formation	7	1	0.05	0.05255	4.32192809488736	BP
GO:0070995	NADPH oxidation	7	1	0.05	0.05255	4.32192809488736	BP
GO:0002578	negative regulation of antigen processing and presentation	7	1	0.05	0.05255	4.32192809488736	BP
GO:1904872	regulation of telomerase RNA localization to Cajal body	7	1	0.05	0.05255	4.32192809488736	BP
GO:1903608	protein localization to cytoplasmic stress granule	7	1	0.05	0.05255	4.32192809488736	BP
GO:0032510	endosome to lysosome transport via multivesicular body sorting pathway	7	1	0.05	0.05255	4.32192809488736	BP
GO:1902961	positive regulation of aspartic-type endopeptidase activity involved in amyloid precursor protein catabolic process	7	1	0.05	0.05255	4.32192809488736	BP
GO:0001955	blood vessel maturation	7	1	0.05	0.05255	4.32192809488736	BP
GO:0097384	cellular lipid biosynthetic process	7	1	0.05	0.05255	4.32192809488736	BP
GO:0014719	skeletal muscle satellite cell activation	7	1	0.05	0.05255	4.32192809488736	BP
GO:0038001	paracrine signaling	7	1	0.05	0.05255	4.32192809488736	BP
GO:0051045	negative regulation of membrane protein ectodomain proteolysis	7	1	0.05	0.05255	4.32192809488736	BP
GO:1903979	negative regulation of microglial cell activation	7	1	0.05	0.05255	4.32192809488736	BP
GO:0033629	negative regulation of cell adhesion mediated by integrin	7	1	0.05	0.05255	4.32192809488736	BP
GO:0006108	malate metabolic process	7	1	0.05	0.05255	4.32192809488736	BP
GO:0035795	negative regulation of mitochondrial membrane permeability	7	1	0.05	0.05255	4.32192809488736	BP
GO:0033600	negative regulation of mammary gland epithelial cell proliferation	7	1	0.05	0.05255	4.32192809488736	BP
GO:0019062	virion attachment to host cell	7	1	0.05	0.05255	4.32192809488736	BP
GO:0032960	regulation of inositol trisphosphate biosynthetic process	7	1	0.05	0.05255	4.32192809488736	BP
GO:0071351	cellular response to interleukin-18	7	1	0.05	0.05255	4.32192809488736	BP
GO:0006735	NADH regeneration	7	1	0.05	0.05255	4.32192809488736	BP
GO:0032071	regulation of endodeoxyribonuclease activity	7	1	0.05	0.05255	4.32192809488736	BP
GO:0072318	clathrin coat disassembly	7	1	0.05	0.05255	4.32192809488736	BP
GO:1905906	regulation of amyloid fibril formation	7	1	0.05	0.05255	4.32192809488736	BP
GO:0015677	copper ion import	7	1	0.05	0.05255	4.32192809488736	BP
GO:0009438	methylglyoxal metabolic process	7	1	0.05	0.05255	4.32192809488736	BP
GO:0048293	regulation of isotype switching to IgE isotypes	7	1	0.05	0.05255	4.32192809488736	BP
GO:0048289	isotype switching to IgE isotypes	7	1	0.05	0.05255	4.32192809488736	BP
GO:1904350	regulation of protein catabolic process in the vacuole	7	1	0.05	0.05255	4.32192809488736	BP
GO:0098880	maintenance of postsynaptic specialization structure	7	1	0.05	0.05255	4.32192809488736	BP
GO:0061718	glucose catabolic process to pyruvate	7	1	0.05	0.05255	4.32192809488736	BP
GO:0042100	B cell proliferation	110	3	0.84	0.05294	1.83650126771712	BP
GO:0042886	amide transport	1811	23	13.91	0.05306	0.725511441289498	BP
GO:0046700	heterocycle catabolic process	461	10	3.54	0.05310	1.49817873457909	BP
GO:0051270	regulation of cellular component movement	1024	26	7.87	0.05318	1.72407608240833	BP
GO:0046605	regulation of centrosome cycle	58	4	0.45	0.05335	3.15200309344505	BP
GO:0019079	viral genome replication	111	3	0.85	0.05412	1.81942775435818	BP
GO:0090100	positive regulation of transmembrane receptor protein serine/threonine kinase signaling pathway	111	3	0.85	0.05412	1.81942775435818	BP
GO:0045861	negative regulation of proteolysis	351	9	2.7	0.05416	1.73696559416621	BP
GO:0040017	positive regulation of locomotion	592	21	4.55	0.05419	2.20645087746743	BP
GO:0035088	establishment or maintenance of apical/basal cell polarity	49	2	0.38	0.05452	2.39592867633114	BP
GO:0043550	regulation of lipid kinase activity	49	2	0.38	0.05452	2.39592867633114	BP
GO:0001914	regulation of T cell mediated cytotoxicity	49	2	0.38	0.05452	2.39592867633114	BP
GO:0046834	lipid phosphorylation	49	2	0.38	0.05452	2.39592867633114	BP
GO:0061245	establishment or maintenance of bipolar cell polarity	49	2	0.38	0.05452	2.39592867633114	BP
GO:0032989	cellular component morphogenesis	1209	18	9.29	0.05454	0.954246404834384	BP
GO:1901293	nucleoside phosphate biosynthetic process	283	7	2.17	0.05528	1.68965987938785	BP
GO:0006939	smooth muscle contraction	112	3	0.86	0.05530	1.80255393579378	BP
GO:0071346	cellular response to interferon-gamma	112	3	0.86	0.05530	1.80255393579378	BP
GO:0007267	cell-cell signaling	1577	19	12.11	0.05590	0.649800553523981	BP
GO:0046328	regulation of JNK cascade	187	4	1.44	0.05637	1.47393118833241	BP
GO:0120193	tight junction organization	50	2	0.38	0.05651	2.39592867633114	BP
GO:0065003	protein-containing complex assembly	1715	23	13.17	0.05654	0.804378515575223	BP
GO:0016049	cell growth	504	13	3.87	0.05673	1.74810615177141	BP
GO:0016052	carbohydrate catabolic process	137	7	1.05	0.05675	2.73696559416621	BP
GO:0051094	positive regulation of developmental process	1536	22	11.8	0.05679	0.898716664162818	BP
GO:0006955	immune response	1354	16	10.4	0.05691	0.62148837674627	BP
GO:0070507	regulation of microtubule cytoskeleton organization	199	6	1.53	0.05699	1.97143084780323	BP
GO:0007519	skeletal muscle tissue development	188	4	1.44	0.05727	1.47393118833241	BP
GO:0007017	microtubule-based process	759	13	5.83	0.05758	1.15694383471532	BP
GO:0006790	sulfur compound metabolic process	270	5	2.07	0.05763	1.27229732716276	BP
GO:0060419	heart growth	114	3	0.88	0.05772	1.76938707185858	BP
GO:0043618	regulation of transcription from RNA polymerase II promoter in response to stress	51	2	0.39	0.05853	2.35845397091248	BP
GO:0033619	membrane protein proteolysis	51	2	0.39	0.05853	2.35845397091248	BP
GO:0050808	synapse organization	450	7	3.46	0.05918	1.0165828841956	BP
GO:0006754	ATP biosynthetic process	130	5	1	0.05969	2.32192809488736	BP
GO:0043320	natural killer cell degranulation	8	1	0.06	0.05983	4.05889368905357	BP
GO:1901642	nucleoside transmembrane transport	8	1	0.06	0.05983	4.05889368905357	BP
GO:0006930	substrate-dependent cell migration, cell extension	8	1	0.06	0.05983	4.05889368905357	BP
GO:0090685	RNA localization to nucleus	8	1	0.06	0.05983	4.05889368905357	BP
GO:0090670	RNA localization to Cajal body	8	1	0.06	0.05983	4.05889368905357	BP
GO:0090671	telomerase RNA localization to Cajal body	8	1	0.06	0.05983	4.05889368905357	BP
GO:0090672	telomerase RNA localization	8	1	0.06	0.05983	4.05889368905357	BP
GO:1903726	negative regulation of phospholipid metabolic process	8	1	0.06	0.05983	4.05889368905357	BP
GO:0010501	RNA secondary structure unwinding	8	1	0.06	0.05983	4.05889368905357	BP
GO:0051503	adenine nucleotide transport	8	1	0.06	0.05983	4.05889368905357	BP
GO:0044387	negative regulation of protein kinase activity by regulation of protein phosphorylation	8	1	0.06	0.05983	4.05889368905357	BP
GO:0036092	phosphatidylinositol-3-phosphate biosynthetic process	8	1	0.06	0.05983	4.05889368905357	BP
GO:0110095	cellular detoxification of aldehyde	8	1	0.06	0.05983	4.05889368905357	BP
GO:0007021	tubulin complex assembly	8	1	0.06	0.05983	4.05889368905357	BP
GO:1905247	positive regulation of aspartic-type peptidase activity	8	1	0.06	0.05983	4.05889368905357	BP
GO:1901029	negative regulation of mitochondrial outer membrane permeabilization involved in apoptotic signaling pathway	8	1	0.06	0.05983	4.05889368905357	BP
GO:0035425	autocrine signaling	8	1	0.06	0.05983	4.05889368905357	BP
GO:0000055	ribosomal large subunit export from nucleus	8	1	0.06	0.05983	4.05889368905357	BP
GO:0038089	positive regulation of cell migration by vascular endothelial growth factor signaling pathway	8	1	0.06	0.05983	4.05889368905357	BP
GO:0044829	positive regulation by host of viral genome replication	8	1	0.06	0.05983	4.05889368905357	BP
GO:0045743	positive regulation of fibroblast growth factor receptor signaling pathway	8	1	0.06	0.05983	4.05889368905357	BP
GO:0097151	positive regulation of inhibitory postsynaptic potential	8	1	0.06	0.05983	4.05889368905357	BP
GO:1900262	regulation of DNA-directed DNA polymerase activity	8	1	0.06	0.05983	4.05889368905357	BP
GO:1900264	positive regulation of DNA-directed DNA polymerase activity	8	1	0.06	0.05983	4.05889368905357	BP
GO:0044650	adhesion of symbiont to host cell	8	1	0.06	0.05983	4.05889368905357	BP
GO:0042908	xenobiotic transport	8	1	0.06	0.05983	4.05889368905357	BP
GO:0015868	purine ribonucleotide transport	8	1	0.06	0.05983	4.05889368905357	BP
GO:0097286	iron ion import	8	1	0.06	0.05983	4.05889368905357	BP
GO:0071493	cellular response to UV-B	8	1	0.06	0.05983	4.05889368905357	BP
GO:0035507	regulation of myosin-light-chain-phosphatase activity	8	1	0.06	0.05983	4.05889368905357	BP
GO:1902416	positive regulation of mRNA binding	8	1	0.06	0.05983	4.05889368905357	BP
GO:0072319	vesicle uncoating	8	1	0.06	0.05983	4.05889368905357	BP
GO:1905064	negative regulation of vascular smooth muscle cell differentiation	8	1	0.06	0.05983	4.05889368905357	BP
GO:0033007	negative regulation of mast cell activation involved in immune response	8	1	0.06	0.05983	4.05889368905357	BP
GO:0030214	hyaluronan catabolic process	8	1	0.06	0.05983	4.05889368905357	BP
GO:0010927	cellular component assembly involved in morphogenesis	116	3	0.89	0.06018	1.75308525952948	BP
GO:0051896	regulation of protein kinase B signaling	155	6	1.19	0.06042	2.33400092718794	BP
GO:0099518	vesicle cytoskeletal trafficking	52	2	0.4	0.06057	2.32192809488736	BP
GO:0035924	cellular response to vascular endothelial growth factor stimulus	52	2	0.4	0.06057	2.32192809488736	BP
GO:0050790	regulation of catalytic activity	1804	34	13.86	0.06058	1.29460748888785	BP
GO:0019439	aromatic compound catabolic process	475	10	3.65	0.06062	1.45403163089471	BP
GO:0009166	nucleotide catabolic process	131	5	1.01	0.06091	2.30757280191029	BP
GO:0002443	leukocyte mediated immunity	362	6	2.78	0.06102	1.10987761777237	BP
GO:0042254	ribosome biogenesis	275	5	2.11	0.06136	1.2446850959549	BP
GO:0051701	interaction with host	117	3	0.9	0.06143	1.73696559416621	BP
GO:0031669	cellular response to nutrient levels	193	4	1.48	0.06186	1.43440282414577	BP
GO:0060249	anatomical structure homeostasis	387	8	2.97	0.06212	1.42953706897396	BP
GO:1900024	regulation of substrate adhesion-dependent cell spreading	53	2	0.41	0.06263	2.28630418515664	BP
GO:0002548	monocyte chemotaxis	53	2	0.41	0.06263	2.28630418515664	BP
GO:0061077	chaperone-mediated protein folding	53	2	0.41	0.06263	2.28630418515664	BP
GO:0045214	sarcomere organization	53	2	0.41	0.06263	2.28630418515664	BP
GO:0043666	regulation of phosphoprotein phosphatase activity	53	2	0.41	0.06263	2.28630418515664	BP
GO:0043392	negative regulation of DNA binding	53	2	0.41	0.06263	2.28630418515664	BP
GO:0045933	positive regulation of muscle contraction	53	2	0.41	0.06263	2.28630418515664	BP
GO:0050731	positive regulation of peptidyl-tyrosine phosphorylation	194	4	1.49	0.06280	1.42468766931256	BP
GO:0008284	positive regulation of cell proliferation	967	19	7.43	0.06308	1.35456530267971	BP
GO:0045321	leukocyte activation	850	11	6.53	0.06362	0.752348626865591	BP
GO:0097191	extrinsic apoptotic signaling pathway	229	9	1.76	0.06369	2.35434957257974	BP
GO:0051093	negative regulation of developmental process	1059	19	8.13	0.06396	1.22467216114328	BP
GO:0002062	chondrocyte differentiation	119	3	0.91	0.06396	1.72102405029718	BP
GO:0090277	positive regulation of peptide hormone secretion	119	3	0.91	0.06396	1.72102405029718	BP
GO:0046620	regulation of organ growth	119	3	0.91	0.06396	1.72102405029718	BP
GO:0017144	drug metabolic process	711	14	5.46	0.06425	1.35845397091248	BP
GO:0070482	response to oxygen levels	279	5	2.14	0.06444	1.22431729826094	BP
GO:0009725	response to hormone	698	12	5.36	0.06450	1.16272950003811	BP
GO:0046902	regulation of mitochondrial membrane permeability	54	2	0.41	0.06473	2.28630418515664	BP
GO:0043297	apical junction assembly	54	2	0.41	0.06473	2.28630418515664	BP
GO:0030199	collagen fibril organization	54	2	0.41	0.06473	2.28630418515664	BP
GO:0002449	lymphocyte mediated immunity	280	5	2.15	0.06523	1.21759143507263	BP
GO:0060538	skeletal muscle organ development	197	4	1.51	0.06567	1.40545145044965	BP
GO:0060070	canonical Wnt signaling pathway	281	5	2.16	0.06602	1.21089678249862	BP
GO:0031400	negative regulation of protein modification process	563	12	4.32	0.06612	1.47393118833241	BP
GO:0044262	cellular carbohydrate metabolic process	284	6	2.18	0.06620	1.46063436571895	BP
GO:0046685	response to arsenic-containing substance	24	3	0.18	0.06629	4.05889368905357	BP
GO:0042542	response to hydrogen peroxide	121	3	0.93	0.06654	1.68965987938785	BP
GO:0090090	negative regulation of canonical Wnt signaling pathway	121	3	0.93	0.06654	1.68965987938785	BP
GO:0036294	cellular response to decreased oxygen levels	121	3	0.93	0.06654	1.68965987938785	BP
GO:0043903	regulation of symbiosis, encompassing mutualism through parasitism	198	4	1.52	0.06665	1.39592867633114	BP
GO:0042531	positive regulation of tyrosine phosphorylation of STAT protein	55	2	0.42	0.06684	2.25153876699596	BP
GO:0046676	negative regulation of insulin secretion	55	2	0.42	0.06684	2.25153876699596	BP
GO:0051493	regulation of cytoskeleton organization	536	11	4.12	0.06699	1.4167872812288	BP
GO:0072594	establishment of protein localization to organelle	371	6	2.85	0.06702	1.07400058144378	BP
GO:0019249	lactate biosynthetic process	9	1	0.07	0.06706	3.83650126771712	BP
GO:1905383	protein localization to presynapse	9	1	0.07	0.06706	3.83650126771712	BP
GO:0045023	G0 to G1 transition	9	1	0.07	0.06706	3.83650126771712	BP
GO:0001826	inner cell mass cell differentiation	9	1	0.07	0.06706	3.83650126771712	BP
GO:0090647	modulation of age-related behavioral decline	9	1	0.07	0.06706	3.83650126771712	BP
GO:0034384	high-density lipoprotein particle clearance	9	1	0.07	0.06706	3.83650126771712	BP
GO:0099519	dense core granule cytoskeletal transport	9	1	0.07	0.06706	3.83650126771712	BP
GO:0061635	regulation of protein complex stability	9	1	0.07	0.06706	3.83650126771712	BP
GO:0002887	negative regulation of myeloid leukocyte mediated immunity	9	1	0.07	0.06706	3.83650126771712	BP
GO:1905146	lysosomal protein catabolic process	9	1	0.07	0.06706	3.83650126771712	BP
GO:1903589	positive regulation of blood vessel endothelial cell proliferation involved in sprouting angiogenesis	9	1	0.07	0.06706	3.83650126771712	BP
GO:1904749	regulation of protein localization to nucleolus	9	1	0.07	0.06706	3.83650126771712	BP
GO:0099641	anterograde axonal protein transport	9	1	0.07	0.06706	3.83650126771712	BP
GO:0033234	negative regulation of protein sumoylation	9	1	0.07	0.06706	3.83650126771712	BP
GO:0110096	cellular response to aldehyde	9	1	0.07	0.06706	3.83650126771712	BP
GO:0032836	glomerular basement membrane development	9	1	0.07	0.06706	3.83650126771712	BP
GO:1905216	positive regulation of RNA binding	9	1	0.07	0.06706	3.83650126771712	BP
GO:1903659	regulation of complement-dependent cytotoxicity	9	1	0.07	0.06706	3.83650126771712	BP
GO:1902965	regulation of protein localization to early endosome	9	1	0.07	0.06706	3.83650126771712	BP
GO:1902966	positive regulation of protein localization to early endosome	9	1	0.07	0.06706	3.83650126771712	BP
GO:2000192	negative regulation of fatty acid transport	9	1	0.07	0.06706	3.83650126771712	BP
GO:0002604	regulation of dendritic cell antigen processing and presentation	9	1	0.07	0.06706	3.83650126771712	BP
GO:1902959	regulation of aspartic-type endopeptidase activity involved in amyloid precursor protein catabolic process	9	1	0.07	0.06706	3.83650126771712	BP
GO:0045199	maintenance of epithelial cell apical/basal polarity	9	1	0.07	0.06706	3.83650126771712	BP
GO:0034756	regulation of iron ion transport	9	1	0.07	0.06706	3.83650126771712	BP
GO:0097340	inhibition of cysteine-type endopeptidase activity	9	1	0.07	0.06706	3.83650126771712	BP
GO:0097341	zymogen inhibition	9	1	0.07	0.06706	3.83650126771712	BP
GO:0006183	GTP biosynthetic process	9	1	0.07	0.06706	3.83650126771712	BP
GO:0007343	egg activation	9	1	0.07	0.06706	3.83650126771712	BP
GO:0070316	regulation of G0 to G1 transition	9	1	0.07	0.06706	3.83650126771712	BP
GO:0060312	regulation of blood vessel remodeling	9	1	0.07	0.06706	3.83650126771712	BP
GO:1900122	positive regulation of receptor binding	9	1	0.07	0.06706	3.83650126771712	BP
GO:1900125	regulation of hyaluronan biosynthetic process	9	1	0.07	0.06706	3.83650126771712	BP
GO:0008354	germ cell migration	9	1	0.07	0.06706	3.83650126771712	BP
GO:0071394	cellular response to testosterone stimulus	9	1	0.07	0.06706	3.83650126771712	BP
GO:0015865	purine nucleotide transport	9	1	0.07	0.06706	3.83650126771712	BP
GO:0015858	nucleoside transport	9	1	0.07	0.06706	3.83650126771712	BP
GO:0015886	heme transport	9	1	0.07	0.06706	3.83650126771712	BP
GO:0032070	regulation of deoxyribonuclease activity	9	1	0.07	0.06706	3.83650126771712	BP
GO:0060136	embryonic process involved in female pregnancy	9	1	0.07	0.06706	3.83650126771712	BP
GO:0071481	cellular response to X-ray	9	1	0.07	0.06706	3.83650126771712	BP
GO:2000671	regulation of motor neuron apoptotic process	9	1	0.07	0.06706	3.83650126771712	BP
GO:0030223	neutrophil differentiation	9	1	0.07	0.06706	3.83650126771712	BP
GO:0098828	modulation of inhibitory postsynaptic potential	9	1	0.07	0.06706	3.83650126771712	BP
GO:0010898	positive regulation of triglyceride catabolic process	9	1	0.07	0.06706	3.83650126771712	BP
GO:0051336	regulation of hydrolase activity	984	18	7.56	0.06730	1.25153876699596	BP
GO:0009057	macromolecule catabolic process	1211	20	9.3	0.06751	1.10469737866669	BP
GO:0044242	cellular lipid catabolic process	199	4	1.53	0.06762	1.38646834708207	BP
GO:0006887	exocytosis	372	6	2.86	0.06771	1.06894735371749	BP
GO:0010720	positive regulation of cell development	658	9	5.05	0.06773	0.83364161357788	BP
GO:0060996	dendritic spine development	122	3	0.94	0.06785	1.67422983881824	BP
GO:0043500	muscle adaptation	122	3	0.94	0.06785	1.67422983881824	BP
GO:0006639	acylglycerol metabolic process	122	3	0.94	0.06785	1.67422983881824	BP
GO:0014902	myotube differentiation	122	3	0.94	0.06785	1.67422983881824	BP
GO:0043085	positive regulation of catalytic activity	1047	19	8.04	0.06809	1.24073201203938	BP
GO:0051234	establishment of localization	4388	54	33.7	0.06825	0.680210815868972	BP
GO:0001817	regulation of cytokine production	678	12	5.21	0.06845	1.20367912821737	BP
GO:0002685	regulation of leukocyte migration	200	4	1.54	0.06861	1.37706964907982	BP
GO:0010823	negative regulation of mitochondrion organization	56	2	0.43	0.06898	2.21759143507263	BP
GO:0043620	regulation of DNA-templated transcription in response to stress	56	2	0.43	0.06898	2.21759143507263	BP
GO:0006879	cellular iron ion homeostasis	56	2	0.43	0.06898	2.21759143507263	BP
GO:0051153	regulation of striated muscle cell differentiation	123	3	0.94	0.06917	1.67422983881824	BP
GO:0032434	regulation of proteasomal ubiquitin-dependent protein catabolic process	123	3	0.94	0.06917	1.67422983881824	BP
GO:0050768	negative regulation of neurogenesis	336	8	2.58	0.06935	1.63262893435147	BP
GO:0009416	response to light stimulus	288	6	2.21	0.06940	1.44091613110445	BP
GO:0007254	JNK cascade	201	4	1.54	0.06961	1.37706964907982	BP
GO:0090559	regulation of membrane permeability	66	4	0.51	0.06964	2.97143084780323	BP
GO:0010833	telomere maintenance via telomere lengthening	76	4	0.58	0.06970	2.78587519464715	BP
GO:0051649	establishment of localization in cell	1897	25	14.57	0.06973	0.778927217484937	BP
GO:0022604	regulation of cell morphogenesis	523	10	4.02	0.07044	1.31473259348316	BP
GO:0006638	neutral lipid metabolic process	124	3	0.95	0.07051	1.65896308216493	BP
GO:1901616	organic hydroxy compound catabolic process	57	2	0.44	0.07113	2.18442457113743	BP
GO:0050994	regulation of lipid catabolic process	57	2	0.44	0.07113	2.18442457113743	BP
GO:0046128	purine ribonucleoside metabolic process	57	2	0.44	0.07113	2.18442457113743	BP
GO:0048260	positive regulation of receptor-mediated endocytosis	57	2	0.44	0.07113	2.18442457113743	BP
GO:0002437	inflammatory response to antigenic stimulus	57	2	0.44	0.07113	2.18442457113743	BP
GO:0007160	cell-matrix adhesion	203	4	1.56	0.07162	1.35845397091248	BP
GO:0007611	learning or memory	288	5	2.21	0.07170	1.17788172527066	BP
GO:0043588	skin development	289	5	2.22	0.07253	1.17136841831198	BP
GO:0104004	cellular response to environmental stimulus	292	6	2.24	0.07268	1.42146376843828	BP
GO:0071214	cellular response to abiotic stimulus	292	6	2.24	0.07268	1.42146376843828	BP
GO:0040007	growth	1080	21	8.3	0.07298	1.3392060863192	BP
GO:0006914	autophagy	383	7	2.94	0.07307	1.25153876699596	BP
GO:0061919	process utilizing autophagic mechanism	383	7	2.94	0.07307	1.25153876699596	BP
GO:0098930	axonal transport	58	2	0.45	0.07331	2.15200309344505	BP
GO:0002011	morphogenesis of an epithelial sheet	58	2	0.45	0.07331	2.15200309344505	BP
GO:0043954	cellular component maintenance	58	2	0.45	0.07331	2.15200309344505	BP
GO:0055094	response to lipoprotein particle	25	3	0.19	0.07338	3.9808911770523	BP
GO:0010942	positive regulation of cell death	695	19	5.34	0.07342	1.83108777153076	BP
GO:0051298	centrosome duplication	68	4	0.52	0.07394	2.94341647163363	BP
GO:0097435	supramolecular fiber organization	679	16	5.22	0.07407	1.61595019320484	BP
GO:0006936	muscle contraction	291	5	2.24	0.07421	1.15842936260448	BP
GO:0070673	response to interleukin-18	10	1	0.08	0.07423	3.64385618977472	BP
GO:0072203	cell proliferation involved in metanephros development	10	1	0.08	0.07423	3.64385618977472	BP
GO:0035090	maintenance of apical/basal cell polarity	10	1	0.08	0.07423	3.64385618977472	BP
GO:0043301	negative regulation of leukocyte degranulation	10	1	0.08	0.07423	3.64385618977472	BP
GO:0021707	cerebellar granule cell differentiation	10	1	0.08	0.07423	3.64385618977472	BP
GO:0032253	dense core granule localization	10	1	0.08	0.07423	3.64385618977472	BP
GO:0006054	N-acetylneuraminate metabolic process	10	1	0.08	0.07423	3.64385618977472	BP
GO:0048671	negative regulation of collateral sprouting	10	1	0.08	0.07423	3.64385618977472	BP
GO:0099541	trans-synaptic signaling by lipid	10	1	0.08	0.07423	3.64385618977472	BP
GO:0099542	trans-synaptic signaling by endocannabinoid	10	1	0.08	0.07423	3.64385618977472	BP
GO:0061620	glycolytic process through glucose-6-phosphate	10	1	0.08	0.07423	3.64385618977472	BP
GO:0006000	fructose metabolic process	10	1	0.08	0.07423	3.64385618977472	BP
GO:0009650	UV protection	10	1	0.08	0.07423	3.64385618977472	BP
GO:1901950	dense core granule transport	10	1	0.08	0.07423	3.64385618977472	BP
GO:0140052	cellular response to oxidised low-density lipoprotein particle stimulus	10	1	0.08	0.07423	3.64385618977472	BP
GO:1904851	positive regulation of establishment of protein localization to telomere	10	1	0.08	0.07423	3.64385618977472	BP
GO:2000347	positive regulation of hepatocyte proliferation	10	1	0.08	0.07423	3.64385618977472	BP
GO:0021684	cerebellar granular layer formation	10	1	0.08	0.07423	3.64385618977472	BP
GO:1905245	regulation of aspartic-type peptidase activity	10	1	0.08	0.07423	3.64385618977472	BP
GO:0035336	long-chain fatty-acyl-CoA metabolic process	10	1	0.08	0.07423	3.64385618977472	BP
GO:0006488	dolichol-linked oligosaccharide biosynthetic process	10	1	0.08	0.07423	3.64385618977472	BP
GO:2000109	regulation of macrophage apoptotic process	10	1	0.08	0.07423	3.64385618977472	BP
GO:0036499	PERK-mediated unfolded protein response	10	1	0.08	0.07423	3.64385618977472	BP
GO:0046485	ether lipid metabolic process	10	1	0.08	0.07423	3.64385618977472	BP
GO:0018026	peptidyl-lysine monomethylation	10	1	0.08	0.07423	3.64385618977472	BP
GO:1902018	negative regulation of cilium assembly	10	1	0.08	0.07423	3.64385618977472	BP
GO:2000774	positive regulation of cellular senescence	10	1	0.08	0.07423	3.64385618977472	BP
GO:0045762	positive regulation of adenylate cyclase activity	10	1	0.08	0.07423	3.64385618977472	BP
GO:1900103	positive regulation of endoplasmic reticulum unfolded protein response	10	1	0.08	0.07423	3.64385618977472	BP
GO:0032927	positive regulation of activin receptor signaling pathway	10	1	0.08	0.07423	3.64385618977472	BP
GO:0000478	endonucleolytic cleavage involved in rRNA processing	10	1	0.08	0.07423	3.64385618977472	BP
GO:0000479	endonucleolytic cleavage of tricistronic rRNA transcript (SSU-rRNA, 5.8S rRNA, LSU-rRNA)	10	1	0.08	0.07423	3.64385618977472	BP
GO:0032000	positive regulation of fatty acid beta-oxidation	10	1	0.08	0.07423	3.64385618977472	BP
GO:1902415	regulation of mRNA binding	10	1	0.08	0.07423	3.64385618977472	BP
GO:0046512	sphingosine biosynthetic process	10	1	0.08	0.07423	3.64385618977472	BP
GO:1990504	dense core granule exocytosis	10	1	0.08	0.07423	3.64385618977472	BP
GO:1901838	positive regulation of transcription of nucleolar large rRNA by RNA polymerase I	10	1	0.08	0.07423	3.64385618977472	BP
GO:0071888	macrophage apoptotic process	10	1	0.08	0.07423	3.64385618977472	BP
GO:0030163	protein catabolic process	891	15	6.84	0.07428	1.13289427049735	BP
GO:0034329	cell junction assembly	206	4	1.58	0.07469	1.34007544159762	BP
GO:1902115	regulation of organelle assembly	206	4	1.58	0.07469	1.34007544159762	BP
GO:1901292	nucleoside phosphate catabolic process	142	5	1.09	0.07520	2.19759995988516	BP
GO:0045787	positive regulation of cell cycle	349	10	2.68	0.07522	1.89969509420431	BP
GO:0042267	natural killer cell mediated cytotoxicity	59	2	0.45	0.07552	2.15200309344505	BP
GO:0010524	positive regulation of calcium ion transport into cytosol	59	2	0.45	0.07552	2.15200309344505	BP
GO:0002886	regulation of myeloid leukocyte mediated immunity	59	2	0.45	0.07552	2.15200309344505	BP
GO:1903078	positive regulation of protein localization to plasma membrane	59	2	0.45	0.07552	2.15200309344505	BP
GO:2001238	positive regulation of extrinsic apoptotic signaling pathway	59	2	0.45	0.07552	2.15200309344505	BP
GO:0051148	negative regulation of muscle cell differentiation	59	2	0.45	0.07552	2.15200309344505	BP
GO:0044087	regulation of cellular component biogenesis	946	14	7.27	0.07579	0.945399557912735	BP
GO:0051092	positive regulation of NF-kappaB transcription factor activity	128	3	0.98	0.07595	1.61410884638067	BP
GO:1901615	organic hydroxy compound metabolic process	478	7	3.67	0.07620	0.931574858989116	BP
GO:0071559	response to transforming growth factor beta	208	4	1.6	0.07677	1.32192809488736	BP
GO:0046488	phosphatidylinositol metabolic process	129	3	0.99	0.07734	1.59946207041627	BP
GO:0051101	regulation of DNA binding	129	3	0.99	0.07734	1.59946207041627	BP
GO:0042255	ribosome assembly	60	2	0.46	0.07774	2.12029423371771	BP
GO:2000134	negative regulation of G1/S transition of mitotic cell cycle	60	2	0.46	0.07774	2.12029423371771	BP
GO:1902017	regulation of cilium assembly	60	2	0.46	0.07774	2.12029423371771	BP
GO:0071156	regulation of cell cycle arrest	60	2	0.46	0.07774	2.12029423371771	BP
GO:0045732	positive regulation of protein catabolic process	209	4	1.61	0.07782	1.31293931166011	BP
GO:1903050	regulation of proteolysis involved in cellular protein catabolic process	209	4	1.61	0.07782	1.31293931166011	BP
GO:0045597	positive regulation of cell differentiation	1093	13	8.4	0.07831	0.630050390249694	BP
GO:1901135	carbohydrate derivative metabolic process	991	19	7.61	0.07834	1.32003105971476	BP
GO:0044265	cellular macromolecule catabolic process	1006	16	7.73	0.07868	1.04953158584988	BP
GO:1901361	organic cyclic compound catabolic process	505	10	3.88	0.07885	1.36587144247496	BP
GO:0009913	epidermal cell differentiation	213	5	1.64	0.07961	1.608232280044	BP
GO:0009314	response to radiation	392	7	3.01	0.07968	1.21759143507263	BP
GO:0002228	natural killer cell mediated immunity	61	2	0.47	0.07998	2.08926733809709	BP
GO:0042278	purine nucleoside metabolic process	61	2	0.47	0.07998	2.08926733809709	BP
GO:0022618	ribonucleoprotein complex assembly	212	4	1.63	0.08103	1.29512803554365	BP
GO:0048845	venous blood vessel morphogenesis	11	1	0.08	0.08134	3.64385618977472	BP
GO:1901678	iron coordination entity transport	11	1	0.08	0.08134	3.64385618977472	BP
GO:1905459	regulation of vascular associated smooth muscle cell apoptotic process	11	1	0.08	0.08134	3.64385618977472	BP
GO:0099558	maintenance of synapse structure	11	1	0.08	0.08134	3.64385618977472	BP
GO:0150079	negative regulation of neuroinflammatory response	11	1	0.08	0.08134	3.64385618977472	BP
GO:0006002	fructose 6-phosphate metabolic process	11	1	0.08	0.08134	3.64385618977472	BP
GO:1905288	vascular associated smooth muscle cell apoptotic process	11	1	0.08	0.08134	3.64385618977472	BP
GO:0007039	protein catabolic process in the vacuole	11	1	0.08	0.08134	3.64385618977472	BP
GO:0090037	positive regulation of protein kinase C signaling	11	1	0.08	0.08134	3.64385618977472	BP
GO:0038063	collagen-activated tyrosine kinase receptor signaling pathway	11	1	0.08	0.08134	3.64385618977472	BP
GO:0043589	skin morphogenesis	11	1	0.08	0.08134	3.64385618977472	BP
GO:0046415	urate metabolic process	11	1	0.08	0.08134	3.64385618977472	BP
GO:2000232	regulation of rRNA processing	11	1	0.08	0.08134	3.64385618977472	BP
GO:1990440	positive regulation of transcription from RNA polymerase II promoter in response to endoplasmic reticulum stress	11	1	0.08	0.08134	3.64385618977472	BP
GO:0043619	regulation of transcription from RNA polymerase II promoter in response to oxidative stress	11	1	0.08	0.08134	3.64385618977472	BP
GO:0014889	muscle atrophy	11	1	0.08	0.08134	3.64385618977472	BP
GO:0097421	liver regeneration	11	1	0.08	0.08134	3.64385618977472	BP
GO:0070493	thrombin-activated receptor signaling pathway	11	1	0.08	0.08134	3.64385618977472	BP
GO:0048312	intracellular distribution of mitochondria	11	1	0.08	0.08134	3.64385618977472	BP
GO:0097278	complement-dependent cytotoxicity	11	1	0.08	0.08134	3.64385618977472	BP
GO:0006880	intracellular sequestering of iron ion	11	1	0.08	0.08134	3.64385618977472	BP
GO:0071415	cellular response to purine-containing compound	11	1	0.08	0.08134	3.64385618977472	BP
GO:0070278	extracellular matrix constituent secretion	11	1	0.08	0.08134	3.64385618977472	BP
GO:0070203	regulation of establishment of protein localization to telomere	11	1	0.08	0.08134	3.64385618977472	BP
GO:0046520	sphingoid biosynthetic process	11	1	0.08	0.08134	3.64385618977472	BP
GO:0048262	determination of dorsal/ventral asymmetry	11	1	0.08	0.08134	3.64385618977472	BP
GO:0048263	determination of dorsal identity	11	1	0.08	0.08134	3.64385618977472	BP
GO:0061299	retina vasculature morphogenesis in camera-type eye	11	1	0.08	0.08134	3.64385618977472	BP
GO:0002468	dendritic cell antigen processing and presentation	11	1	0.08	0.08134	3.64385618977472	BP
GO:0071732	cellular response to nitric oxide	11	1	0.08	0.08134	3.64385618977472	BP
GO:0051186	cofactor metabolic process	497	16	3.82	0.08153	2.06642736173898	BP
GO:0043161	proteasome-mediated ubiquitin-dependent protein catabolic process	391	6	3	0.08155	1	BP
GO:0002708	positive regulation of lymphocyte mediated immunity	132	3	1.01	0.08157	1.57060720774409	BP
GO:0002824	positive regulation of adaptive immune response based on somatic recombination of immune receptors built from immunoglobulin superfamily domains	132	3	1.01	0.08157	1.57060720774409	BP
GO:0045087	innate immune response	684	9	5.25	0.08167	0.777607578663552	BP
GO:0008637	apoptotic mitochondrial changes	111	5	0.85	0.08215	2.55639334852439	BP
GO:0050708	regulation of protein secretion	491	8	3.77	0.08217	1.08543547650606	BP
GO:0002440	production of molecular mediator of immune response	214	4	1.64	0.08320	1.28630418515664	BP
GO:0050714	positive regulation of protein secretion	302	5	2.32	0.08383	1.10780328953452	BP
GO:0034341	response to interferon-gamma	134	3	1.03	0.08445	1.54231816331266	BP
GO:0051928	positive regulation of calcium ion transport	134	3	1.03	0.08445	1.54231816331266	BP
GO:0010830	regulation of myotube differentiation	63	2	0.48	0.08453	2.05889368905357	BP
GO:0032677	regulation of interleukin-8 production	63	2	0.48	0.08453	2.05889368905357	BP
GO:0030330	DNA damage response, signal transduction by p53 class mediator	63	2	0.48	0.08453	2.05889368905357	BP
GO:0046579	positive regulation of Ras protein signal transduction	63	2	0.48	0.08453	2.05889368905357	BP
GO:0002682	regulation of immune system process	1325	15	10.18	0.08518	0.559224939307548	BP
GO:0010660	regulation of muscle cell apoptotic process	98	6	0.75	0.08561	3	BP
GO:0032946	positive regulation of mononuclear cell proliferation	135	3	1.04	0.08591	1.52837897235479	BP
GO:0071453	cellular response to oxygen levels	135	3	1.04	0.08591	1.52837897235479	BP
GO:1903364	positive regulation of cellular protein catabolic process	135	3	1.04	0.08591	1.52837897235479	BP
GO:0034655	nucleobase-containing compound catabolic process	418	9	3.21	0.08592	1.48735170409473	BP
GO:0046651	lymphocyte proliferation	305	5	2.34	0.08657	1.09541956507868	BP
GO:0051338	regulation of transferase activity	831	19	6.38	0.08661	1.57437108945344	BP
GO:1902807	negative regulation of cell cycle G1/S phase transition	64	2	0.49	0.08683	2.02914634565952	BP
GO:0010676	positive regulation of cellular carbohydrate metabolic process	64	2	0.49	0.08683	2.02914634565952	BP
GO:0009988	cell-cell recognition	64	2	0.49	0.08683	2.02914634565952	BP
GO:0090398	cellular senescence	64	2	0.49	0.08683	2.02914634565952	BP
GO:1901264	carbohydrate derivative transport	64	2	0.49	0.08683	2.02914634565952	BP
GO:0043484	regulation of RNA splicing	136	3	1.04	0.08737	1.52837897235479	BP
GO:0071402	cellular response to lipoprotein particle stimulus	27	3	0.21	0.08740	3.83650126771712	BP
GO:0010826	negative regulation of centrosome duplication	12	1	0.09	0.08840	3.47393118833241	BP
GO:0039702	viral budding via host ESCRT complex	12	1	0.09	0.08840	3.47393118833241	BP
GO:0034392	negative regulation of smooth muscle cell apoptotic process	12	1	0.09	0.08840	3.47393118833241	BP
GO:0006020	inositol metabolic process	12	1	0.09	0.08840	3.47393118833241	BP
GO:0097049	motor neuron apoptotic process	12	1	0.09	0.08840	3.47393118833241	BP
GO:0021683	cerebellar granular layer morphogenesis	12	1	0.09	0.08840	3.47393118833241	BP
GO:1905214	regulation of RNA binding	12	1	0.09	0.08840	3.47393118833241	BP
GO:0035376	sterol import	12	1	0.09	0.08840	3.47393118833241	BP
GO:0070092	regulation of glucagon secretion	12	1	0.09	0.08840	3.47393118833241	BP
GO:0033750	ribosome localization	12	1	0.09	0.08840	3.47393118833241	BP
GO:1901070	guanosine-containing compound biosynthetic process	12	1	0.09	0.08840	3.47393118833241	BP
GO:0035457	cellular response to interferon-alpha	12	1	0.09	0.08840	3.47393118833241	BP
GO:0000054	ribosomal subunit export from nucleus	12	1	0.09	0.08840	3.47393118833241	BP
GO:1902946	protein localization to early endosome	12	1	0.09	0.08840	3.47393118833241	BP
GO:0006490	oligosaccharide-lipid intermediate biosynthetic process	12	1	0.09	0.08840	3.47393118833241	BP
GO:0045217	cell-cell junction maintenance	12	1	0.09	0.08840	3.47393118833241	BP
GO:1905668	positive regulation of protein localization to endosome	12	1	0.09	0.08840	3.47393118833241	BP
GO:0014842	regulation of skeletal muscle satellite cell proliferation	12	1	0.09	0.08840	3.47393118833241	BP
GO:0090343	positive regulation of cell aging	12	1	0.09	0.08840	3.47393118833241	BP
GO:0006750	glutathione biosynthetic process	12	1	0.09	0.08840	3.47393118833241	BP
GO:1900272	negative regulation of long-term synaptic potentiation	12	1	0.09	0.08840	3.47393118833241	BP
GO:2000674	regulation of type B pancreatic cell apoptotic process	12	1	0.09	0.08840	3.47393118833241	BP
GO:0070202	regulation of establishment of protein localization to chromosome	12	1	0.09	0.08840	3.47393118833241	BP
GO:0038166	angiotensin-activated signaling pathway	12	1	0.09	0.08840	3.47393118833241	BP
GO:0006662	glycerol ether metabolic process	12	1	0.09	0.08840	3.47393118833241	BP
GO:0033004	negative regulation of mast cell activation	12	1	0.09	0.08840	3.47393118833241	BP
GO:0019471	4-hydroxyproline metabolic process	12	1	0.09	0.08840	3.47393118833241	BP
GO:0097577	sequestering of iron ion	12	1	0.09	0.08840	3.47393118833241	BP
GO:0071712	ER-associated misfolded protein catabolic process	12	1	0.09	0.08840	3.47393118833241	BP
GO:0032488	Cdc42 protein signal transduction	12	1	0.09	0.08840	3.47393118833241	BP
GO:0070508	cholesterol import	12	1	0.09	0.08840	3.47393118833241	BP
GO:0090557	establishment of endothelial intestinal barrier	12	1	0.09	0.08840	3.47393118833241	BP
GO:0010608	posttranscriptional regulation of gene expression	500	8	3.84	0.08842	1.05889368905357	BP
GO:0030324	lung development	219	4	1.68	0.08875	1.25153876699596	BP
GO:0043647	inositol phosphate metabolic process	65	2	0.5	0.08915	2	BP
GO:0033627	cell adhesion mediated by integrin	65	2	0.5	0.08915	2	BP
GO:0051961	negative regulation of nervous system development	360	8	2.77	0.09004	1.53011402372554	BP
GO:0007050	cell cycle arrest	138	3	1.06	0.09034	1.50089823593268	BP
GO:0030010	establishment of cell polarity	138	3	1.06	0.09034	1.50089823593268	BP
GO:0007338	single fertilization	138	3	1.06	0.09034	1.50089823593268	BP
GO:0046649	lymphocyte activation	700	9	5.38	0.09105	0.742318828660413	BP
GO:0032872	regulation of stress-activated MAPK cascade	231	6	1.77	0.09131	1.76121314041288	BP
GO:0030031	cell projection assembly	500	7	3.84	0.09140	0.866248611111173	BP
GO:0034394	protein localization to cell surface	66	2	0.51	0.09149	1.97143084780323	BP
GO:0046324	regulation of glucose import	66	2	0.51	0.09149	1.97143084780323	BP
GO:0140253	cell-cell fusion	66	2	0.51	0.09149	1.97143084780323	BP
GO:0034605	cellular response to heat	66	2	0.51	0.09149	1.97143084780323	BP
GO:0000768	syncytium formation by plasma membrane fusion	66	2	0.51	0.09149	1.97143084780323	BP
GO:1904377	positive regulation of protein localization to cell periphery	66	2	0.51	0.09149	1.97143084780323	BP
GO:0002821	positive regulation of adaptive immune response	139	3	1.07	0.09183	1.48735170409473	BP
GO:0034101	erythrocyte homeostasis	139	3	1.07	0.09183	1.48735170409473	BP
GO:0030216	keratinocyte differentiation	139	3	1.07	0.09183	1.48735170409473	BP
GO:0002697	regulation of immune effector process	404	6	3.1	0.09187	0.952694285221643	BP
GO:0050670	regulation of lymphocyte proliferation	222	4	1.71	0.09217	1.22600367488883	BP
GO:0030323	respiratory tube development	222	4	1.71	0.09217	1.22600367488883	BP
GO:0006898	receptor-mediated endocytosis	222	4	1.71	0.09217	1.22600367488883	BP
GO:0051348	negative regulation of transferase activity	246	8	1.89	0.09268	2.08161376555365	BP
GO:0070302	regulation of stress-activated protein kinase signaling cascade	233	6	1.79	0.09358	1.74500291323162	BP
GO:0032886	regulation of microtubule-based process	235	6	1.81	0.09361	1.72897280341268	BP
GO:0006940	regulation of smooth muscle contraction	67	2	0.51	0.09385	1.97143084780323	BP
GO:0002711	positive regulation of T cell mediated immunity	67	2	0.51	0.09385	1.97143084780323	BP
GO:0043299	leukocyte degranulation	67	2	0.51	0.09385	1.97143084780323	BP
GO:0016239	positive regulation of macroautophagy	67	2	0.51	0.09385	1.97143084780323	BP
GO:0045576	mast cell activation	67	2	0.51	0.09385	1.97143084780323	BP
GO:0051271	negative regulation of cellular component movement	313	5	2.4	0.09408	1.05889368905357	BP
GO:0006983	ER overload response	13	1	0.1	0.09541	3.32192809488736	BP
GO:0072512	trivalent inorganic cation transport	13	1	0.1	0.09541	3.32192809488736	BP
GO:1903587	regulation of blood vessel endothelial cell proliferation involved in sprouting angiogenesis	13	1	0.1	0.09541	3.32192809488736	BP
GO:0070091	glucagon secretion	13	1	0.1	0.09541	3.32192809488736	BP
GO:2000484	positive regulation of interleukin-8 secretion	13	1	0.1	0.09541	3.32192809488736	BP
GO:0002638	negative regulation of immunoglobulin production	13	1	0.1	0.09541	3.32192809488736	BP
GO:0090069	regulation of ribosome biogenesis	13	1	0.1	0.09541	3.32192809488736	BP
GO:0090073	positive regulation of protein homodimerization activity	13	1	0.1	0.09541	3.32192809488736	BP
GO:0038065	collagen-activated signaling pathway	13	1	0.1	0.09541	3.32192809488736	BP
GO:0036498	IRE1-mediated unfolded protein response	13	1	0.1	0.09541	3.32192809488736	BP
GO:0046185	aldehyde catabolic process	13	1	0.1	0.09541	3.32192809488736	BP
GO:1905666	regulation of protein localization to endosome	13	1	0.1	0.09541	3.32192809488736	BP
GO:0014841	skeletal muscle satellite cell proliferation	13	1	0.1	0.09541	3.32192809488736	BP
GO:1900121	negative regulation of receptor binding	13	1	0.1	0.09541	3.32192809488736	BP
GO:0060452	positive regulation of cardiac muscle contraction	13	1	0.1	0.09541	3.32192809488736	BP
GO:1903025	regulation of RNA polymerase II regulatory region sequence-specific DNA binding	13	1	0.1	0.09541	3.32192809488736	BP
GO:0045899	positive regulation of RNA polymerase II transcriptional preinitiation complex assembly	13	1	0.1	0.09541	3.32192809488736	BP
GO:0032926	negative regulation of activin receptor signaling pathway	13	1	0.1	0.09541	3.32192809488736	BP
GO:0071380	cellular response to prostaglandin E stimulus	13	1	0.1	0.09541	3.32192809488736	BP
GO:0006862	nucleotide transport	13	1	0.1	0.09541	3.32192809488736	BP
GO:0071428	rRNA-containing ribonucleoprotein complex export from nucleus	13	1	0.1	0.09541	3.32192809488736	BP
GO:0060272	embryonic skeletal joint morphogenesis	13	1	0.1	0.09541	3.32192809488736	BP
GO:0015682	ferric iron transport	13	1	0.1	0.09541	3.32192809488736	BP
GO:0019321	pentose metabolic process	13	1	0.1	0.09541	3.32192809488736	BP
GO:1902170	cellular response to reactive nitrogen species	13	1	0.1	0.09541	3.32192809488736	BP
GO:0030299	intestinal cholesterol absorption	13	1	0.1	0.09541	3.32192809488736	BP
GO:0006670	sphingosine metabolic process	13	1	0.1	0.09541	3.32192809488736	BP
GO:1905048	regulation of metallopeptidase activity	13	1	0.1	0.09541	3.32192809488736	BP
GO:0046606	negative regulation of centrosome cycle	13	1	0.1	0.09541	3.32192809488736	BP
GO:0072216	positive regulation of metanephros development	13	1	0.1	0.09541	3.32192809488736	BP
GO:0006650	glycerophospholipid metabolic process	225	4	1.73	0.09564	1.209227962138	BP
GO:0042273	ribosomal large subunit biogenesis	68	2	0.52	0.09622	1.94341647163363	BP
GO:0001913	T cell mediated cytotoxicity	68	2	0.52	0.09622	1.94341647163363	BP
GO:0050684	regulation of mRNA processing	142	3	1.09	0.09639	1.46063436571895	BP
GO:1901991	negative regulation of mitotic cell cycle phase transition	142	3	1.09	0.09639	1.46063436571895	BP
GO:0046330	positive regulation of JNK cascade	142	3	1.09	0.09639	1.46063436571895	BP
GO:0070665	positive regulation of leukocyte proliferation	142	3	1.09	0.09639	1.46063436571895	BP
GO:0060828	regulation of canonical Wnt signaling pathway	226	4	1.74	0.09682	1.200912693926	BP
GO:0051346	negative regulation of hydrolase activity	403	9	3.1	0.09706	1.5376567859428	BP
GO:0010657	muscle cell apoptotic process	103	6	0.79	0.09706	2.92503794231878	BP
GO:0000902	cell morphogenesis	1098	16	8.43	0.09755	0.924467368832642	BP
GO:0120035	regulation of plasma membrane bounded cell projection organization	770	12	5.91	0.09838	1.02180437031835	BP
GO:0032637	interleukin-8 production	69	2	0.53	0.09862	1.91593573521153	BP
GO:0009119	ribonucleoside metabolic process	69	2	0.53	0.09862	1.91593573521153	BP
GO:0016310	phosphorylation	2155	43	16.55	0.09877	1.37750544278224	BP
GO:1903530	regulation of secretion by cell	829	12	6.37	0.09883	0.91366912823958	BP
GO:0018105	peptidyl-serine phosphorylation	318	5	2.44	0.09895	1.0350469470992	BP
GO:0043408	regulation of MAPK cascade	732	18	5.62	0.09896	1.67935487099611	BP
GO:0007613	memory	144	3	1.11	0.09947	1.43440282414577	BP
GO:0097193	intrinsic apoptotic signaling pathway	291	11	2.24	0.10006	2.29593288635442	BP
GO:0051347	positive regulation of transferase activity	549	10	4.22	0.10022	1.2446850959549	BP
GO:0051057	positive regulation of small GTPase mediated signal transduction	70	2	0.54	0.10102	1.88896868761126	BP
GO:0043627	response to estrogen	70	2	0.54	0.10102	1.88896868761126	BP
GO:0046173	polyol biosynthetic process	70	2	0.54	0.10102	1.88896868761126	BP
GO:1901796	regulation of signal transduction by p53 class mediator	70	2	0.54	0.10102	1.88896868761126	BP
GO:1903900	regulation of viral life cycle	145	3	1.11	0.10103	1.43440282414577	BP
GO:0098609	cell-cell adhesion	716	9	5.5	0.10105	0.710493382805015	BP
GO:0007517	muscle organ development	415	6	3.19	0.10113	0.911406076731011	BP
GO:2001242	regulation of intrinsic apoptotic signaling pathway	170	7	1.31	0.10120	2.41778811029488	BP
GO:0051188	cofactor biosynthetic process	246	6	1.89	0.10183	1.66657626627481	BP
GO:0051090	regulation of DNA-binding transcription factor activity	396	9	3.04	0.10199	1.56585367777345	BP
GO:0034764	positive regulation of transmembrane transport	233	5	1.79	0.10224	1.48196850739783	BP
GO:0006968	cellular defense response	14	1	0.11	0.10236	3.18442457113743	BP
GO:0099550	trans-synaptic signaling, modulating synaptic transmission	14	1	0.11	0.10236	3.18442457113743	BP
GO:0042574	retinal metabolic process	14	1	0.11	0.10236	3.18442457113743	BP
GO:0032536	regulation of cell projection size	14	1	0.11	0.10236	3.18442457113743	BP
GO:0043517	positive regulation of DNA damage response, signal transduction by p53 class mediator	14	1	0.11	0.10236	3.18442457113743	BP
GO:0021932	hindbrain radial glia guided cell migration	14	1	0.11	0.10236	3.18442457113743	BP
GO:0014866	skeletal myofibril assembly	14	1	0.11	0.10236	3.18442457113743	BP
GO:0035791	platelet-derived growth factor receptor-beta signaling pathway	14	1	0.11	0.10236	3.18442457113743	BP
GO:0032988	ribonucleoprotein complex disassembly	14	1	0.11	0.10236	3.18442457113743	BP
GO:0090136	epithelial cell-cell adhesion	14	1	0.11	0.10236	3.18442457113743	BP
GO:0031340	positive regulation of vesicle fusion	14	1	0.11	0.10236	3.18442457113743	BP
GO:0018158	protein oxidation	14	1	0.11	0.10236	3.18442457113743	BP
GO:0043031	negative regulation of macrophage activation	14	1	0.11	0.10236	3.18442457113743	BP
GO:0018119	peptidyl-cysteine S-nitrosylation	14	1	0.11	0.10236	3.18442457113743	BP
GO:1905063	regulation of vascular smooth muscle cell differentiation	14	1	0.11	0.10236	3.18442457113743	BP
GO:0060732	positive regulation of inositol phosphate biosynthetic process	14	1	0.11	0.10236	3.18442457113743	BP
GO:1901836	regulation of transcription of nucleolar large rRNA by RNA polymerase I	14	1	0.11	0.10236	3.18442457113743	BP
GO:0048711	positive regulation of astrocyte differentiation	14	1	0.11	0.10236	3.18442457113743	BP
GO:0032306	regulation of prostaglandin secretion	14	1	0.11	0.10236	3.18442457113743	BP
GO:0019184	nonribosomal peptide biosynthetic process	14	1	0.11	0.10236	3.18442457113743	BP
GO:1903140	regulation of establishment of endothelial barrier	14	1	0.11	0.10236	3.18442457113743	BP
GO:1901550	regulation of endothelial cell development	14	1	0.11	0.10236	3.18442457113743	BP
GO:0010896	regulation of triglyceride catabolic process	14	1	0.11	0.10236	3.18442457113743	BP
GO:0071900	regulation of protein serine/threonine kinase activity	425	12	3.26	0.10254	1.8800905362648	BP
GO:0010611	regulation of cardiac muscle hypertrophy	71	2	0.55	0.10345	1.86249647625007	BP
GO:0042509	regulation of tyrosine phosphorylation of STAT protein	71	2	0.55	0.10345	1.86249647625007	BP
GO:0006096	glycolytic process	85	4	0.65	0.10379	2.62148837674627	BP
GO:0031344	regulation of cell projection organization	779	12	5.98	0.10409	1.00481701629778	BP
GO:0045786	negative regulation of cell cycle	451	12	3.46	0.10480	1.79419046285916	BP
GO:0050867	positive regulation of cell activation	324	5	2.49	0.10495	1.00578235259401	BP
GO:0031032	actomyosin structure organization	204	6	1.57	0.10506	1.93419794160425	BP
GO:0044281	small molecule metabolic process	1733	28	13.31	0.10507	1.07291625592044	BP
GO:0050728	negative regulation of inflammatory response	148	3	1.14	0.10577	1.39592867633114	BP
GO:0031397	negative regulation of protein ubiquitination	72	2	0.55	0.10589	1.86249647625007	BP
GO:0046907	intracellular transport	1494	17	11.48	0.10617	0.566412104349376	BP
GO:0006757	ATP generation from ADP	86	4	0.66	0.10620	2.59946207041627	BP
GO:0002791	regulation of peptide secretion	529	9	4.06	0.10691	1.14844527403186	BP
GO:2000058	regulation of ubiquitin-dependent protein catabolic process	149	3	1.14	0.10736	1.39592867633114	BP
GO:0034614	cellular response to reactive oxygen species	149	3	1.14	0.10736	1.39592867633114	BP
GO:0010939	regulation of necrotic cell death	28	3	0.22	0.10802	3.76938707185858	BP
GO:0046365	monosaccharide catabolic process	29	3	0.22	0.10803	3.76938707185858	BP
GO:0051851	modification by host of symbiont morphology or physiology	73	2	0.56	0.10835	1.83650126771712	BP
GO:0006094	gluconeogenesis	73	2	0.56	0.10835	1.83650126771712	BP
GO:0002637	regulation of immunoglobulin production	73	2	0.56	0.10835	1.83650126771712	BP
GO:0051155	positive regulation of striated muscle cell differentiation	73	2	0.56	0.10835	1.83650126771712	BP
GO:0032418	lysosome localization	73	2	0.56	0.10835	1.83650126771712	BP
GO:0051726	regulation of cell cycle	952	22	7.31	0.10896	1.58956021245958	BP
GO:0050715	positive regulation of cytokine secretion	150	3	1.15	0.10897	1.38332863955151	BP
GO:0050709	negative regulation of protein secretion	152	4	1.17	0.10906	1.77349147019132	BP
GO:1902894	negative regulation of pri-miRNA transcription by RNA polymerase II	15	1	0.12	0.10926	3.05889368905357	BP
GO:0042159	lipoprotein catabolic process	15	1	0.12	0.10926	3.05889368905357	BP
GO:1902570	protein localization to nucleolus	15	1	0.12	0.10926	3.05889368905357	BP
GO:0002862	negative regulation of inflammatory response to antigenic stimulus	15	1	0.12	0.10926	3.05889368905357	BP
GO:0046033	AMP metabolic process	15	1	0.12	0.10926	3.05889368905357	BP
GO:0097050	type B pancreatic cell apoptotic process	15	1	0.12	0.10926	3.05889368905357	BP
GO:0035337	fatty-acyl-CoA metabolic process	15	1	0.12	0.10926	3.05889368905357	BP
GO:0060055	angiogenesis involved in wound healing	15	1	0.12	0.10926	3.05889368905357	BP
GO:0017014	protein nitrosylation	15	1	0.12	0.10926	3.05889368905357	BP
GO:0090083	regulation of inclusion body assembly	15	1	0.12	0.10926	3.05889368905357	BP
GO:0034755	iron ion transmembrane transport	15	1	0.12	0.10926	3.05889368905357	BP
GO:0061051	positive regulation of cell growth involved in cardiac muscle cell development	15	1	0.12	0.10926	3.05889368905357	BP
GO:1902043	positive regulation of extrinsic apoptotic signaling pathway via death domain receptors	15	1	0.12	0.10926	3.05889368905357	BP
GO:0061000	negative regulation of dendritic spine development	15	1	0.12	0.10926	3.05889368905357	BP
GO:0044827	modulation by host of viral genome replication	15	1	0.12	0.10926	3.05889368905357	BP
GO:1903978	regulation of microglial cell activation	15	1	0.12	0.10926	3.05889368905357	BP
GO:0060396	growth hormone receptor signaling pathway	15	1	0.12	0.10926	3.05889368905357	BP
GO:0014857	regulation of skeletal muscle cell proliferation	15	1	0.12	0.10926	3.05889368905357	BP
GO:2001267	regulation of cysteine-type endopeptidase activity involved in apoptotic signaling pathway	15	1	0.12	0.10926	3.05889368905357	BP
GO:0031000	response to caffeine	15	1	0.12	0.10926	3.05889368905357	BP
GO:0036270	response to diuretic	15	1	0.12	0.10926	3.05889368905357	BP
GO:2000811	negative regulation of anoikis	15	1	0.12	0.10926	3.05889368905357	BP
GO:0000463	maturation of LSU-rRNA from tricistronic rRNA transcript (SSU-rRNA, 5.8S rRNA, LSU-rRNA)	15	1	0.12	0.10926	3.05889368905357	BP
GO:0071378	cellular response to growth hormone stimulus	15	1	0.12	0.10926	3.05889368905357	BP
GO:0046855	inositol phosphate dephosphorylation	15	1	0.12	0.10926	3.05889368905357	BP
GO:0072498	embryonic skeletal joint development	15	1	0.12	0.10926	3.05889368905357	BP
GO:0060742	epithelial cell differentiation involved in prostate gland development	15	1	0.12	0.10926	3.05889368905357	BP
GO:0051131	chaperone-mediated protein complex assembly	15	1	0.12	0.10926	3.05889368905357	BP
GO:0060700	regulation of ribonuclease activity	15	1	0.12	0.10926	3.05889368905357	BP
GO:0050862	positive regulation of T cell receptor signaling pathway	15	1	0.12	0.10926	3.05889368905357	BP
GO:0071731	response to nitric oxide	15	1	0.12	0.10926	3.05889368905357	BP
GO:0051712	positive regulation of killing of cells of other organism	15	1	0.12	0.10926	3.05889368905357	BP
GO:0045596	negative regulation of cell differentiation	788	12	6.05	0.10998	0.988027358333924	BP
GO:2000045	regulation of G1/S transition of mitotic cell cycle	114	5	0.88	0.11014	2.50635266602479	BP
GO:0022612	gland morphogenesis	151	3	1.16	0.11058	1.37083769536831	BP
GO:0071478	cellular response to radiation	153	4	1.18	0.11067	1.76121314041288	BP
GO:0010822	positive regulation of mitochondrion organization	74	2	0.57	0.11082	1.81096617560998	BP
GO:0008543	fibroblast growth factor receptor signaling pathway	74	2	0.57	0.11082	1.81096617560998	BP
GO:0014743	regulation of muscle hypertrophy	74	2	0.57	0.11082	1.81096617560998	BP
GO:0097327	response to antineoplastic agent	74	2	0.57	0.11082	1.81096617560998	BP
GO:0071347	cellular response to interleukin-1	74	2	0.57	0.11082	1.81096617560998	BP
GO:0051240	positive regulation of multicellular organismal process	1923	27	14.77	0.11178	0.870289581173404	BP
GO:1901137	carbohydrate derivative biosynthetic process	592	13	4.55	0.11179	1.51457317282976	BP
GO:0008088	axo-dendritic transport	76	3	0.58	0.11214	2.37083769536831	BP
GO:0048869	cellular developmental process	4400	49	33.8	0.11272	0.535758502720386	BP
GO:0001816	cytokine production	754	12	5.79	0.11304	1.05139915250664	BP
GO:0046323	glucose import	75	2	0.58	0.11330	1.78587519464715	BP
GO:0007260	tyrosine phosphorylation of STAT protein	75	2	0.58	0.11330	1.78587519464715	BP
GO:0030433	ubiquitin-dependent ERAD pathway	75	2	0.58	0.11330	1.78587519464715	BP
GO:0006809	nitric oxide biosynthetic process	75	2	0.58	0.11330	1.78587519464715	BP
GO:0000271	polysaccharide biosynthetic process	75	2	0.58	0.11330	1.78587519464715	BP
GO:0042866	pyruvate biosynthetic process	89	4	0.68	0.11353	2.55639334852439	BP
GO:0030178	negative regulation of Wnt signaling pathway	153	3	1.18	0.11384	1.34617564113404	BP
GO:0046777	protein autophosphorylation	240	4	1.84	0.11393	1.12029423371771	BP
GO:0010721	negative regulation of cell development	385	8	2.96	0.11463	1.43440282414577	BP
GO:0006937	regulation of muscle contraction	154	3	1.18	0.11549	1.34617564113404	BP
GO:0051051	negative regulation of transport	540	9	4.15	0.11572	1.11681366498275	BP
GO:0019229	regulation of vasoconstriction	76	2	0.58	0.11580	1.78587519464715	BP
GO:0030168	platelet activation	76	2	0.58	0.11580	1.78587519464715	BP
GO:0019319	hexose biosynthetic process	76	2	0.58	0.11580	1.78587519464715	BP
GO:0055008	cardiac muscle tissue morphogenesis	76	2	0.58	0.11580	1.78587519464715	BP
GO:0051852	disruption by host of symbiont cells	16	1	0.12	0.11611	3.05889368905357	BP
GO:0051873	killing by host of symbiont cells	16	1	0.12	0.11611	3.05889368905357	BP
GO:0001886	endothelial cell morphogenesis	16	1	0.12	0.11611	3.05889368905357	BP
GO:0032252	secretory granule localization	16	1	0.12	0.11611	3.05889368905357	BP
GO:0032230	positive regulation of synaptic transmission, GABAergic	16	1	0.12	0.11611	3.05889368905357	BP
GO:0003222	ventricular trabecula myocardium morphogenesis	16	1	0.12	0.11611	3.05889368905357	BP
GO:0002830	positive regulation of type 2 immune response	16	1	0.12	0.11611	3.05889368905357	BP
GO:0099640	axo-dendritic protein transport	16	1	0.12	0.11611	3.05889368905357	BP
GO:1900037	regulation of cellular response to hypoxia	16	1	0.12	0.11611	3.05889368905357	BP
GO:0021681	cerebellar granular layer development	16	1	0.12	0.11611	3.05889368905357	BP
GO:0002544	chronic inflammatory response	16	1	0.12	0.11611	3.05889368905357	BP
GO:0098974	postsynaptic actin cytoskeleton organization	16	1	0.12	0.11611	3.05889368905357	BP
GO:0002689	negative regulation of leukocyte chemotaxis	16	1	0.12	0.11611	3.05889368905357	BP
GO:0061952	midbody abscission	16	1	0.12	0.11611	3.05889368905357	BP
GO:0044241	lipid digestion	16	1	0.12	0.11611	3.05889368905357	BP
GO:0018904	ether metabolic process	16	1	0.12	0.11611	3.05889368905357	BP
GO:0030011	maintenance of cell polarity	16	1	0.12	0.11611	3.05889368905357	BP
GO:0018027	peptidyl-lysine dimethylation	16	1	0.12	0.11611	3.05889368905357	BP
GO:1902004	positive regulation of amyloid-beta formation	16	1	0.12	0.11611	3.05889368905357	BP
GO:0014856	skeletal muscle cell proliferation	16	1	0.12	0.11611	3.05889368905357	BP
GO:0045898	regulation of RNA polymerase II transcriptional preinitiation complex assembly	16	1	0.12	0.11611	3.05889368905357	BP
GO:0071379	cellular response to prostaglandin stimulus	16	1	0.12	0.11611	3.05889368905357	BP
GO:0097284	hepatocyte apoptotic process	16	1	0.12	0.11611	3.05889368905357	BP
GO:0007250	activation of NF-kappaB-inducing kinase activity	16	1	0.12	0.11611	3.05889368905357	BP
GO:0006825	copper ion transport	16	1	0.12	0.11611	3.05889368905357	BP
GO:0070262	peptidyl-serine dephosphorylation	16	1	0.12	0.11611	3.05889368905357	BP
GO:1902414	protein localization to cell junction	16	1	0.12	0.11611	3.05889368905357	BP
GO:0070200	establishment of protein localization to telomere	16	1	0.12	0.11611	3.05889368905357	BP
GO:0006534	cysteine metabolic process	16	1	0.12	0.11611	3.05889368905357	BP
GO:0051151	negative regulation of smooth muscle cell differentiation	16	1	0.12	0.11611	3.05889368905357	BP
GO:1902187	negative regulation of viral release from host cell	16	1	0.12	0.11611	3.05889368905357	BP
GO:1902188	positive regulation of viral release from host cell	16	1	0.12	0.11611	3.05889368905357	BP
GO:0046519	sphingoid metabolic process	16	1	0.12	0.11611	3.05889368905357	BP
GO:0006614	SRP-dependent cotranslational protein targeting to membrane	16	1	0.12	0.11611	3.05889368905357	BP
GO:0099188	postsynaptic cytoskeleton organization	16	1	0.12	0.11611	3.05889368905357	BP
GO:0010224	response to UV-B	16	1	0.12	0.11611	3.05889368905357	BP
GO:0002467	germinal center formation	16	1	0.12	0.11611	3.05889368905357	BP
GO:0044068	modulation by symbiont of host cellular process	16	1	0.12	0.11611	3.05889368905357	BP
GO:0098856	intestinal lipid absorption	16	1	0.12	0.11611	3.05889368905357	BP
GO:0051709	regulation of killing of cells of other organism	16	1	0.12	0.11611	3.05889368905357	BP
GO:0050806	positive regulation of synaptic transmission	335	5	2.57	0.11641	0.960159735468209	BP
GO:0034644	cellular response to UV	78	3	0.6	0.11711	2.32192809488736	BP
GO:0062013	positive regulation of small molecule metabolic process	155	3	1.19	0.11714	1.33400092718794	BP
GO:0051302	regulation of cell division	155	3	1.19	0.11714	1.33400092718794	BP
GO:0007569	cell aging	155	3	1.19	0.11714	1.33400092718794	BP
GO:0072330	monocarboxylic acid biosynthetic process	259	6	1.99	0.11783	1.59219406995223	BP
GO:0009617	response to bacterium	741	9	5.69	0.11789	0.661496348910455	BP
GO:0030193	regulation of blood coagulation	77	2	0.59	0.11832	1.76121314041288	BP
GO:0000278	mitotic cell cycle	796	17	6.11	0.11841	1.47629046120633	BP
GO:0050865	regulation of cell activation	555	11	4.26	0.11883	1.36857818818618	BP
GO:1901987	regulation of cell cycle phase transition	288	7	2.21	0.12003	1.6633085524409	BP
GO:0010506	regulation of autophagy	245	4	1.88	0.12035	1.08926733809709	BP
GO:0045834	positive regulation of lipid metabolic process	157	3	1.21	0.12047	1.30995545322129	BP
GO:0051262	protein tetramerization	183	7	1.41	0.12053	2.31165975943354	BP
GO:0019216	regulation of lipid metabolic process	339	5	2.6	0.12072	0.943416471633632	BP
GO:1902531	regulation of intracellular signal transduction	1707	34	13.11	0.12079	1.37486706080331	BP
GO:1900046	regulation of hemostasis	78	2	0.6	0.12085	1.73696559416621	BP
GO:1905897	regulation of response to endoplasmic reticulum stress	78	2	0.6	0.12085	1.73696559416621	BP
GO:0001912	positive regulation of leukocyte mediated cytotoxicity	78	2	0.6	0.12085	1.73696559416621	BP
GO:0032465	regulation of cytokinesis	78	2	0.6	0.12085	1.73696559416621	BP
GO:0070266	necroptotic process	30	3	0.23	0.12152	3.70525673443887	BP
GO:0051403	stress-activated MAPK cascade	256	6	1.97	0.12158	1.6067668710395	BP
GO:0032147	activation of protein kinase activity	246	4	1.89	0.12165	1.08161376555365	BP
GO:0007568	aging	246	4	1.89	0.12165	1.08161376555365	BP
GO:0008654	phospholipid biosynthetic process	158	3	1.21	0.12215	1.30995545322129	BP
GO:0033674	positive regulation of kinase activity	474	9	3.64	0.12215	1.30598655101834	BP
GO:0010867	positive regulation of triglyceride biosynthetic process	17	1	0.13	0.12290	2.94341647163363	BP
GO:0090502	RNA phosphodiester bond hydrolysis, endonucleolytic	17	1	0.13	0.12290	2.94341647163363	BP
GO:0060644	mammary gland epithelial cell differentiation	17	1	0.13	0.12290	2.94341647163363	BP
GO:0071545	inositol phosphate catabolic process	17	1	0.13	0.12290	2.94341647163363	BP
GO:0034331	cell junction maintenance	17	1	0.13	0.12290	2.94341647163363	BP
GO:2001028	positive regulation of endothelial cell chemotaxis	17	1	0.13	0.12290	2.94341647163363	BP
GO:0045324	late endosome to vacuole transport	17	1	0.13	0.12290	2.94341647163363	BP
GO:1904889	regulation of excitatory synapse assembly	17	1	0.13	0.12290	2.94341647163363	BP
GO:0035313	wound healing, spreading of epidermal cells	17	1	0.13	0.12290	2.94341647163363	BP
GO:0032516	positive regulation of phosphoprotein phosphatase activity	17	1	0.13	0.12290	2.94341647163363	BP
GO:0010919	regulation of inositol phosphate biosynthetic process	17	1	0.13	0.12290	2.94341647163363	BP
GO:0040015	negative regulation of multicellular organism growth	17	1	0.13	0.12290	2.94341647163363	BP
GO:0071071	regulation of phospholipid biosynthetic process	17	1	0.13	0.12290	2.94341647163363	BP
GO:0045793	positive regulation of cell size	17	1	0.13	0.12290	2.94341647163363	BP
GO:0036120	cellular response to platelet-derived growth factor stimulus	17	1	0.13	0.12290	2.94341647163363	BP
GO:0045725	positive regulation of glycogen biosynthetic process	17	1	0.13	0.12290	2.94341647163363	BP
GO:0046755	viral budding	17	1	0.13	0.12290	2.94341647163363	BP
GO:0046838	phosphorylated carbohydrate dephosphorylation	17	1	0.13	0.12290	2.94341647163363	BP
GO:1902176	negative regulation of oxidative stress-induced intrinsic apoptotic signaling pathway	17	1	0.13	0.12290	2.94341647163363	BP
GO:0006613	cotranslational protein targeting to membrane	17	1	0.13	0.12290	2.94341647163363	BP
GO:0071786	endoplasmic reticulum tubular network organization	17	1	0.13	0.12290	2.94341647163363	BP
GO:0045989	positive regulation of striated muscle contraction	17	1	0.13	0.12290	2.94341647163363	BP
GO:0035988	chondrocyte proliferation	17	1	0.13	0.12290	2.94341647163363	BP
GO:0051895	negative regulation of focal adhesion assembly	17	1	0.13	0.12290	2.94341647163363	BP
GO:0010628	positive regulation of gene expression	1977	20	15.19	0.12323	0.396878130160004	BP
GO:0044272	sulfur compound biosynthetic process	79	2	0.61	0.12339	1.71311885221184	BP
GO:0046209	nitric oxide metabolic process	79	2	0.61	0.12339	1.71311885221184	BP
GO:0051279	regulation of release of sequestered calcium ion into cytosol	79	2	0.61	0.12339	1.71311885221184	BP
GO:0051781	positive regulation of cell division	79	2	0.61	0.12339	1.71311885221184	BP
GO:1901988	negative regulation of cell cycle phase transition	159	3	1.22	0.12383	1.29808135293299	BP
GO:0071356	cellular response to tumor necrosis factor	159	3	1.22	0.12383	1.29808135293299	BP
GO:0072657	protein localization to membrane	541	7	4.16	0.12394	0.750771393691237	BP
GO:0031330	negative regulation of cellular catabolic process	248	4	1.9	0.12427	1.07400058144378	BP
GO:0048468	cell development	2385	33	18.32	0.12481	0.849046521036234	BP
GO:1903311	regulation of mRNA metabolic process	251	5	1.93	0.12485	1.37332724739401	BP
GO:0018209	peptidyl-serine modification	343	5	2.63	0.12510	0.926865295369785	BP
GO:0072384	organelle transport along microtubule	80	2	0.61	0.12594	1.71311885221184	BP
GO:1904427	positive regulation of calcium ion transmembrane transport	80	2	0.61	0.12594	1.71311885221184	BP
GO:0060541	respiratory system development	250	4	1.92	0.12692	1.05889368905357	BP
GO:0008283	cell proliferation	1988	33	15.27	0.12720	1.11176596233633	BP
GO:1904064	positive regulation of cation transmembrane transport	163	4	1.25	0.12721	1.67807190511264	BP
GO:0010975	regulation of neuron projection development	601	10	4.62	0.12800	1.11403524324603	BP
GO:0000398	mRNA splicing, via spliceosome	251	4	1.93	0.12825	1.05139915250664	BP
GO:0000375	RNA splicing, via transesterification reactions	251	4	1.93	0.12825	1.05139915250664	BP
GO:0000377	RNA splicing, via transesterification reactions with bulged adenosine as nucleophile	251	4	1.93	0.12825	1.05139915250664	BP
GO:0051962	positive regulation of nervous system development	650	8	4.99	0.12844	0.680960184437464	BP
GO:0070613	regulation of protein processing	81	2	0.62	0.12851	1.68965987938785	BP
GO:0071674	mononuclear cell migration	81	2	0.62	0.12851	1.68965987938785	BP
GO:0031646	positive regulation of neurological system process	81	2	0.62	0.12851	1.68965987938785	BP
GO:1903312	negative regulation of mRNA metabolic process	81	2	0.62	0.12851	1.68965987938785	BP
GO:0050871	positive regulation of B cell activation	81	2	0.62	0.12851	1.68965987938785	BP
GO:0050818	regulation of coagulation	81	2	0.62	0.12851	1.68965987938785	BP
GO:0046887	positive regulation of hormone secretion	162	3	1.24	0.12895	1.27462238010901	BP
GO:0009894	regulation of catabolic process	819	15	6.29	0.12903	1.25383057850395	BP
GO:0050776	regulation of immune response	757	9	5.81	0.12944	0.631386837812508	BP
GO:0006644	phospholipid metabolic process	347	5	2.67	0.12956	0.905088352974533	BP
GO:1902855	regulation of non-motile cilium assembly	18	1	0.14	0.12964	2.83650126771712	BP
GO:1904406	negative regulation of nitric oxide metabolic process	18	1	0.14	0.12964	2.83650126771712	BP
GO:0010832	negative regulation of myotube differentiation	18	1	0.14	0.12964	2.83650126771712	BP
GO:0045019	negative regulation of nitric oxide biosynthetic process	18	1	0.14	0.12964	2.83650126771712	BP
GO:0042790	nucleolar large rRNA transcription by RNA polymerase I	18	1	0.14	0.12964	2.83650126771712	BP
GO:0006027	glycosaminoglycan catabolic process	18	1	0.14	0.12964	2.83650126771712	BP
GO:0034312	diol biosynthetic process	18	1	0.14	0.12964	2.83650126771712	BP
GO:1904706	negative regulation of vascular smooth muscle cell proliferation	18	1	0.14	0.12964	2.83650126771712	BP
GO:0070935	3'-UTR-mediated mRNA stabilization	18	1	0.14	0.12964	2.83650126771712	BP
GO:0060947	cardiac vascular smooth muscle cell differentiation	18	1	0.14	0.12964	2.83650126771712	BP
GO:0046321	positive regulation of fatty acid oxidation	18	1	0.14	0.12964	2.83650126771712	BP
GO:0007398	ectoderm development	18	1	0.14	0.12964	2.83650126771712	BP
GO:0036119	response to platelet-derived growth factor	18	1	0.14	0.12964	2.83650126771712	BP
GO:0060416	response to growth hormone	18	1	0.14	0.12964	2.83650126771712	BP
GO:2000810	regulation of bicellular tight junction assembly	18	1	0.14	0.12964	2.83650126771712	BP
GO:0034695	response to prostaglandin E	18	1	0.14	0.12964	2.83650126771712	BP
GO:2000641	regulation of early endosome to late endosome transport	18	1	0.14	0.12964	2.83650126771712	BP
GO:0006622	protein targeting to lysosome	18	1	0.14	0.12964	2.83650126771712	BP
GO:0060841	venous blood vessel development	18	1	0.14	0.12964	2.83650126771712	BP
GO:0051238	sequestering of metal ion	18	1	0.14	0.12964	2.83650126771712	BP
GO:0031281	positive regulation of cyclase activity	18	1	0.14	0.12964	2.83650126771712	BP
GO:0044248	cellular catabolic process	1972	36	15.15	0.12978	1.24867911285672	BP
GO:0006732	coenzyme metabolic process	324	12	2.49	0.12983	2.2688167584278	BP
GO:0010563	negative regulation of phosphorus metabolic process	547	11	4.2	0.13015	1.3890422907459	BP
GO:0045936	negative regulation of phosphate metabolic process	547	11	4.2	0.13015	1.3890422907459	BP
GO:0002705	positive regulation of leukocyte mediated immunity	163	3	1.25	0.13067	1.26303440583379	BP
GO:0045055	regulated exocytosis	253	4	1.94	0.13093	1.0439433475876	BP
GO:0002718	regulation of cytokine production involved in immune response	82	2	0.63	0.13109	1.66657626627481	BP
GO:0035383	thioester metabolic process	82	2	0.63	0.13109	1.66657626627481	BP
GO:0046364	monosaccharide biosynthetic process	82	2	0.63	0.13109	1.66657626627481	BP
GO:0015748	organophosphate ester transport	82	2	0.63	0.13109	1.66657626627481	BP
GO:1903321	negative regulation of protein modification by small protein conjugation or removal	82	2	0.63	0.13109	1.66657626627481	BP
GO:0006637	acyl-CoA metabolic process	82	2	0.63	0.13109	1.66657626627481	BP
GO:0002181	cytoplasmic translation	82	2	0.63	0.13109	1.66657626627481	BP
GO:0032436	positive regulation of proteasomal ubiquitin-dependent protein catabolic process	82	2	0.63	0.13109	1.66657626627481	BP
GO:0071310	cellular response to organic substance	2389	41	18.35	0.13145	1.15984384666223	BP
GO:0006605	protein targeting	254	4	1.95	0.13228	1.03652587602511	BP
GO:0008219	cell death	2064	49	15.85	0.13275	1.62829890886316	BP
GO:1903047	mitotic cell cycle process	641	14	4.92	0.13275	1.50869660649309	BP
GO:0016043	cellular component organization	5901	77	45.33	0.13320	0.764392284583641	BP
GO:0002275	myeloid cell activation involved in immune response	83	2	0.64	0.13368	1.64385618977472	BP
GO:2001057	reactive nitrogen species metabolic process	83	2	0.64	0.13368	1.64385618977472	BP
GO:1903317	regulation of protein maturation	83	2	0.64	0.13368	1.64385618977472	BP
GO:1901888	regulation of cell junction assembly	83	2	0.64	0.13368	1.64385618977472	BP
GO:0017001	antibiotic catabolic process	46	4	0.35	0.13410	3.51457317282976	BP
GO:0046425	regulation of JAK-STAT cascade	165	3	1.27	0.13413	1.24013400372371	BP
GO:0009266	response to temperature stimulus	165	3	1.27	0.13413	1.24013400372371	BP
GO:0007169	transmembrane receptor protein tyrosine kinase signaling pathway	553	7	4.25	0.13446	0.719892080807265	BP
GO:0000226	microtubule cytoskeleton organization	569	9	4.37	0.13461	1.04229172171644	BP
GO:0051048	negative regulation of secretion	261	6	2	0.13467	1.58496250072116	BP
GO:0010498	proteasomal protein catabolic process	456	9	3.5	0.13476	1.36257007938471	BP
GO:0042594	response to starvation	166	3	1.28	0.13588	1.22881869049588	BP
GO:0060420	regulation of heart growth	84	2	0.65	0.13629	1.62148837674627	BP
GO:0051883	killing of cells in other organism involved in symbiotic interaction	19	1	0.15	0.13633	2.73696559416621	BP
GO:0050650	chondroitin sulfate proteoglycan biosynthetic process	19	1	0.15	0.13633	2.73696559416621	BP
GO:0051818	disruption of cells of other organism involved in symbiotic interaction	19	1	0.15	0.13633	2.73696559416621	BP
GO:0030502	negative regulation of bone mineralization	19	1	0.15	0.13633	2.73696559416621	BP
GO:0010544	negative regulation of platelet activation	19	1	0.15	0.13633	2.73696559416621	BP
GO:0002726	positive regulation of T cell cytokine production	19	1	0.15	0.13633	2.73696559416621	BP
GO:0033194	response to hydroperoxide	19	1	0.15	0.13633	2.73696559416621	BP
GO:0006071	glycerol metabolic process	19	1	0.15	0.13633	2.73696559416621	BP
GO:0042789	mRNA transcription by RNA polymerase II	19	1	0.15	0.13633	2.73696559416621	BP
GO:1904754	positive regulation of vascular associated smooth muscle cell migration	19	1	0.15	0.13633	2.73696559416621	BP
GO:0021535	cell migration in hindbrain	19	1	0.15	0.13633	2.73696559416621	BP
GO:2000345	regulation of hepatocyte proliferation	19	1	0.15	0.13633	2.73696559416621	BP
GO:0090036	regulation of protein kinase C signaling	19	1	0.15	0.13633	2.73696559416621	BP
GO:0044794	positive regulation by host of viral process	19	1	0.15	0.13633	2.73696559416621	BP
GO:0031998	regulation of fatty acid beta-oxidation	19	1	0.15	0.13633	2.73696559416621	BP
GO:2000773	negative regulation of cellular senescence	19	1	0.15	0.13633	2.73696559416621	BP
GO:0046129	purine ribonucleoside biosynthetic process	19	1	0.15	0.13633	2.73696559416621	BP
GO:0048311	mitochondrion distribution	19	1	0.15	0.13633	2.73696559416621	BP
GO:0002043	blood vessel endothelial cell proliferation involved in sprouting angiogenesis	19	1	0.15	0.13633	2.73696559416621	BP
GO:0051349	positive regulation of lyase activity	19	1	0.15	0.13633	2.73696559416621	BP
GO:0009435	NAD biosynthetic process	19	1	0.15	0.13633	2.73696559416621	BP
GO:0099118	microtubule-based protein transport	19	1	0.15	0.13633	2.73696559416621	BP
GO:0070875	positive regulation of glycogen metabolic process	19	1	0.15	0.13633	2.73696559416621	BP
GO:1902236	negative regulation of endoplasmic reticulum stress-induced intrinsic apoptotic signaling pathway	19	1	0.15	0.13633	2.73696559416621	BP
GO:0034063	stress granule assembly	19	1	0.15	0.13633	2.73696559416621	BP
GO:0048712	negative regulation of astrocyte differentiation	19	1	0.15	0.13633	2.73696559416621	BP
GO:0042451	purine nucleoside biosynthetic process	19	1	0.15	0.13633	2.73696559416621	BP
GO:0098840	protein transport along microtubule	19	1	0.15	0.13633	2.73696559416621	BP
GO:0035994	response to muscle stretch	19	1	0.15	0.13633	2.73696559416621	BP
GO:0051650	establishment of vesicle localization	257	4	1.97	0.13636	1.02180437031835	BP
GO:1904951	positive regulation of establishment of protein localization	453	6	3.48	0.13670	0.785875194647153	BP
GO:0006886	intracellular protein transport	877	10	6.74	0.13836	0.569179503480228	BP
GO:0048708	astrocyte differentiation	85	2	0.65	0.13890	1.62148837674627	BP
GO:0051641	cellular localization	2583	35	19.84	0.13924	0.818942896332816	BP
GO:0071840	cellular component organization or biogenesis	6077	78	46.68	0.13957	0.740669562929625	BP
GO:0048738	cardiac muscle tissue development	260	4	2	0.14050	1	BP
GO:0050821	protein stabilization	169	3	1.3	0.14116	1.20645087746743	BP
GO:0006810	transport	4248	51	32.63	0.14124	0.644298259654356	BP
GO:0010827	regulation of glucose transmembrane transport	86	2	0.66	0.14153	1.59946207041627	BP
GO:0035304	regulation of protein dephosphorylation	86	2	0.66	0.14153	1.59946207041627	BP
GO:0043648	dicarboxylic acid metabolic process	86	2	0.66	0.14153	1.59946207041627	BP
GO:0008104	protein localization	2576	33	19.79	0.14165	0.737694412085666	BP
GO:2000147	positive regulation of cell motility	560	20	4.3	0.14219	2.21759143507263	BP
GO:0009790	embryo development	1224	14	9.4	0.14252	0.574694165267329	BP
GO:1904892	regulation of STAT cascade	170	3	1.31	0.14293	1.19539568895843	BP
GO:0032874	positive regulation of stress-activated MAPK cascade	170	3	1.31	0.14293	1.19539568895843	BP
GO:0046890	regulation of lipid biosynthetic process	170	3	1.31	0.14293	1.19539568895843	BP
GO:0070633	transepithelial transport	20	1	0.15	0.14297	2.73696559416621	BP
GO:0032148	activation of protein kinase B activity	20	1	0.15	0.14297	2.73696559416621	BP
GO:0006089	lactate metabolic process	20	1	0.15	0.14297	2.73696559416621	BP
GO:0099514	synaptic vesicle cytoskeletal transport	20	1	0.15	0.14297	2.73696559416621	BP
GO:0099517	synaptic vesicle transport along microtubule	20	1	0.15	0.14297	2.73696559416621	BP
GO:0050910	detection of mechanical stimulus involved in sensory perception of sound	20	1	0.15	0.14297	2.73696559416621	BP
GO:0002577	regulation of antigen processing and presentation	20	1	0.15	0.14297	2.73696559416621	BP
GO:1901028	regulation of mitochondrial outer membrane permeabilization involved in apoptotic signaling pathway	20	1	0.15	0.14297	2.73696559416621	BP
GO:1902993	positive regulation of amyloid precursor protein catabolic process	20	1	0.15	0.14297	2.73696559416621	BP
GO:0008090	retrograde axonal transport	20	1	0.15	0.14297	2.73696559416621	BP
GO:0001946	lymphangiogenesis	20	1	0.15	0.14297	2.73696559416621	BP
GO:0048490	anterograde synaptic vesicle transport	20	1	0.15	0.14297	2.73696559416621	BP
GO:2000678	negative regulation of transcription regulatory region DNA binding	20	1	0.15	0.14297	2.73696559416621	BP
GO:1903392	negative regulation of adherens junction organization	20	1	0.15	0.14297	2.73696559416621	BP
GO:0048143	astrocyte activation	20	1	0.15	0.14297	2.73696559416621	BP
GO:0008210	estrogen metabolic process	20	1	0.15	0.14297	2.73696559416621	BP
GO:0046514	ceramide catabolic process	20	1	0.15	0.14297	2.73696559416621	BP
GO:0033033	negative regulation of myeloid cell apoptotic process	20	1	0.15	0.14297	2.73696559416621	BP
GO:0070828	heterochromatin organization	20	1	0.15	0.14297	2.73696559416621	BP
GO:0019430	removal of superoxide radicals	20	1	0.15	0.14297	2.73696559416621	BP
GO:0045948	positive regulation of translational initiation	20	1	0.15	0.14297	2.73696559416621	BP
GO:1901701	cellular response to oxygen-containing compound	1184	16	9.09	0.14304	0.815719705580618	BP
GO:0002237	response to molecule of bacterial origin	359	5	2.76	0.14336	0.857259827883918	BP
GO:0040008	regulation of growth	703	14	5.4	0.14361	1.3743955147815	BP
GO:0045666	positive regulation of neuron differentiation	460	6	3.53	0.14383	0.765294317224701	BP
GO:0034762	regulation of transmembrane transport	568	8	4.36	0.14397	0.875671864997798	BP
GO:0019359	nicotinamide nucleotide biosynthetic process	101	4	0.78	0.14403	2.35845397091248	BP
GO:0006091	generation of precursor metabolites and energy	377	7	2.9	0.14411	1.27130202181739	BP
GO:1903035	negative regulation of response to wounding	87	2	0.67	0.14416	1.57776699931695	BP
GO:0009116	nucleoside metabolic process	87	2	0.67	0.14416	1.57776699931695	BP
GO:0048589	developmental growth	781	14	6	0.14454	1.22239242133645	BP
GO:0070304	positive regulation of stress-activated protein kinase signaling cascade	171	3	1.31	0.14471	1.19539568895843	BP
GO:1902806	regulation of cell cycle G1/S phase transition	128	5	0.98	0.14545	2.35107444054688	BP
GO:0010976	positive regulation of neuron projection development	361	5	2.77	0.14572	0.852042118612899	BP
GO:0035967	cellular response to topologically incorrect protein	105	6	0.81	0.14575	2.88896868761126	BP
GO:0007166	cell surface receptor signaling pathway	2360	27	18.13	0.14606	0.574580482194035	BP
GO:0048729	tissue morphogenesis	672	8	5.16	0.14661	0.63262893435147	BP
GO:0019217	regulation of fatty acid metabolic process	88	2	0.68	0.14681	1.55639334852439	BP
GO:0051149	positive regulation of muscle cell differentiation	88	2	0.68	0.14681	1.55639334852439	BP
GO:0010712	regulation of collagen metabolic process	52	4	0.4	0.14715	3.32192809488736	BP
GO:0051179	localization	5798	78	44.54	0.14735	0.808372565849183	BP
GO:0030336	negative regulation of cell migration	265	4	2.04	0.14750	0.971430847803229	BP
GO:0002262	myeloid cell homeostasis	173	3	1.33	0.14830	1.17353625499469	BP
GO:0000165	MAPK cascade	788	18	6.05	0.14902	1.57298985905508	BP
GO:0048666	neuron development	1217	18	9.35	0.14915	0.944958636442038	BP
GO:0002709	regulation of T cell mediated immunity	89	2	0.68	0.14947	1.55639334852439	BP
GO:0060415	muscle tissue morphogenesis	89	2	0.68	0.14947	1.55639334852439	BP
GO:1903008	organelle disassembly	89	2	0.68	0.14947	1.55639334852439	BP
GO:0007229	integrin-mediated signaling pathway	89	2	0.68	0.14947	1.55639334852439	BP
GO:0043369	CD4-positive or CD8-positive, alpha-beta T cell lineage commitment	21	1	0.16	0.14956	2.64385618977472	BP
GO:0010866	regulation of triglyceride biosynthetic process	21	1	0.16	0.14956	2.64385618977472	BP
GO:0071577	zinc ion transmembrane transport	21	1	0.16	0.14956	2.64385618977472	BP
GO:0007095	mitotic G2 DNA damage checkpoint	21	1	0.16	0.14956	2.64385618977472	BP
GO:2000482	regulation of interleukin-8 secretion	21	1	0.16	0.14956	2.64385618977472	BP
GO:0046325	negative regulation of glucose import	21	1	0.16	0.14956	2.64385618977472	BP
GO:0051900	regulation of mitochondrial depolarization	21	1	0.16	0.14956	2.64385618977472	BP
GO:0036303	lymph vessel morphogenesis	21	1	0.16	0.14956	2.64385618977472	BP
GO:0051023	regulation of immunoglobulin secretion	21	1	0.16	0.14956	2.64385618977472	BP
GO:2000209	regulation of anoikis	21	1	0.16	0.14956	2.64385618977472	BP
GO:1900101	regulation of endoplasmic reticulum unfolded protein response	21	1	0.16	0.14956	2.64385618977472	BP
GO:0034694	response to prostaglandin	21	1	0.16	0.14956	2.64385618977472	BP
GO:0000466	maturation of 5.8S rRNA from tricistronic rRNA transcript (SSU-rRNA, 5.8S rRNA, LSU-rRNA)	21	1	0.16	0.14956	2.64385618977472	BP
GO:0000469	cleavage involved in rRNA processing	21	1	0.16	0.14956	2.64385618977472	BP
GO:0000413	protein peptidyl-prolyl isomerization	21	1	0.16	0.14956	2.64385618977472	BP
GO:0046716	muscle cell cellular homeostasis	21	1	0.16	0.14956	2.64385618977472	BP
GO:0051450	myoblast proliferation	21	1	0.16	0.14956	2.64385618977472	BP
GO:1901223	negative regulation of NIK/NF-kappaB signaling	21	1	0.16	0.14956	2.64385618977472	BP
GO:0006516	glycoprotein catabolic process	21	1	0.16	0.14956	2.64385618977472	BP
GO:0090201	negative regulation of release of cytochrome c from mitochondria	21	1	0.16	0.14956	2.64385618977472	BP
GO:0006469	negative regulation of protein kinase activity	194	6	1.49	0.14975	2.00965017003372	BP
GO:0050767	regulation of neurogenesis	954	13	7.33	0.14989	0.826626519782005	BP
GO:0009108	coenzyme biosynthetic process	189	5	1.45	0.14992	1.78587519464715	BP
GO:0051704	multi-organism process	2195	26	16.86	0.15045	0.624907086973735	BP
GO:0048675	axon extension	137	5	1.05	0.15075	2.25153876699596	BP
GO:0033036	macromolecule localization	2899	37	22.27	0.15113	0.732423712615885	BP
GO:0009888	tissue development	1936	28	14.87	0.15134	0.91302217977991	BP
GO:0019363	pyridine nucleotide biosynthetic process	104	4	0.8	0.15190	2.32192809488736	BP
GO:0042770	signal transduction in response to DNA damage	90	2	0.69	0.15213	1.53533173299656	BP
GO:1903313	positive regulation of mRNA metabolic process	90	2	0.69	0.15213	1.53533173299656	BP
GO:0006511	ubiquitin-dependent protein catabolic process	573	7	4.4	0.15294	0.669851398307669	BP
GO:0034612	response to tumor necrosis factor	176	3	1.35	0.15374	1.15200309344505	BP
GO:0070372	regulation of ERK1 and ERK2 cascade	304	12	2.34	0.15414	2.35845397091248	BP
GO:0045685	regulation of glial cell differentiation	91	2	0.7	0.15481	1.51457317282976	BP
GO:0002444	myeloid leukocyte mediated immunity	91	2	0.7	0.15481	1.51457317282976	BP
GO:0048864	stem cell development	91	2	0.7	0.15481	1.51457317282976	BP
GO:0034767	positive regulation of ion transmembrane transport	179	4	1.37	0.15536	1.5458241068142	BP
GO:0040013	negative regulation of locomotion	329	7	2.53	0.15537	1.46821753713802	BP
GO:0048813	dendrite morphogenesis	177	3	1.36	0.15556	1.14135584924554	BP
GO:0000075	cell cycle checkpoint	177	3	1.36	0.15556	1.14135584924554	BP
GO:0006082	organic acid metabolic process	955	17	7.34	0.15586	1.21168277818185	BP
GO:0042113	B cell activation	271	4	2.08	0.15607	0.943416471633632	BP
GO:2001026	regulation of endothelial cell chemotaxis	22	1	0.17	0.15610	2.55639334852439	BP
GO:0060080	inhibitory postsynaptic potential	22	1	0.17	0.15610	2.55639334852439	BP
GO:0051043	regulation of membrane protein ectodomain proteolysis	22	1	0.17	0.15610	2.55639334852439	BP
GO:1903055	positive regulation of extracellular matrix organization	22	1	0.17	0.15610	2.55639334852439	BP
GO:0000470	maturation of LSU-rRNA	22	1	0.17	0.15610	2.55639334852439	BP
GO:0071450	cellular response to oxygen radical	22	1	0.17	0.15610	2.55639334852439	BP
GO:0071451	cellular response to superoxide	22	1	0.17	0.15610	2.55639334852439	BP
GO:0009404	toxin metabolic process	22	1	0.17	0.15610	2.55639334852439	BP
GO:1901741	positive regulation of myoblast fusion	22	1	0.17	0.15610	2.55639334852439	BP
GO:0070841	inclusion body assembly	22	1	0.17	0.15610	2.55639334852439	BP
GO:0050857	positive regulation of antigen receptor-mediated signaling pathway	22	1	0.17	0.15610	2.55639334852439	BP
GO:0032366	intracellular sterol transport	22	1	0.17	0.15610	2.55639334852439	BP
GO:0032367	intracellular cholesterol transport	22	1	0.17	0.15610	2.55639334852439	BP
GO:0046628	positive regulation of insulin receptor signaling pathway	22	1	0.17	0.15610	2.55639334852439	BP
GO:0018230	peptidyl-L-cysteine S-palmitoylation	22	1	0.17	0.15610	2.55639334852439	BP
GO:0018231	peptidyl-S-diacylglycerol-L-cysteine biosynthetic process from peptidyl-cysteine	22	1	0.17	0.15610	2.55639334852439	BP
GO:0019400	alditol metabolic process	22	1	0.17	0.15610	2.55639334852439	BP
GO:0032303	regulation of icosanoid secretion	22	1	0.17	0.15610	2.55639334852439	BP
GO:0002183	cytoplasmic translational initiation	22	1	0.17	0.15610	2.55639334852439	BP
GO:0072215	regulation of metanephros development	22	1	0.17	0.15610	2.55639334852439	BP
GO:1903034	regulation of response to wounding	178	3	1.37	0.15740	1.13078660753535	BP
GO:0045445	myoblast differentiation	92	2	0.71	0.15749	1.49410907027004	BP
GO:0070555	response to interleukin-1	92	2	0.71	0.15749	1.49410907027004	BP
GO:0034504	protein localization to nucleus	272	4	2.09	0.15752	0.936497057693842	BP
GO:0031175	neuron projection development	1078	14	8.28	0.15810	0.757724154333004	BP
GO:0071901	negative regulation of protein serine/threonine kinase activity	111	5	0.85	0.15831	2.55639334852439	BP
GO:0050769	positive regulation of neurogenesis	579	7	4.45	0.15871	0.653549585978568	BP
GO:0015931	nucleobase-containing compound transport	179	3	1.37	0.15924	1.13078660753535	BP
GO:0007416	synapse assembly	179	3	1.37	0.15924	1.13078660753535	BP
GO:2000060	positive regulation of ubiquitin-dependent protein catabolic process	93	2	0.71	0.16019	1.49410907027004	BP
GO:0051817	modification of morphology or physiology of other organism involved in symbiotic interaction	93	2	0.71	0.16019	1.49410907027004	BP
GO:0036473	cell death in response to oxidative stress	93	2	0.71	0.16019	1.49410907027004	BP
GO:0035556	intracellular signal transduction	2603	49	19.99	0.16066	1.29350327714531	BP
GO:0009117	nucleotide metabolic process	546	14	4.19	0.16079	1.74040467813298	BP
GO:0002822	regulation of adaptive immune response based on somatic recombination of immune receptors built from immunoglobulin superfamily domains	180	3	1.38	0.16108	1.12029423371771	BP
GO:0006839	mitochondrial transport	180	3	1.38	0.16108	1.12029423371771	BP
GO:0051099	positive regulation of binding	205	7	1.57	0.16147	2.1565903629407	BP
GO:0032102	negative regulation of response to external stimulus	334	7	2.57	0.16252	1.44558656263845	BP
GO:0072525	pyridine-containing compound biosynthetic process	108	4	0.83	0.16252	2.2688167584278	BP
GO:0002719	negative regulation of cytokine production involved in immune response	23	1	0.18	0.16259	2.47393118833241	BP
GO:0034383	low-density lipoprotein particle clearance	23	1	0.18	0.16259	2.47393118833241	BP
GO:0034311	diol metabolic process	23	1	0.18	0.16259	2.47393118833241	BP
GO:0036010	protein localization to endosome	23	1	0.18	0.16259	2.47393118833241	BP
GO:0046475	glycerophospholipid catabolic process	23	1	0.18	0.16259	2.47393118833241	BP
GO:0043501	skeletal muscle adaptation	23	1	0.18	0.16259	2.47393118833241	BP
GO:0043687	post-translational protein modification	23	1	0.18	0.16259	2.47393118833241	BP
GO:0032959	inositol trisphosphate biosynthetic process	23	1	0.18	0.16259	2.47393118833241	BP
GO:0071467	cellular response to pH	23	1	0.18	0.16259	2.47393118833241	BP
GO:0060261	positive regulation of transcription initiation from RNA polymerase II promoter	23	1	0.18	0.16259	2.47393118833241	BP
GO:1902410	mitotic cytokinetic process	23	1	0.18	0.16259	2.47393118833241	BP
GO:1903306	negative regulation of regulated secretory pathway	23	1	0.18	0.16259	2.47393118833241	BP
GO:0071276	cellular response to cadmium ion	23	1	0.18	0.16259	2.47393118833241	BP
GO:0071218	cellular response to misfolded protein	23	1	0.18	0.16259	2.47393118833241	BP
GO:0098869	cellular oxidant detoxification	23	1	0.18	0.16259	2.47393118833241	BP
GO:0045943	positive regulation of transcription by RNA polymerase I	23	1	0.18	0.16259	2.47393118833241	BP
GO:0045069	regulation of viral genome replication	94	2	0.72	0.16289	1.47393118833241	BP
GO:0046916	cellular transition metal ion homeostasis	94	2	0.72	0.16289	1.47393118833241	BP
GO:0001570	vasculogenesis	94	2	0.72	0.16289	1.47393118833241	BP
GO:1902749	regulation of cell cycle G2/M phase transition	94	2	0.72	0.16289	1.47393118833241	BP
GO:0009749	response to glucose	181	3	1.39	0.16294	1.10987761777237	BP
GO:0051648	vesicle localization	276	4	2.12	0.16336	0.915935735211525	BP
GO:0019941	modification-dependent protein catabolic process	585	7	4.49	0.16457	0.640639477091182	BP
GO:0035051	cardiocyte differentiation	182	3	1.4	0.16479	1.09953567355091	BP
GO:0002706	regulation of lymphocyte mediated immunity	182	3	1.4	0.16479	1.09953567355091	BP
GO:0023014	signal transduction by protein phosphorylation	805	18	6.18	0.16614	1.54231816331266	BP
GO:2000146	negative regulation of cell motility	278	4	2.14	0.16631	0.902389203373578	BP
GO:0009566	fertilization	183	3	1.41	0.16666	1.08926733809709	BP
GO:0050792	regulation of viral process	183	3	1.41	0.16666	1.08926733809709	BP
GO:0071482	cellular response to light stimulus	97	3	0.75	0.16669	2	BP
GO:0031098	stress-activated protein kinase signaling cascade	289	6	2.22	0.16711	1.43440282414577	BP
GO:0051345	positive regulation of hydrolase activity	508	10	3.9	0.16758	1.35845397091248	BP
GO:0032101	regulation of response to external stimulus	762	11	5.85	0.16815	0.910994993941255	BP
GO:0099565	chemical synaptic transmission, postsynaptic	96	2	0.74	0.16832	1.43440282414577	BP
GO:0007041	lysosomal transport	96	2	0.74	0.16832	1.43440282414577	BP
GO:0009746	response to hexose	184	3	1.41	0.16853	1.08926733809709	BP
GO:1903305	regulation of regulated secretory pathway	184	3	1.41	0.16853	1.08926733809709	BP
GO:0051882	mitochondrial depolarization	24	1	0.18	0.16903	2.47393118833241	BP
GO:0043496	regulation of protein homodimerization activity	24	1	0.18	0.16903	2.47393118833241	BP
GO:0048670	regulation of collateral sprouting	24	1	0.18	0.16903	2.47393118833241	BP
GO:0150077	regulation of neuroinflammatory response	24	1	0.18	0.16903	2.47393118833241	BP
GO:0033233	regulation of protein sumoylation	24	1	0.18	0.16903	2.47393118833241	BP
GO:0042572	retinol metabolic process	24	1	0.18	0.16903	2.47393118833241	BP
GO:0035455	response to interferon-alpha	24	1	0.18	0.16903	2.47393118833241	BP
GO:0030903	notochord development	24	1	0.18	0.16903	2.47393118833241	BP
GO:0048025	negative regulation of mRNA splicing, via spliceosome	24	1	0.18	0.16903	2.47393118833241	BP
GO:1900120	regulation of receptor binding	24	1	0.18	0.16903	2.47393118833241	BP
GO:0045736	negative regulation of cyclin-dependent protein serine/threonine kinase activity	24	1	0.18	0.16903	2.47393118833241	BP
GO:0019068	virion assembly	24	1	0.18	0.16903	2.47393118833241	BP
GO:0062009	secondary palate development	24	1	0.18	0.16903	2.47393118833241	BP
GO:0070199	establishment of protein localization to chromosome	24	1	0.18	0.16903	2.47393118833241	BP
GO:0007205	protein kinase C-activating G protein-coupled receptor signaling pathway	24	1	0.18	0.16903	2.47393118833241	BP
GO:1901214	regulation of neuron death	367	9	2.82	0.16929	1.67422983881824	BP
GO:0043488	regulation of mRNA stability	98	3	0.75	0.16939	2	BP
GO:0034284	response to monosaccharide	185	3	1.42	0.17041	1.0790715709912	BP
GO:0050796	regulation of insulin secretion	185	3	1.42	0.17041	1.0790715709912	BP
GO:0048644	muscle organ morphogenesis	97	2	0.75	0.17104	1.41503749927884	BP
GO:0043502	regulation of muscle adaptation	97	2	0.75	0.17104	1.41503749927884	BP
GO:0006109	regulation of carbohydrate metabolic process	186	3	1.43	0.17229	1.06894735371749	BP
GO:0120031	plasma membrane bounded cell projection assembly	487	6	3.74	0.17286	0.681924230608244	BP
GO:0097300	programmed necrotic cell death	38	3	0.29	0.17351	3.37083769536831	BP
GO:0032755	positive regulation of interleukin-6 production	98	2	0.75	0.17378	1.41503749927884	BP
GO:0090174	organelle membrane fusion	98	2	0.75	0.17378	1.41503749927884	BP
GO:0030101	natural killer cell activation	98	2	0.75	0.17378	1.41503749927884	BP
GO:0032956	regulation of actin cytoskeleton organization	342	7	2.63	0.17421	1.41229212254003	BP
GO:0030030	cell projection organization	1566	18	12.03	0.17433	0.581360264040961	BP
GO:0043632	modification-dependent macromolecule catabolic process	595	7	4.57	0.17456	0.615160756774259	BP
GO:0006925	inflammatory cell apoptotic process	25	1	0.19	0.17542	2.39592867633114	BP
GO:0071616	acyl-CoA biosynthetic process	25	1	0.19	0.17542	2.39592867633114	BP
GO:1904752	regulation of vascular associated smooth muscle cell migration	25	1	0.19	0.17542	2.39592867633114	BP
GO:1904738	vascular associated smooth muscle cell migration	25	1	0.19	0.17542	2.39592867633114	BP
GO:1900048	positive regulation of hemostasis	25	1	0.19	0.17542	2.39592867633114	BP
GO:0035384	thioester biosynthetic process	25	1	0.19	0.17542	2.39592867633114	BP
GO:1903671	negative regulation of sprouting angiogenesis	25	1	0.19	0.17542	2.39592867633114	BP
GO:0120033	negative regulation of plasma membrane bounded cell projection assembly	25	1	0.19	0.17542	2.39592867633114	BP
GO:0072606	interleukin-8 secretion	25	1	0.19	0.17542	2.39592867633114	BP
GO:1903649	regulation of cytoplasmic transport	25	1	0.19	0.17542	2.39592867633114	BP
GO:0032515	negative regulation of phosphoprotein phosphatase activity	25	1	0.19	0.17542	2.39592867633114	BP
GO:0090344	negative regulation of cell aging	25	1	0.19	0.17542	2.39592867633114	BP
GO:0000303	response to superoxide	25	1	0.19	0.17542	2.39592867633114	BP
GO:0030194	positive regulation of blood coagulation	25	1	0.19	0.17542	2.39592867633114	BP
GO:0090280	positive regulation of calcium ion import	25	1	0.19	0.17542	2.39592867633114	BP
GO:0010165	response to X-ray	25	1	0.19	0.17542	2.39592867633114	BP
GO:1901798	positive regulation of signal transduction by p53 class mediator	25	1	0.19	0.17542	2.39592867633114	BP
GO:1902230	negative regulation of intrinsic apoptotic signaling pathway in response to DNA damage	25	1	0.19	0.17542	2.39592867633114	BP
GO:0050832	defense response to fungus	25	1	0.19	0.17542	2.39592867633114	BP
GO:0002478	antigen processing and presentation of exogenous peptide antigen	25	1	0.19	0.17542	2.39592867633114	BP
GO:0071711	basement membrane organization	25	1	0.19	0.17542	2.39592867633114	BP
GO:0031100	animal organ regeneration	25	1	0.19	0.17542	2.39592867633114	BP
GO:0051788	response to misfolded protein	25	1	0.19	0.17542	2.39592867633114	BP
GO:0007006	mitochondrial membrane organization	99	2	0.76	0.17652	1.39592867633114	BP
GO:0033865	nucleoside bisphosphate metabolic process	99	2	0.76	0.17652	1.39592867633114	BP
GO:0033875	ribonucleoside bisphosphate metabolic process	99	2	0.76	0.17652	1.39592867633114	BP
GO:0034032	purine nucleoside bisphosphate metabolic process	99	2	0.76	0.17652	1.39592867633114	BP
GO:0007259	JAK-STAT cascade	189	3	1.45	0.17798	1.04890960048095	BP
GO:0044283	small molecule biosynthetic process	641	11	4.92	0.17892	1.16077330307278	BP
GO:0001910	regulation of leukocyte mediated cytotoxicity	100	2	0.77	0.17927	1.37706964907982	BP
GO:0060359	response to ammonium ion	100	2	0.77	0.17927	1.37706964907982	BP
GO:0043549	regulation of kinase activity	727	16	5.58	0.17941	1.51973487794554	BP
GO:0030100	regulation of endocytosis	287	4	2.2	0.17981	0.862496476250065	BP
GO:0016999	antibiotic metabolic process	129	5	0.99	0.17983	2.33642766458248	BP
GO:0001558	regulation of cell growth	422	11	3.24	0.18006	1.7634378055274	BP
GO:0009306	protein secretion	606	8	4.65	0.18090	0.782769283779331	BP
GO:0043410	positive regulation of MAPK cascade	514	11	3.95	0.18113	1.47757896534756	BP
GO:0010829	negative regulation of glucose transmembrane transport	26	1	0.2	0.18176	2.32192809488736	BP
GO:0051570	regulation of histone H3-K9 methylation	26	1	0.2	0.18176	2.32192809488736	BP
GO:0006026	aminoglycan catabolic process	26	1	0.2	0.18176	2.32192809488736	BP
GO:0072574	hepatocyte proliferation	26	1	0.2	0.18176	2.32192809488736	BP
GO:0072575	epithelial cell proliferation involved in liver morphogenesis	26	1	0.2	0.18176	2.32192809488736	BP
GO:1900078	positive regulation of cellular response to insulin stimulus	26	1	0.2	0.18176	2.32192809488736	BP
GO:0021533	cell differentiation in hindbrain	26	1	0.2	0.18176	2.32192809488736	BP
GO:0060065	uterus development	26	1	0.2	0.18176	2.32192809488736	BP
GO:0032509	endosome transport via multivesicular body sorting pathway	26	1	0.2	0.18176	2.32192809488736	BP
GO:0090025	regulation of monocyte chemotaxis	26	1	0.2	0.18176	2.32192809488736	BP
GO:0045761	regulation of adenylate cyclase activity	26	1	0.2	0.18176	2.32192809488736	BP
GO:0045742	positive regulation of epidermal growth factor receptor signaling pathway	26	1	0.2	0.18176	2.32192809488736	BP
GO:0000305	response to oxygen radical	26	1	0.2	0.18176	2.32192809488736	BP
GO:0071361	cellular response to ethanol	26	1	0.2	0.18176	2.32192809488736	BP
GO:0070168	negative regulation of biomineral tissue development	26	1	0.2	0.18176	2.32192809488736	BP
GO:0000460	maturation of 5.8S rRNA	26	1	0.2	0.18176	2.32192809488736	BP
GO:1904030	negative regulation of cyclin-dependent protein kinase activity	26	1	0.2	0.18176	2.32192809488736	BP
GO:0031342	negative regulation of cell killing	26	1	0.2	0.18176	2.32192809488736	BP
GO:0010155	regulation of proton transport	26	1	0.2	0.18176	2.32192809488736	BP
GO:0051123	RNA polymerase II preinitiation complex assembly	26	1	0.2	0.18176	2.32192809488736	BP
GO:1902175	regulation of oxidative stress-induced intrinsic apoptotic signaling pathway	26	1	0.2	0.18176	2.32192809488736	BP
GO:0090208	positive regulation of triglyceride metabolic process	26	1	0.2	0.18176	2.32192809488736	BP
GO:0016556	mRNA modification	26	1	0.2	0.18176	2.32192809488736	BP
GO:0009163	nucleoside biosynthetic process	26	1	0.2	0.18176	2.32192809488736	BP
GO:0019433	triglyceride catabolic process	26	1	0.2	0.18176	2.32192809488736	BP
GO:0009299	mRNA transcription	26	1	0.2	0.18176	2.32192809488736	BP
GO:0042455	ribonucleoside biosynthetic process	26	1	0.2	0.18176	2.32192809488736	BP
GO:0003300	cardiac muscle hypertrophy	101	2	0.78	0.18202	1.35845397091248	BP
GO:0002702	positive regulation of production of molecular mediator of immune response	101	2	0.78	0.18202	1.35845397091248	BP
GO:0034446	substrate adhesion-dependent cell spreading	101	2	0.78	0.18202	1.35845397091248	BP
GO:0000077	DNA damage checkpoint	101	2	0.78	0.18202	1.35845397091248	BP
GO:0042310	vasoconstriction	101	2	0.78	0.18202	1.35845397091248	BP
GO:1901605	alpha-amino acid metabolic process	192	3	1.47	0.18372	1.02914634565952	BP
GO:0019218	regulation of steroid metabolic process	102	2	0.78	0.18478	1.35845397091248	BP
GO:0010522	regulation of calcium ion transport into cytosol	102	2	0.78	0.18478	1.35845397091248	BP
GO:1905477	positive regulation of protein localization to membrane	102	2	0.78	0.18478	1.35845397091248	BP
GO:0002367	cytokine production involved in immune response	102	2	0.78	0.18478	1.35845397091248	BP
GO:0051187	cofactor catabolic process	54	4	0.41	0.18506	3.28630418515664	BP
GO:0016236	macroautophagy	193	3	1.48	0.18565	1.01936532486693	BP
GO:0099173	postsynapse organization	193	3	1.48	0.18565	1.01936532486693	BP
GO:0045664	regulation of neuron differentiation	774	11	5.95	0.18626	0.886541950216716	BP
GO:0006979	response to oxidative stress	399	9	3.06	0.18633	1.55639334852439	BP
GO:0033673	negative regulation of kinase activity	214	6	1.64	0.18649	1.8712666858778	BP
GO:0000723	telomere maintenance	123	4	0.94	0.18696	2.08926733809709	BP
GO:0042136	neurotransmitter biosynthetic process	103	2	0.79	0.18755	1.34007544159762	BP
GO:0009953	dorsal/ventral pattern formation	103	2	0.79	0.18755	1.34007544159762	BP
GO:1901800	positive regulation of proteasomal protein catabolic process	103	2	0.79	0.18755	1.34007544159762	BP
GO:0097696	STAT cascade	194	3	1.49	0.18757	1.00965017003372	BP
GO:0048843	negative regulation of axon extension involved in axon guidance	27	1	0.21	0.18806	2.25153876699596	BP
GO:1905144	response to acetylcholine	27	1	0.21	0.18806	2.25153876699596	BP
GO:1905145	cellular response to acetylcholine	27	1	0.21	0.18806	2.25153876699596	BP
GO:0036003	positive regulation of transcription from RNA polymerase II promoter in response to stress	27	1	0.21	0.18806	2.25153876699596	BP
GO:1903513	endoplasmic reticulum to cytosol transport	27	1	0.21	0.18806	2.25153876699596	BP
GO:0039694	viral RNA genome replication	27	1	0.21	0.18806	2.25153876699596	BP
GO:0021697	cerebellar cortex formation	27	1	0.21	0.18806	2.25153876699596	BP
GO:0050901	leukocyte tethering or rolling	27	1	0.21	0.18806	2.25153876699596	BP
GO:0030970	retrograde protein transport, ER to cytosol	27	1	0.21	0.18806	2.25153876699596	BP
GO:0006376	mRNA splice site selection	27	1	0.21	0.18806	2.25153876699596	BP
GO:2000727	positive regulation of cardiac muscle cell differentiation	27	1	0.21	0.18806	2.25153876699596	BP
GO:0032957	inositol trisphosphate metabolic process	27	1	0.21	0.18806	2.25153876699596	BP
GO:0032925	regulation of activin receptor signaling pathway	27	1	0.21	0.18806	2.25153876699596	BP
GO:0048305	immunoglobulin secretion	27	1	0.21	0.18806	2.25153876699596	BP
GO:0032069	regulation of nuclease activity	27	1	0.21	0.18806	2.25153876699596	BP
GO:0006515	protein quality control for misfolded or incompletely synthesized proteins	27	1	0.21	0.18806	2.25153876699596	BP
GO:0032365	intracellular lipid transport	27	1	0.21	0.18806	2.25153876699596	BP
GO:0050849	negative regulation of calcium-mediated signaling	27	1	0.21	0.18806	2.25153876699596	BP
GO:0030111	regulation of Wnt signaling pathway	293	4	2.25	0.18901	0.830074998557688	BP
GO:0042180	cellular ketone metabolic process	195	3	1.5	0.18951	1	BP
GO:0090068	positive regulation of cell cycle process	249	8	1.91	0.18976	2.06642736173898	BP
GO:0006470	protein dephosphorylation	236	6	1.81	0.19066	1.72897280341268	BP
GO:0002819	regulation of adaptive immune response	196	3	1.51	0.19145	0.990413951170802	BP
GO:0048732	gland development	464	9	3.56	0.19180	1.33804776025064	BP
GO:0009895	negative regulation of catabolic process	295	4	2.27	0.19211	0.81730770248381	BP
GO:0032200	telomere organization	125	4	0.96	0.19244	2.05889368905357	BP
GO:0019882	antigen processing and presentation	105	2	0.81	0.19310	1.3040061868901	BP
GO:1903844	regulation of cellular response to transforming growth factor beta stimulus	105	2	0.81	0.19310	1.3040061868901	BP
GO:0007052	mitotic spindle organization	105	2	0.81	0.19310	1.3040061868901	BP
GO:0014897	striated muscle hypertrophy	105	2	0.81	0.19310	1.3040061868901	BP
GO:0016241	regulation of macroautophagy	105	2	0.81	0.19310	1.3040061868901	BP
GO:0055017	cardiac muscle tissue growth	105	2	0.81	0.19310	1.3040061868901	BP
GO:0071236	cellular response to antibiotic	197	3	1.51	0.19339	0.990413951170802	BP
GO:0043487	regulation of RNA stability	107	3	0.82	0.19404	1.8712666858778	BP
GO:0030511	positive regulation of transforming growth factor beta receptor signaling pathway	28	1	0.22	0.19430	2.18442457113743	BP
GO:1902668	negative regulation of axon guidance	28	1	0.22	0.19430	2.18442457113743	BP
GO:1903846	positive regulation of cellular response to transforming growth factor beta stimulus	28	1	0.22	0.19430	2.18442457113743	BP
GO:0072576	liver morphogenesis	28	1	0.22	0.19430	2.18442457113743	BP
GO:0032891	negative regulation of organic acid transport	28	1	0.22	0.19430	2.18442457113743	BP
GO:1904861	excitatory synapse assembly	28	1	0.22	0.19430	2.18442457113743	BP
GO:0060039	pericardium development	28	1	0.22	0.19430	2.18442457113743	BP
GO:0010962	regulation of glucan biosynthetic process	28	1	0.22	0.19430	2.18442457113743	BP
GO:0010954	positive regulation of protein processing	28	1	0.22	0.19430	2.18442457113743	BP
GO:1902932	positive regulation of alcohol biosynthetic process	28	1	0.22	0.19430	2.18442457113743	BP
GO:0044788	modulation by host of viral process	28	1	0.22	0.19430	2.18442457113743	BP
GO:0061050	regulation of cell growth involved in cardiac muscle cell development	28	1	0.22	0.19430	2.18442457113743	BP
GO:0060445	branching involved in salivary gland morphogenesis	28	1	0.22	0.19430	2.18442457113743	BP
GO:0045830	positive regulation of isotype switching	28	1	0.22	0.19430	2.18442457113743	BP
GO:1901186	positive regulation of ERBB signaling pathway	28	1	0.22	0.19430	2.18442457113743	BP
GO:0048103	somatic stem cell division	28	1	0.22	0.19430	2.18442457113743	BP
GO:0002360	T cell lineage commitment	28	1	0.22	0.19430	2.18442457113743	BP
GO:0032369	negative regulation of lipid transport	28	1	0.22	0.19430	2.18442457113743	BP
GO:0050820	positive regulation of coagulation	28	1	0.22	0.19430	2.18442457113743	BP
GO:0005979	regulation of glycogen biosynthetic process	28	1	0.22	0.19430	2.18442457113743	BP
GO:0044003	modification by symbiont of host morphology or physiology	28	1	0.22	0.19430	2.18442457113743	BP
GO:0071216	cellular response to biotic stimulus	297	4	2.28	0.19523	0.810966175609983	BP
GO:0009743	response to carbohydrate	198	3	1.52	0.19534	0.980891177052295	BP
GO:0043269	regulation of ion transport	731	9	5.61	0.19555	0.681924230608244	BP
GO:0045860	positive regulation of protein kinase activity	436	8	3.35	0.19596	1.25583890442959	BP
GO:0098916	anterograde trans-synaptic signaling	838	9	6.44	0.19642	0.48286431310242	BP
GO:0007268	chemical synaptic transmission	838	9	6.44	0.19642	0.48286431310242	BP
GO:0060271	cilium assembly	298	4	2.29	0.19679	0.804652401677781	BP
GO:0002460	adaptive immune response based on somatic recombination of immune receptors built from immunoglobulin superfamily domains	298	4	2.29	0.19679	0.804652401677781	BP
GO:0071495	cellular response to endogenous stimulus	1222	15	9.39	0.19703	0.675765437729469	BP
GO:0010564	regulation of cell cycle process	581	14	4.46	0.19837	1.65031121191202	BP
GO:0014896	muscle hypertrophy	107	2	0.82	0.19867	1.28630418515664	BP
GO:0097756	negative regulation of blood vessel diameter	107	2	0.82	0.19867	1.28630418515664	BP
GO:0006612	protein targeting to membrane	107	2	0.82	0.19867	1.28630418515664	BP
GO:0019752	carboxylic acid metabolic process	891	16	6.84	0.19992	1.22600367488883	BP
GO:0034390	smooth muscle cell apoptotic process	29	1	0.22	0.20050	2.18442457113743	BP
GO:0034391	regulation of smooth muscle cell apoptotic process	29	1	0.22	0.20050	2.18442457113743	BP
GO:0033119	negative regulation of RNA splicing	29	1	0.22	0.20050	2.18442457113743	BP
GO:0000027	ribosomal large subunit assembly	29	1	0.22	0.20050	2.18442457113743	BP
GO:0097345	mitochondrial outer membrane permeabilization	29	1	0.22	0.20050	2.18442457113743	BP
GO:0002092	positive regulation of receptor internalization	29	1	0.22	0.20050	2.18442457113743	BP
GO:0060117	auditory receptor cell development	29	1	0.22	0.20050	2.18442457113743	BP
GO:0090181	regulation of cholesterol metabolic process	29	1	0.22	0.20050	2.18442457113743	BP
GO:0060260	regulation of transcription initiation from RNA polymerase II promoter	29	1	0.22	0.20050	2.18442457113743	BP
GO:0006536	glutamate metabolic process	29	1	0.22	0.20050	2.18442457113743	BP
GO:0030149	sphingolipid catabolic process	29	1	0.22	0.20050	2.18442457113743	BP
GO:0030224	monocyte differentiation	29	1	0.22	0.20050	2.18442457113743	BP
GO:1902235	regulation of endoplasmic reticulum stress-induced intrinsic apoptotic signaling pathway	29	1	0.22	0.20050	2.18442457113743	BP
GO:1903131	mononuclear cell differentiation	29	1	0.22	0.20050	2.18442457113743	BP
GO:2000379	positive regulation of reactive oxygen species metabolic process	108	2	0.83	0.20146	1.2688167584278	BP
GO:0001959	regulation of cytokine-mediated signaling pathway	108	2	0.83	0.20146	1.2688167584278	BP
GO:0006140	regulation of nucleotide metabolic process	108	2	0.83	0.20146	1.2688167584278	BP
GO:0070201	regulation of establishment of protein localization	738	9	5.67	0.20238	0.666576266274808	BP
GO:0051224	negative regulation of protein transport	204	4	1.57	0.20267	1.3492354408831	BP
GO:0050896	response to stimulus	9099	107	69.89	0.20318	0.614452844818338	BP
GO:0044257	cellular protein catabolic process	733	11	5.63	0.20372	0.966296696331792	BP
GO:1901657	glycosyl compound metabolic process	109	2	0.84	0.20426	1.25153876699596	BP
GO:1903076	regulation of protein localization to plasma membrane	109	2	0.84	0.20426	1.25153876699596	BP
GO:0048259	regulation of receptor-mediated endocytosis	109	2	0.84	0.20426	1.25153876699596	BP
GO:0099537	trans-synaptic signaling	847	9	6.51	0.20466	0.467267458051402	BP
GO:0006402	mRNA catabolic process	206	4	1.58	0.20659	1.34007544159762	BP
GO:0000904	cell morphogenesis involved in differentiation	801	12	6.15	0.20660	0.964376090269279	BP
GO:0042168	heme metabolic process	30	1	0.23	0.20665	2.12029423371771	BP
GO:0050654	chondroitin sulfate proteoglycan metabolic process	30	1	0.23	0.20665	2.12029423371771	BP
GO:1901659	glycosyl compound biosynthetic process	30	1	0.23	0.20665	2.12029423371771	BP
GO:0090505	epiboly involved in wound healing	30	1	0.23	0.20665	2.12029423371771	BP
GO:0010803	regulation of tumor necrosis factor-mediated signaling pathway	30	1	0.23	0.20665	2.12029423371771	BP
GO:0002724	regulation of T cell cytokine production	30	1	0.23	0.20665	2.12029423371771	BP
GO:0044319	wound healing, spreading of cells	30	1	0.23	0.20665	2.12029423371771	BP
GO:0010922	positive regulation of phosphatase activity	30	1	0.23	0.20665	2.12029423371771	BP
GO:0048026	positive regulation of mRNA splicing, via spliceosome	30	1	0.23	0.20665	2.12029423371771	BP
GO:0061082	myeloid leukocyte cytokine production	30	1	0.23	0.20665	2.12029423371771	BP
GO:1902003	regulation of amyloid-beta formation	30	1	0.23	0.20665	2.12029423371771	BP
GO:0035767	endothelial cell chemotaxis	30	1	0.23	0.20665	2.12029423371771	BP
[truncated: 20,661 more rows]
